# Supplementary material for: Models optimized for real-world tasks reveal the task-dependent necessity of precise temporal coding in hearing
Source: Nat Commun. 2024 Dec 4;15:10590. doi: 10.1038/s41467-024-54700-5 (PMC11618365; doi:10.1038/s41467-024-54700-5)
Supplement: Supplementary file 4 — Source Data [file 41467_2024_54700_MOESM4_ESM.zip]

Archive with 26 entries (25 files):
- source_data_files/
- __MACOSX/._source_data_files
- source_data_files/fig4b_fig4d.csv
- __MACOSX/source_data_files/._fig4b_fig4d.csv
- source_data_files/fig3f.csv
- __MACOSX/source_data_files/._fig3f.csv
- source_data_files/fig3d.csv
- __MACOSX/source_data_files/._fig3d.csv
- source_data_files/fig8c.csv
- __MACOSX/source_data_files/._fig8c.csv
- source_data_files/fig2_fig4e.csv
- __MACOSX/source_data_files/._fig2_fig4e.csv
- source_data_files/fig7c.csv
- __MACOSX/source_data_files/._fig7c.csv
- source_data_files/fig7e.csv
- __MACOSX/source_data_files/._fig7e.csv
- source_data_files/fig6b_fig6c.csv
- __MACOSX/source_data_files/._fig6b_fig6c.csv
- source_data_files/fig7f.csv
- __MACOSX/source_data_files/._fig7f.csv
- source_data_files/fig5b_fig5c.csv
- __MACOSX/source_data_files/._fig5b_fig5c.csv
- source_data_files/fig3h.csv
- __MACOSX/source_data_files/._fig3h.csv
- source_data_files/fig5e_fig5f.csv
- __MACOSX/source_data_files/._fig5e_fig5f.csv
