# Supplementary material for: Models optimized for real-world tasks reveal the task-dependent necessity of precise temporal coding in hearing
Source: Nat Commun. 2024 Dec 4;15:10590. doi: 10.1038/s41467-024-54700-5 (PMC11618365; doi:10.1038/s41467-024-54700-5)
Supplement: Supplementary file 4 — Source Data [file 41467_2024_54700_MOESM4_ESM.zip › source_data_files/fig4b_fig4d.csv]

f	itd_threshold	itd_threshold_mean	itd_threshold_sem	log_itd_threshold	log_itd_threshold_mean	log_itd_threshold_sem	model	subject
250.0	61.0	64.0	12.36931687685298	4.110873864173311	4.101844154873557	0.1968024981843579	human	S1
250.0	61.0	64.0	12.36931687685298	4.110873864173311	4.101844154873557	0.1968024981843579	human	S2
250.0	37.0	64.0	12.36931687685298	3.6109179126442243	4.101844154873557	0.1968024981843579	human	S3
250.0	97.0	64.0	12.36931687685298	4.574710978503383	4.101844154873557	0.1968024981843579	human	S4
500.0	31.0	34.5	6.2915286960589585	3.4339872044851463	3.497612693222986	0.1638471276251447	human	S1
500.0	29.0	34.5	6.2915286960589585	3.367295829986474	3.497612693222986	0.1638471276251447	human	S2
500.0	25.0	34.5	6.2915286960589585	3.2188758248682006	3.497612693222986	0.1638471276251447	human	S3
500.0	53.0	34.5	6.2915286960589585	3.970291913552122	3.497612693222986	0.1638471276251447	human	S4
700.0	17.0	20.75	3.7721567659187585	2.833213344056216	2.990477431747972	0.1602340068078666	human	S1
700.0	16.0	20.75	3.7721567659187585	2.772588722239781	2.990477431747972	0.1602340068078666	human	S2
700.0	18.0	20.75	3.7721567659187585	2.8903717578961645	2.990477431747972	0.1602340068078666	human	S3
700.0	32.0	20.75	3.7721567659187585	3.4657359027997265	2.990477431747972	0.1602340068078666	human	S4
800.0	15.0	21.0	7.082843120291926	2.70805020110221	2.9040509536059327	0.28965673140376447	human	S1
800.0	11.0	21.0	7.082843120291926	2.3978952727983707	2.9040509536059327	0.28965673140376447	human	S2
800.0	16.0	21.0	7.082843120291926	2.772588722239781	2.9040509536059327	0.28965673140376447	human	S3
800.0	42.0	21.0	7.082843120291926	3.7376696182833684	2.9040509536059327	0.28965673140376447	human	S4
900.0	15.0	23.75	8.4397373576828	2.70805020110221	3.018035293221078	0.29402018665074736	human	S1
900.0	14.0	23.75	8.4397373576828	2.6390573296152584	3.018035293221078	0.29402018665074736	human	S2
900.0	17.0	23.75	8.4397373576828	2.833213344056216	3.018035293221078	0.29402018665074736	human	S3
900.0	49.0	23.75	8.4397373576828	3.8918202981106265	3.018035293221078	0.29402018665074736	human	S4
1000.0	11.0	23.0	5.354126134736338	2.3978952727983707	3.0472074597737917	0.24952914851209257	human	S1
1000.0	21.0	23.0	5.354126134736338	3.044522437723423	3.0472074597737917	0.24952914851209257	human	S2
1000.0	23.0	23.0	5.354126134736338	3.1354942159291497	3.0472074597737917	0.24952914851209257	human	S3
1000.0	37.0	23.0	5.354126134736338	3.6109179126442243	3.0472074597737917	0.24952914851209257	human	S4
1200.0	17.0	42.0	13.583077707206124	2.833213344056216	3.5825023567741403	0.3228420483756259	human	S1
1200.0	30.0	42.0	13.583077707206124	3.4011973816621555	3.5825023567741403	0.3228420483756259	human	S2
1200.0	41.0	42.0	13.583077707206124	3.713572066704308	3.5825023567741403	0.3228420483756259	human	S3
1200.0	80.0	42.0	13.583077707206124	4.382026634673881	3.5825023567741403	0.3228420483756259	human	S4
1250.0	19.0	56.5	24.934915279583365	2.9444389791664403	3.7779426990950458	0.3997674508035111	human	S1
1250.0	40.0	56.5	24.934915279583365	3.6888794541139363	3.7779426990950458	0.3997674508035111	human	S2
1250.0	37.0	56.5	24.934915279583365	3.6109179126442243	3.7779426990950458	0.3997674508035111	human	S3
1250.0	130.0	56.5	24.934915279583365	4.867534450455582	3.7779426990950458	0.3997674508035111	human	S4
1300.0	29.0	43.0	7.371114795831994	3.367295829986474	3.7283070910132814	0.18634581589024823	human	S1
1300.0	46.0	43.0	7.371114795831994	3.828641396489095	3.7283070910132814	0.18634581589024823	human	S2
1300.0	54.0	43.0	7.371114795831994	3.9889840465642745	3.7283070910132814	0.18634581589024823	human	S3
1350.0	59.0	87.33333333333333	25.87362449376671	4.07753744390572	4.390298153465361	0.27309933336017805	human	S1
1350.0	64.0	87.33333333333333	25.87362449376671	4.1588830833596715	4.390298153465361	0.27309933336017805	human	S2
1350.0	139.0	87.33333333333333	25.87362449376671	4.9344739331306915	4.390298153465361	0.27309933336017805	human	S3
1400.0	133.0	138.0	5.0	4.890349128221754	4.92659687924083	0.036247751019076624	human	S1
1400.0	143.0	138.0	5.0	4.962844630259907	4.92659687924083	0.036247751019076624	human	S2
250.0	40.73937314180785	38.88345605078316	5.3467210343424725	3.70719502388126	3.5976237467850907	0.11008655301904333	3000_delayed	arch01
250.0	30.39336528831111	38.88345605078316	5.3467210343424725	3.414224337497784	3.5976237467850907	0.11008655301904333	3000_delayed	arch02
250.0	30.049193650388816	38.88345605078316	5.3467210343424725	3.402835827023479	3.5976237467850907	0.11008655301904333	3000_delayed	arch03
250.0	51.52284602334751	38.88345605078316	5.3467210343424725	3.942025321406766	3.5976237467850907	0.11008655301904333	3000_delayed	arch04
250.0	30.28689300975685	38.88345605078316	5.3467210343424725	3.4107150449928114	3.5976237467850907	0.11008655301904333	3000_delayed	arch05
250.0	82.08593317683523	38.88345605078316	5.3467210343424725	4.40776666410283	3.5976237467850907	0.11008655301904333	3000_delayed	arch06
250.0	33.411531204165435	38.88345605078316	5.3467210343424725	3.50890108603279	3.5976237467850907	0.11008655301904333	3000_delayed	arch07
250.0	29.817721779863934	38.88345605078316	5.3467210343424725	3.3951029073524395	3.5976237467850907	0.11008655301904333	3000_delayed	arch08
250.0	24.857175339535605	38.88345605078316	5.3467210343424725	3.2131464569212884	3.5976237467850907	0.11008655301904333	3000_delayed	arch09
250.0	35.67052789381929	38.88345605078316	5.3467210343424725	3.5743247986394593	3.5976237467850907	0.11008655301904333	3000_delayed	arch10
300.0	37.60904973347802	35.70140013862105	2.7683871383435705	3.627244705837016	3.55372164301871	0.06533536580010936	3000_delayed	arch01
300.0	33.748588393531406	35.70140013862105	2.7683871383435705	3.5189385910669864	3.55372164301871	0.06533536580010936	3000_delayed	arch02
300.0	31.207577508053784	35.70140013862105	2.7683871383435705	3.44066093417545	3.55372164301871	0.06533536580010936	3000_delayed	arch03
300.0	34.2692676511364	35.70140013862105	2.7683871383435705	3.534248965688419	3.55372164301871	0.06533536580010936	3000_delayed	arch04
300.0	36.7348920881094	35.70140013862105	2.7683871383435705	3.6037270414909393	3.55372164301871	0.06533536580010936	3000_delayed	arch05
300.0	59.0302817313763	35.70140013862105	2.7683871383435705	4.0780505619224945	3.55372164301871	0.06533536580010936	3000_delayed	arch06
300.0	35.65429111141884	35.70140013862105	2.7683871383435705	3.5738695073984195	3.55372164301871	0.06533536580010936	3000_delayed	arch07
300.0	30.121799762924955	35.70140013862105	2.7683871383435705	3.405249154231706	3.55372164301871	0.06533536580010936	3000_delayed	arch08
300.0	28.281532054683506	35.70140013862105	2.7683871383435705	3.3422090140547462	3.55372164301871	0.06533536580010936	3000_delayed	arch09
300.0	30.356721351497825	35.70140013862105	2.7683871383435705	3.413017954320926	3.55372164301871	0.06533536580010936	3000_delayed	arch10
350.0	32.916172305406015	32.06727019494966	1.667022082754448	3.493964096430398	3.4564568037415904	0.049556179602086727	3000_delayed	arch01
350.0	28.84032936300548	32.06727019494966	1.667022082754448	3.361774732705402	3.4564568037415904	0.049556179602086727	3000_delayed	arch02
350.0	26.756333300033084	32.06727019494966	1.667022082754448	3.2867712041987964	3.4564568037415904	0.049556179602086727	3000_delayed	arch03
350.0	27.774111152500517	32.06727019494966	1.667022082754448	3.3241043333034757	3.4564568037415904	0.049556179602086727	3000_delayed	arch04
350.0	34.549571046035155	32.06727019494966	1.667022082754448	3.542395134681763	3.4564568037415904	0.049556179602086727	3000_delayed	arch05
350.0	34.57074745317847	32.06727019494966	1.667022082754448	3.543007875139726	3.4564568037415904	0.049556179602086727	3000_delayed	arch06
350.0	43.93898687903257	32.06727019494966	1.667022082754448	3.7828020097728654	3.4564568037415904	0.049556179602086727	3000_delayed	arch07
350.0	32.860986105598975	32.06727019494966	1.667022082754448	3.4922861214588816	3.4564568037415904	0.049556179602086727	3000_delayed	arch08
350.0	25.89585342651719	32.06727019494966	1.667022082754448	3.2540828565259505	3.4564568037415904	0.049556179602086727	3000_delayed	arch09
350.0	32.569610918189106	32.06727019494966	1.667022082754448	3.4833796731986455	3.4564568037415904	0.049556179602086727	3000_delayed	arch10
400.0	31.104387270090356	32.398619845406905	1.6990538214920423	3.437348879013608	3.467824352661997	0.045696610010892404	3000_delayed	arch01
400.0	29.20059487027634	32.398619845406905	1.6990538214920423	3.374189081336462	3.467824352661997	0.045696610010892404	3000_delayed	arch02
400.0	28.662739980240715	32.398619845406905	1.6990538214920423	3.355598020769669	3.467824352661997	0.045696610010892404	3000_delayed	arch03
400.0	29.746392128880114	32.398619845406905	1.6990538214920423	3.3927078516586566	3.467824352661997	0.045696610010892404	3000_delayed	arch04
400.0	32.00869756405706	32.398619845406905	1.6990538214920423	3.4660076647458866	3.467824352661997	0.045696610010892404	3000_delayed	arch05
400.0	33.419615958348224	32.398619845406905	1.6990538214920423	3.509143031729235	3.467824352661997	0.045696610010892404	3000_delayed	arch06
400.0	46.89396532329465	32.398619845406905	1.6990538214920423	3.8478889960282885	3.467824352661997	0.045696610010892404	3000_delayed	arch07
400.0	30.799269950634248	32.398619845406905	1.6990538214920423	3.427490986797125	3.467824352661997	0.045696610010892404	3000_delayed	arch08
400.0	28.89042409593046	32.398619845406905	1.6990538214920423	3.363510194049542	3.467824352661997	0.045696610010892404	3000_delayed	arch09
400.0	33.26011131231689	32.398619845406905	1.6990538214920423	3.504358820491499	3.467824352661997	0.045696610010892404	3000_delayed	arch10
450.0	28.585353168045575	30.438083596240613	1.1600622827917009	3.352894459652576	3.409616752701262	0.03611381244535667	3000_delayed	arch01
450.0	29.741440536135393	30.438083596240613	1.1600622827917009	3.392541377523213	3.409616752701262	0.03611381244535667	3000_delayed	arch02
450.0	30.358668339391603	30.438083596240613	1.1600622827917009	3.4130820892265685	3.409616752701262	0.03611381244535667	3000_delayed	arch03
450.0	27.796991139868524	30.438083596240613	1.1600622827917009	3.3249277824602146	3.409616752701262	0.03611381244535667	3000_delayed	arch04
450.0	27.468514618266603	30.438083596240613	1.1600622827917009	3.3130404257753927	3.409616752701262	0.03611381244535667	3000_delayed	arch05
450.0	30.803275405098702	30.438083596240613	1.1600622827917009	3.4276210286467585	3.409616752701262	0.03611381244535667	3000_delayed	arch06
450.0	38.66757493182048	30.438083596240613	1.1600622827917009	3.655001391778425	3.409616752701262	0.03611381244535667	3000_delayed	arch07
450.0	34.45805786351997	30.438083596240613	1.1600622827917009	3.5397428703565836	3.409616752701262	0.03611381244535667	3000_delayed	arch08
450.0	26.274402758645966	30.438083596240613	1.1600622827917009	3.2685951861010962	3.409616752701262	0.03611381244535667	3000_delayed	arch09
450.0	30.226557201613314	30.438083596240613	1.1600622827917009	3.408720915491789	3.409616752701262	0.03611381244535667	3000_delayed	arch10
500.0	28.4319865748439	27.762401706294945	0.6772356808320785	3.347514799227459	3.3209453015647683	0.02480229871310381	3000_delayed	arch01
500.0	27.941971030956406	27.762401706294945	0.6772356808320785	3.3301298964714916	3.3209453015647683	0.02480229871310381	3000_delayed	arch02
500.0	27.885182099141097	27.762401706294945	0.6772356808320785	3.328095440182077	3.3209453015647683	0.02480229871310381	3000_delayed	arch03
500.0	25.478448991301747	27.762401706294945	0.6772356808320785	3.2378329572382496	3.3209453015647683	0.02480229871310381	3000_delayed	arch04
500.0	24.822355569901678	27.762401706294945	0.6772356808320785	3.2117446813932924	3.3209453015647683	0.02480229871310381	3000_delayed	arch05
500.0	28.646055739857665	27.762401706294945	0.6772356808320785	3.3550157631722177	3.3209453015647683	0.02480229871310381	3000_delayed	arch06
500.0	29.72926551223781	27.762401706294945	0.6772356808320785	3.392131931431964	3.3209453015647683	0.02480229871310381	3000_delayed	arch07
500.0	24.5392151462866	27.762401706294945	0.6772356808320785	3.2002724561424025	3.3209453015647683	0.02480229871310381	3000_delayed	arch08
500.0	29.30342105443042	27.762401706294945	0.6772356808320785	3.377704268744032	3.3209453015647683	0.02480229871310381	3000_delayed	arch09
500.0	30.846115343992142	27.762401706294945	0.6772356808320785	3.4290108216444977	3.3209453015647683	0.02480229871310381	3000_delayed	arch10
550.0	28.28994674585497	27.956543854657554	0.8857189293456282	3.3425065028746226	3.3261359801183894	0.031675826914531746	3000_delayed	arch01
550.0	25.507127536203797	27.956543854657554	0.8857189293456282	3.238957924332074	3.3261359801183894	0.031675826914531746	3000_delayed	arch02
550.0	27.87577804253742	27.956543854657554	0.8857189293456282	3.327758141230662	3.3261359801183894	0.031675826914531746	3000_delayed	arch03
550.0	24.192138397234253	27.956543854657554	0.8857189293456282	3.186027720765905	3.3261359801183894	0.031675826914531746	3000_delayed	arch04
550.0	25.318766437497036	27.956543854657554	0.8857189293456282	3.23154587719095	3.3261359801183894	0.031675826914531746	3000_delayed	arch05
550.0	32.167650101780715	27.956543854657554	0.8857189293456282	3.4709612923218365	3.3261359801183894	0.031675826914531746	3000_delayed	arch06
550.0	30.677762928883876	27.956543854657554	0.8857189293456282	3.4235380575720824	3.3261359801183894	0.031675826914531746	3000_delayed	arch07
550.0	25.307962117928327	27.956543854657554	0.8857189293456282	3.2311190544417414	3.3261359801183894	0.031675826914531746	3000_delayed	arch08
550.0	29.140784448740032	27.956543854657554	0.8857189293456282	3.3721387204026643	3.3261359801183894	0.031675826914531746	3000_delayed	arch09
550.0	31.087521789915098	27.956543854657554	0.8857189293456282	3.436806510051355	3.3261359801183894	0.031675826914531746	3000_delayed	arch10
600.0	27.507643704842103	26.31479072895658	0.9208452492501727	3.314463918954123	3.265081947879981	0.03279982694993815	3000_delayed	arch01
600.0	24.69257003886711	26.31479072895658	0.9208452492501727	3.2065023902390553	3.265081947879981	0.03279982694993815	3000_delayed	arch02
600.0	25.84228639613092	26.31479072895658	0.9208452492501727	3.2520121578224312	3.265081947879981	0.03279982694993815	3000_delayed	arch03
600.0	24.42580113597714	26.31479072895658	0.9208452492501727	3.195639997226241	3.265081947879981	0.03279982694993815	3000_delayed	arch04
600.0	23.110277919114253	26.31479072895658	0.9208452492501727	3.140277450138438	3.265081947879981	0.03279982694993815	3000_delayed	arch05
600.0	25.13301516286183	26.31479072895658	0.9208452492501727	3.2241823269630916	3.265081947879981	0.03279982694993815	3000_delayed	arch06
600.0	27.23511686514947	26.31479072895658	0.9208452492501727	3.3045072018177835	3.265081947879981	0.03279982694993815	3000_delayed	arch07
600.0	24.405016932838663	26.31479072895658	0.9208452492501727	3.19478872316549	3.265081947879981	0.03279982694993815	3000_delayed	arch08
600.0	27.318835876993802	26.31479072895658	0.9208452492501727	3.3075764231429656	3.265081947879981	0.03279982694993815	3000_delayed	arch09
600.0	33.47734325679053	26.31479072895658	0.9208452492501727	3.5108688893301903	3.265081947879981	0.03279982694993815	3000_delayed	arch10
650.0	27.105218494371403	25.47917452995926	0.7169003981297845	3.2997262737154656	3.234332252222326	0.02794066882744954	3000_delayed	arch01
650.0	24.63675945614634	25.47917452995926	0.7169003981297845	3.2042396144379106	3.234332252222326	0.02794066882744954	3000_delayed	arch02
650.0	24.01342862382948	25.47917452995926	0.7169003981297845	3.1786131998645377	3.234332252222326	0.02794066882744954	3000_delayed	arch03
650.0	25.14395730116196	25.47917452995926	0.7169003981297845	3.224617601321774	3.234332252222326	0.02794066882744954	3000_delayed	arch04
650.0	22.434593965071205	25.47917452995926	0.7169003981297845	3.1106041409834133	3.234332252222326	0.02794066882744954	3000_delayed	arch05
650.0	27.64972422229002	25.47917452995926	0.7169003981297845	3.319615754041209	3.234332252222326	0.02794066882744954	3000_delayed	arch06
650.0	27.74017962089537	25.47917452995926	0.7169003981297845	3.3228818900241706	3.234332252222326	0.02794066882744954	3000_delayed	arch07
650.0	23.47291423604729	25.47917452995926	0.7169003981297845	3.155847170712273	3.234332252222326	0.02794066882744954	3000_delayed	arch08
650.0	23.452889087168522	25.47917452995926	0.7169003981297845	3.1549936893149946	3.234332252222326	0.02794066882744954	3000_delayed	arch09
650.0	29.14208029261098	25.47917452995926	0.7169003981297845	3.372183187807515	3.234332252222326	0.02794066882744954	3000_delayed	arch10
700.0	25.15360314954124	24.726718681339605	0.7383435674818735	3.2250011526674496	3.204061396182502	0.028819638117121966	3000_delayed	arch01
700.0	21.6191291367592	24.726718681339605	0.7383435674818735	3.0735785309538626	3.204061396182502	0.028819638117121966	3000_delayed	arch02
700.0	24.641905953955238	24.726718681339605	0.7383435674818735	3.2044484877012094	3.204061396182502	0.028819638117121966	3000_delayed	arch03
700.0	23.719357472955203	24.726718681339605	0.7383435674818735	3.1662914857759272	3.204061396182502	0.028819638117121966	3000_delayed	arch04
700.0	23.089225509981603	24.726718681339605	0.7383435674818735	3.1393660805769823	3.204061396182502	0.028819638117121966	3000_delayed	arch05
700.0	22.73597679076589	24.726718681339605	0.7383435674818735	3.123948550539916	3.204061396182502	0.028819638117121966	3000_delayed	arch06
700.0	25.444281707782874	24.726718681339605	0.7383435674818735	3.2364910304335752	3.204061396182502	0.028819638117121966	3000_delayed	arch07
700.0	26.436939319358178	24.726718681339605	0.7383435674818735	3.2747622488031944	3.204061396182502	0.028819638117121966	3000_delayed	arch08
700.0	24.407042760434873	24.726718681339605	0.7383435674818735	3.1948717283740433	3.204061396182502	0.028819638117121966	3000_delayed	arch09
700.0	30.01972501186176	24.726718681339605	0.7383435674818735	3.401854665998863	3.204061396182502	0.028819638117121966	3000_delayed	arch10
750.0	24.638366034593272	25.822103671483767	0.8446605361021864	3.2043048229353626	3.246423841855692	0.03268263668121244	3000_delayed	arch01
750.0	21.63795852052334	25.822103671483767	0.8446605361021864	3.0744491112898564	3.246423841855692	0.03268263668121244	3000_delayed	arch02
750.0	25.927932756840686	25.822103671483767	0.8446605361021864	3.2553208723786433	3.246423841855692	0.03268263668121244	3000_delayed	arch03
750.0	28.966824637816025	25.822103671483767	0.8446605361021864	3.366151197137826	3.246423841855692	0.03268263668121244	3000_delayed	arch04
750.0	24.87427662151222	25.822103671483767	0.8446605361021864	3.213834202079587	3.246423841855692	0.03268263668121244	3000_delayed	arch05
750.0	29.2878059668873	25.822103671483767	0.8446605361021864	3.377171250792142	3.246423841855692	0.03268263668121244	3000_delayed	arch06
750.0	23.211937041860047	25.822103671483767	0.8446605361021864	3.1446666740146734	3.246423841855692	0.03268263668121244	3000_delayed	arch07
750.0	25.722822582526614	25.822103671483767	0.8446605361021864	3.247378636059116	3.246423841855692	0.03268263668121244	3000_delayed	arch08
750.0	24.426650787221373	25.822103671483767	0.8446605361021864	3.1956747816110926	3.246423841855692	0.03268263668121244	3000_delayed	arch09
750.0	29.526461765056794	25.822103671483767	0.8446605361021864	3.3852868702586143	3.246423841855692	0.03268263668121244	3000_delayed	arch10
800.0	24.859721809017543	24.02523683757689	1.0220074554135128	3.2132488957149468	3.1710289171731425	0.04229136700782977	3000_delayed	arch01
800.0	20.258566715668465	24.02523683757689	1.0220074554135128	3.0085777517804364	3.1710289171731425	0.04229136700782977	3000_delayed	arch02
800.0	23.555511076981908	24.02523683757689	1.0220074554135128	3.159359809092676	3.1710289171731425	0.04229136700782977	3000_delayed	arch03
800.0	20.372303966892574	24.02523683757689	1.0220074554135128	3.0141763297284685	3.1710289171731425	0.04229136700782977	3000_delayed	arch04
800.0	21.784746170874836	24.02523683757689	1.0220074554135128	3.081210007946549	3.1710289171731425	0.04229136700782977	3000_delayed	arch05
800.0	26.70348210483031	24.02523683757689	1.0220074554135128	3.2847939728140356	3.1710289171731425	0.04229136700782977	3000_delayed	arch06
800.0	20.669840050130556	24.02523683757689	1.0220074554135128	3.028675635402031	3.1710289171731425	0.04229136700782977	3000_delayed	arch07
800.0	26.40090032670409	24.02523683757689	1.0220074554135128	3.2733981128550127	3.1710289171731425	0.04229136700782977	3000_delayed	arch08
800.0	25.873637175622566	24.02523683757689	1.0220074554135128	3.2532245806572875	3.1710289171731425	0.04229136700782977	3000_delayed	arch09
800.0	29.773658979046054	24.02523683757689	1.0220074554135128	3.3936240757399823	3.1710289171731425	0.04229136700782977	3000_delayed	arch10
850.0	26.864670620735247	25.724802746533772	1.2321923499349665	3.2908120635709226	3.236792570573628	0.049085204129290294	3000_delayed	arch01
850.0	21.188903834868803	25.724802746533772	1.2321923499349665	3.053477640638648	3.236792570573628	0.049085204129290294	3000_delayed	arch02
850.0	21.588309947283516	25.724802746533772	1.2321923499349665	3.0721519620409303	3.236792570573628	0.049085204129290294	3000_delayed	arch03
850.0	26.6393481405851	25.724802746533772	1.2321923499349665	3.2823893761755567	3.236792570573628	0.049085204129290294	3000_delayed	arch04
850.0	23.740446268636493	25.724802746533772	1.2321923499349665	3.1671801871782375	3.236792570573628	0.049085204129290294	3000_delayed	arch05
850.0	29.512454029617903	25.724802746533772	1.2321923499349665	3.3848123447524054	3.236792570573628	0.049085204129290294	3000_delayed	arch06
850.0	20.019793594183714	25.724802746533772	1.2321923499349665	2.996721463853093	3.236792570573628	0.049085204129290294	3000_delayed	arch07
850.0	29.247990443756265	25.724802746533772	1.2321923499349665	3.375810868540158	3.236792570573628	0.049085204129290294	3000_delayed	arch08
850.0	27.08919967674473	25.724802746533772	1.2321923499349665	3.2991351125356334	3.236792570573628	0.049085204129290294	3000_delayed	arch09
850.0	31.356910908925936	25.724802746533772	1.2321923499349665	3.445434686450694	3.236792570573628	0.049085204129290294	3000_delayed	arch10
900.0	22.52186819177638	25.552261401712908	1.3486472039903492	3.1144867568368033	3.228773369788095	0.05097277613128349	3000_delayed	arch01
900.0	23.43811042443928	25.552261401712908	1.3486472039903492	3.1543633481675464	3.228773369788095	0.05097277613128349	3000_delayed	arch02
900.0	22.575398281508612	25.552261401712908	1.3486472039903492	3.116860741739164	3.228773369788095	0.05097277613128349	3000_delayed	arch03
900.0	34.006229778030594	25.552261401712908	1.3486472039903492	3.5265437365974273	3.228773369788095	0.05097277613128349	3000_delayed	arch04
900.0	22.99960294196163	25.552261401712908	1.3486472039903492	3.135476952387163	3.228773369788095	0.05097277613128349	3000_delayed	arch05
900.0	27.443328441126933	25.552261401712908	1.3486472039903492	3.3121230943764592	3.228773369788095	0.05097277613128349	3000_delayed	arch06
900.0	20.05565434581895	25.552261401712908	1.3486472039903492	2.998511126254892	3.228773369788095	0.05097277613128349	3000_delayed	arch07
900.0	29.2526516523836	25.552261401712908	1.3486472039903492	3.3759702243513146	3.228773369788095	0.05097277613128349	3000_delayed	arch08
900.0	24.021035722977764	25.552261401712908	1.3486472039903492	3.1789299349136457	3.228773369788095	0.05097277613128349	3000_delayed	arch09
900.0	29.208734237105336	25.552261401712908	1.3486472039903492	3.3744677822565396	3.228773369788095	0.05097277613128349	3000_delayed	arch10
950.0	27.866622744579182	36.648067858323785	7.332154707763098	3.3274296552698392	3.4831148621071697	0.14659373891607852	3000_delayed	arch01
950.0	28.601034810908367	36.648067858323785	7.332154707763098	3.3534428993708403	3.4831148621071697	0.14659373891607852	3000_delayed	arch02
950.0	23.186774498339204	36.648067858323785	7.332154707763098	3.143582051396831	3.4831148621071697	0.14659373891607852	3000_delayed	arch03
950.0	98.29264127212794	36.648067858323785	7.332154707763098	4.58794916445401	3.4831148621071697	0.14659373891607852	3000_delayed	arch04
950.0	22.661702847286865	36.648067858323785	7.332154707763098	3.120676400494279	3.4831148621071697	0.14659373891607852	3000_delayed	arch05
950.0	45.00690383979681	36.648067858323785	7.332154707763098	3.806815896665032	3.4831148621071697	0.14659373891607852	3000_delayed	arch06
950.0	21.456436141478964	36.648067858323785	7.332154707763098	3.0660246535828652	3.4831148621071697	0.14659373891607852	3000_delayed	arch07
950.0	44.142445758287145	36.648067858323785	7.332154707763098	3.787421808407453	3.4831148621071697	0.14659373891607852	3000_delayed	arch08
950.0	27.223633795211057	36.648067858323785	7.332154707763098	3.3040854855657815	3.4831148621071697	0.14659373891607852	3000_delayed	arch09
950.0	28.042482875222305	36.648067858323785	7.332154707763098	3.333720605864765	3.4831148621071697	0.14659373891607852	3000_delayed	arch10
1000.0	28.22572502783604	49.08465945359528	13.318169105233201	3.340233797140213	3.6459502715082914	0.21747256402477008	3000_delayed	arch01
1000.0	43.90022746289571	49.08465945359528	13.318169105233201	3.781919501454848	3.6459502715082914	0.21747256402477008	3000_delayed	arch02
1000.0	21.64853955314878	49.08465945359528	13.318169105233201	3.074937995043778	3.6459502715082914	0.21747256402477008	3000_delayed	arch03
1000.0	48.293992189905886	49.08465945359528	13.318169105233201	3.877307167619878	3.6459502715082914	0.21747256402477008	3000_delayed	arch04
1000.0	20.48463077298201	49.08465945359528	13.318169105233201	3.019674886573862	3.6459502715082914	0.21747256402477008	3000_delayed	arch05
1000.0	106.58999586530936	49.08465945359528	13.318169105233201	4.668989659910439	3.6459502715082914	0.21747256402477008	3000_delayed	arch06
1000.0	27.82237375673162	49.08465945359528	13.318169105233201	3.3258405084027856	3.6459502715082914	0.21747256402477008	3000_delayed	arch07
1000.0	143.7815951909957	49.08465945359528	13.318169105233201	4.968295448159611	3.6459502715082914	0.21747256402477008	3000_delayed	arch08
1000.0	29.97491791879505	49.08465945359528	13.318169105233201	3.4003609625877287	3.6459502715082914	0.21747256402477008	3000_delayed	arch09
1000.0	20.12459679735263	49.08465945359528	13.318169105233201	3.0019427881897705	3.6459502715082914	0.21747256402477008	3000_delayed	arch10
1050.0	113.0377732525449	103.6073674153308	33.57838016182392	4.727722039425569	4.208297834939028	0.30865345604238903	3000_delayed	arch01
1050.0	62.84379623386112	103.6073674153308	33.57838016182392	4.140652222668108	4.208297834939028	0.30865345604238903	3000_delayed	arch02
1050.0	20.1703416414497	103.6073674153308	33.57838016182392	3.004213289921319	4.208297834939028	0.30865345604238903	3000_delayed	arch03
1050.0	60.95569947194483	103.6073674153308	33.57838016182392	4.110147362169789	4.208297834939028	0.30865345604238903	3000_delayed	arch04
1050.0	21.752924458338235	103.6073674153308	33.57838016182392	3.0797482063506774	4.208297834939028	0.30865345604238903	3000_delayed	arch05
1050.0	272.83354867356684	103.6073674153308	33.57838016182392	5.608861897416685	4.208297834939028	0.30865345604238903	3000_delayed	arch06
1050.0	78.84385602838007	103.6073674153308	33.57838016182392	4.367469390631613	4.208297834939028	0.30865345604238903	3000_delayed	arch07
1050.0	320.0	103.6073674153308	33.57838016182392	5.768320995793772	4.208297834939028	0.30865345604238903	3000_delayed	arch08
1050.0	62.52576011224594	103.6073674153308	33.57838016182392	4.135578633622949	4.208297834939028	0.30865345604238903	3000_delayed	arch09
1050.0	23.1099742809764	103.6073674153308	33.57838016182392	3.140264311389798	4.208297834939028	0.30865345604238903	3000_delayed	arch10
1100.0	86.67358328837989	78.38129696387848	21.759870503000723	4.462149146336609	4.05954644532156	0.257000467169219	3000_delayed	arch01
1100.0	95.8615401973728	78.38129696387848	21.759870503000723	4.562904860756309	4.05954644532156	0.257000467169219	3000_delayed	arch02
1100.0	21.128737495534917	78.38129696387848	21.759870503000723	3.0506340804597913	4.05954644532156	0.257000467169219	3000_delayed	arch03
1100.0	50.66255055273176	78.38129696387848	21.759870503000723	3.9251869897872727	4.05954644532156	0.257000467169219	3000_delayed	arch04
1100.0	22.559005104007813	78.38129696387848	21.759870503000723	3.1161343256577707	4.05954644532156	0.257000467169219	3000_delayed	arch05
1100.0	246.6501151312027	78.38129696387848	21.759870503000723	5.507970794459297	4.05954644532156	0.257000467169219	3000_delayed	arch06
1100.0	69.35281002742477	78.38129696387848	21.759870503000723	4.239206665441387	4.05954644532156	0.257000467169219	3000_delayed	arch07
1100.0	126.46237505986181	78.38129696387848	21.759870503000723	4.83994483356957	4.05954644532156	0.257000467169219	3000_delayed	arch08
1100.0	39.6563480192748	78.38129696387848	21.759870503000723	3.680251036634848	4.05954644532156	0.257000467169219	3000_delayed	arch09
1100.0	24.805904762993478	78.38129696387848	21.759870503000723	3.211081720112748	4.05954644532156	0.257000467169219	3000_delayed	arch10
1150.0	143.04576436842515	88.40086918428064	20.163042441731907	4.963164609609482	4.235637454800389	0.2397544233016108	3000_delayed	arch01
1150.0	113.1080358295906	88.40086918428064	20.163042441731907	4.728343431257606	4.235637454800389	0.2397544233016108	3000_delayed	arch02
1150.0	27.078034812648628	88.40086918428064	20.163042441731907	3.298722875715369	4.235637454800389	0.2397544233016108	3000_delayed	arch03
1150.0	47.51555493790443	88.40086918428064	20.163042441731907	3.8610571298101553	4.235637454800389	0.2397544233016108	3000_delayed	arch04
1150.0	22.413301095418113	88.40086918428064	20.163042441731907	3.10965458153478	4.235637454800389	0.2397544233016108	3000_delayed	arch05
1150.0	218.3860899844973	88.40086918428064	20.163042441731907	5.386264551295247	4.235637454800389	0.2397544233016108	3000_delayed	arch06
1150.0	73.02354245440152	88.40086918428064	20.163042441731907	4.290781888532009	4.235637454800389	0.2397544233016108	3000_delayed	arch07
1150.0	142.05170532355618	88.40086918428064	20.163042441731907	4.956191113321809	4.235637454800389	0.2397544233016108	3000_delayed	arch08
1150.0	44.112425693830346	88.40086918428064	20.163042441731907	3.7867415045302693	4.235637454800389	0.2397544233016108	3000_delayed	arch09
1150.0	53.27423734253408	88.40086918428064	20.163042441731907	3.9754528623971654	4.235637454800389	0.2397544233016108	3000_delayed	arch10
1200.0	90.61406638775132	99.4034687069491	21.984841894590748	4.506609459140586	4.374630494831984	0.22893143377924025	3000_delayed	arch01
1200.0	152.525749490311	99.4034687069491	21.984841894590748	5.027333430910852	4.374630494831984	0.22893143377924025	3000_delayed	arch02
1200.0	52.306286050702155	99.4034687069491	21.984841894590748	3.957116556022414	4.374630494831984	0.22893143377924025	3000_delayed	arch03
1200.0	55.0129211829789	99.4034687069491	21.984841894590748	4.007568088240215	4.374630494831984	0.22893143377924025	3000_delayed	arch04
1200.0	21.66660358776687	99.4034687069491	21.984841894590748	3.0757720698894526	4.374630494831984	0.22893143377924025	3000_delayed	arch05
1200.0	230.5342401002452	99.4034687069491	21.984841894590748	5.440399398477327	4.374630494831984	0.22893143377924025	3000_delayed	arch06
1200.0	76.56644447777815	99.4034687069491	21.984841894590748	4.338158919121707	4.374630494831984	0.22893143377924025	3000_delayed	arch07
1200.0	194.67734176548353	99.4034687069491	21.984841894590748	5.271343530492966	4.374630494831984	0.22893143377924025	3000_delayed	arch08
1200.0	44.57019361495046	99.4034687069491	21.984841894590748	3.7970653310134326	4.374630494831984	0.22893143377924025	3000_delayed	arch09
1200.0	75.56084041152334	99.4034687069491	21.984841894590748	4.324938165010885	4.374630494831984	0.22893143377924025	3000_delayed	arch10
1250.0	180.29021584698984	104.5817135708166	20.549890403748694	5.19456786277448	4.44246300280803	0.23006298559335256	3000_delayed	arch01
1250.0	93.3734453693591	104.5817135708166	20.549890403748694	4.536606993990247	4.44246300280803	0.23006298559335256	3000_delayed	arch02
1250.0	66.6213611317046	104.5817135708166	20.549890403748694	4.199025263834281	4.44246300280803	0.23006298559335256	3000_delayed	arch03
1250.0	61.48603726521574	104.5817135708166	20.549890403748694	4.118810112697866	4.44246300280803	0.23006298559335256	3000_delayed	arch04
1250.0	20.73238147291543	104.5817135708166	20.549890403748694	3.0316968003566847	4.44246300280803	0.23006298559335256	3000_delayed	arch05
1250.0	159.2438417851305	104.5817135708166	20.549890403748694	5.070436623595494	4.44246300280803	0.23006298559335256	3000_delayed	arch06
1250.0	80.0886709696734	104.5817135708166	20.549890403748694	4.38313440798731	4.44246300280803	0.23006298559335256	3000_delayed	arch07
1250.0	221.52530220919152	104.5817135708166	20.549890403748694	5.400536814154043	4.44246300280803	0.23006298559335256	3000_delayed	arch08
1250.0	39.59848494187053	104.5817135708166	20.549890403748694	3.6787908584848656	4.44246300280803	0.23006298559335256	3000_delayed	arch09
1250.0	122.85739471611525	104.5817135708166	20.549890403748694	4.81102429020503	4.44246300280803	0.23006298559335256	3000_delayed	arch10
1300.0	221.49991731946682	146.6628633446909	36.974712277466985	5.400422216209575	4.63843411240125	0.2960714092171722	3000_delayed	arch01
1300.0	93.49499410394687	146.6628633446909	36.974712277466985	4.537907895866158	4.63843411240125	0.2960714092171722	3000_delayed	arch02
1300.0	82.67890246833699	146.6628633446909	36.974712277466985	4.414964460273804	4.63843411240125	0.2960714092171722	3000_delayed	arch03
1300.0	53.14487422405461	146.6628633446909	36.974712277466985	3.9730216603265136	4.63843411240125	0.2960714092171722	3000_delayed	arch04
1300.0	20.85254478724768	146.6628633446909	36.974712277466985	3.037475992943225	4.63843411240125	0.2960714092171722	3000_delayed	arch05
1300.0	320.0	146.6628633446909	36.974712277466985	5.768320995793772	4.63843411240125	0.2960714092171722	3000_delayed	arch06
1300.0	71.07658439843871	146.6628633446909	36.974712277466985	4.263757949211763	4.63843411240125	0.2960714092171722	3000_delayed	arch07
1300.0	320.0	146.6628633446909	36.974712277466985	5.768320995793772	4.63843411240125	0.2960714092171722	3000_delayed	arch08
1300.0	41.698146679289394	146.6628633446909	36.974712277466985	3.7304566836753446	4.63843411240125	0.2960714092171722	3000_delayed	arch09
1300.0	242.1826694661278	146.6628633446909	36.974712277466985	5.489692273918571	4.63843411240125	0.2960714092171722	3000_delayed	arch10
1350.0	320.0	152.84472937383302	36.285463332369424	5.768320995793772	4.711144161556855	0.291801767793127	3000_delayed	arch01
1350.0	108.59821168841712	152.84472937383302	36.285463332369424	4.687654940406768	4.711144161556855	0.291801767793127	3000_delayed	arch02
1350.0	96.63004948844392	152.84472937383302	36.285463332369424	4.570889764154767	4.711144161556855	0.291801767793127	3000_delayed	arch03
1350.0	48.761929267075296	152.84472937383302	36.285463332369424	3.8869498704233463	4.711144161556855	0.291801767793127	3000_delayed	arch04
1350.0	17.320451535047372	152.84472937383302	36.285463332369424	2.851887972947319	4.711144161556855	0.291801767793127	3000_delayed	arch05
1350.0	320.0	152.84472937383302	36.285463332369424	5.768320995793772	4.711144161556855	0.291801767793127	3000_delayed	arch06
1350.0	71.81240458257834	152.84472937383302	36.285463332369424	4.2740572269059625	4.711144161556855	0.291801767793127	3000_delayed	arch07
1350.0	287.6044746575128	152.84472937383302	36.285463332369424	5.6615861843402975	4.711144161556855	0.291801767793127	3000_delayed	arch08
1350.0	94.07129830540688	152.84472937383302	36.285463332369424	4.544052987370569	4.711144161556855	0.291801767793127	3000_delayed	arch09
1350.0	163.6484742138486	152.84472937383302	36.285463332369424	5.097720677431979	4.711144161556855	0.291801767793127	3000_delayed	arch10
1400.0	198.54124586812532	106.51379039557321	20.646447862845058	5.290996866291103	4.467690383303473	0.22827606837041392	3000_delayed	arch01
1400.0	86.59533079007066	106.51379039557321	20.646447862845058	4.461245897141037	4.467690383303473	0.22827606837041392	3000_delayed	arch02
1400.0	64.95305680614658	106.51379039557321	20.646447862845058	4.173664805999073	4.467690383303473	0.22827606837041392	3000_delayed	arch03
1400.0	49.08667743661088	106.51379039557321	20.646447862845058	3.8935876626791504	4.467690383303473	0.22827606837041392	3000_delayed	arch04
1400.0	19.090501230566304	106.51379039557321	20.646447862845058	2.9491908935776885	4.467690383303473	0.22827606837041392	3000_delayed	arch05
1400.0	222.35427984338344	106.51379039557321	20.646447862845058	5.404271964998955	4.467690383303473	0.22827606837041392	3000_delayed	arch06
1400.0	70.69435568022082	106.51379039557321	20.646447862845058	4.258365734923776	4.467690383303473	0.22827606837041392	3000_delayed	arch07
1400.0	146.97111377954258	106.51379039557321	20.646447862845058	4.990236062568048	4.467690383303473	0.22827606837041392	3000_delayed	arch08
1400.0	88.04537531992565	106.51379039557321	20.646447862845058	4.47785231022296	4.467690383303473	0.22827606837041392	3000_delayed	arch09
1400.0	118.8059672011399	106.51379039557321	20.646447862845058	4.777491634632936	4.467690383303473	0.22827606837041392	3000_delayed	arch10
1450.0	130.49557570548643	188.9342162177938	34.26834688661975	4.8713393235480895	4.999095125698449	0.27267442095250416	3000_delayed	arch01
1450.0	194.19918467752254	188.9342162177938	34.26834688661975	5.26888435748344	4.999095125698449	0.27267442095250416	3000_delayed	arch02
1450.0	308.36660409687715	188.9342162177938	34.26834688661975	5.731289348202031	4.999095125698449	0.27267442095250416	3000_delayed	arch03
1450.0	73.8811832519449	188.9342162177938	34.26834688661975	4.302458171065603	4.999095125698449	0.27267442095250416	3000_delayed	arch04
1450.0	20.577301881636572	188.9342162177938	34.26834688661975	3.024188617906107	4.999095125698449	0.27267442095250416	3000_delayed	arch05
1450.0	320.0	188.9342162177938	34.26834688661975	5.768320995793772	4.999095125698449	0.27267442095250416	3000_delayed	arch06
1450.0	94.44756131095963	188.9342162177938	34.26834688661975	4.548044773719628	4.999095125698449	0.27267442095250416	3000_delayed	arch07
1450.0	320.0	188.9342162177938	34.26834688661975	5.768320995793772	4.999095125698449	0.27267442095250416	3000_delayed	arch08
1450.0	244.43617938551714	188.9342162177938	34.26834688661975	5.49895424983386	4.999095125698449	0.27267442095250416	3000_delayed	arch09
1450.0	182.9385718679935	188.9342162177938	34.26834688661975	5.209150423638183	4.999095125698449	0.27267442095250416	3000_delayed	arch10
1500.0	65.69977236000481	112.75606242840065	23.461449024614144	4.185095460644453	4.507351781738967	0.23558198926426507	3000_delayed	arch01
1500.0	62.261214027793784	112.75606242840065	23.461449024614144	4.13133866414545	4.507351781738967	0.23558198926426507	3000_delayed	arch02
1500.0	119.3330087309991	112.75606242840065	23.461449024614144	4.781917977597598	4.507351781738967	0.23558198926426507	3000_delayed	arch03
1500.0	60.56922925268109	112.75606242840065	23.461449024614144	4.103786996009815	4.507351781738967	0.23558198926426507	3000_delayed	arch04
1500.0	19.312635081185075	112.75606242840065	23.461449024614144	2.960759549128523	4.507351781738967	0.23558198926426507	3000_delayed	arch05
1500.0	269.73030921379683	112.75606242840065	23.461449024614144	5.597422605046801	4.507351781738967	0.23558198926426507	3000_delayed	arch06
1500.0	71.21749084568017	112.75606242840065	23.461449024614144	4.265738446193904	4.507351781738967	0.23558198926426507	3000_delayed	arch07
1500.0	163.72326759479273	112.75606242840065	23.461449024614144	5.098177609858903	4.507351781738967	0.23558198926426507	3000_delayed	arch08
1500.0	178.2623548544278	112.75606242840065	23.461449024614144	5.183256368838743	4.507351781738967	0.23558198926426507	3000_delayed	arch09
1500.0	117.45134232264509	112.75606242840065	23.461449024614144	4.76602413992548	4.507351781738967	0.23558198926426507	3000_delayed	arch10
1550.0	166.0862628778113	186.82676649803335	34.17378798432931	5.112507309272608	4.967407262513548	0.2849393689421692	3000_delayed	arch01
1550.0	169.1820673359162	186.82676649803335	34.17378798432931	5.130975456542999	4.967407262513548	0.2849393689421692	3000_delayed	arch02
1550.0	244.18606459744967	186.82676649803335	34.17378798432931	5.497930494517796	4.967407262513548	0.2849393689421692	3000_delayed	arch03
1550.0	56.57035325026602	186.82676649803335	34.17378798432931	4.03548505381614	4.967407262513548	0.2849393689421692	3000_delayed	arch04
1550.0	20.396390537404322	186.82676649803335	34.17378798432931	3.0153579507544612	4.967407262513548	0.2849393689421692	3000_delayed	arch05
1550.0	320.0	186.82676649803335	34.17378798432931	5.768320995793772	4.967407262513548	0.2849393689421692	3000_delayed	arch06
1550.0	75.67166529826096	186.82676649803335	34.17378798432931	4.326403787841844	4.967407262513548	0.2849393689421692	3000_delayed	arch07
1550.0	271.2983091575765	186.82676649803335	34.17378798432931	5.603218987273833	4.967407262513548	0.2849393689421692	3000_delayed	arch08
1550.0	320.0	186.82676649803335	34.17378798432931	5.768320995793772	4.967407262513548	0.2849393689421692	3000_delayed	arch09
1550.0	224.8765519256486	186.82676649803335	34.17378798432931	5.415551593528256	4.967407262513548	0.2849393689421692	3000_delayed	arch10
1600.0	116.44082593581716	129.00415901088752	18.531938982560334	4.757383212083261	4.708080418504714	0.21731604193522697	3000_delayed	arch01
1600.0	155.34622146302647	129.00415901088752	18.531938982560334	5.045656312807666	4.708080418504714	0.21731604193522697	3000_delayed	arch02
1600.0	123.4446667645387	129.00415901088752	18.531938982560334	4.815793013274649	4.708080418504714	0.21731604193522697	3000_delayed	arch03
1600.0	83.39448283325736	129.00415901088752	18.531938982560334	4.423582154098041	4.708080418504714	0.21731604193522697	3000_delayed	arch04
1600.0	19.29161442868799	129.00415901088752	18.531938982560334	2.9596705159344316	4.708080418504714	0.21731604193522697	3000_delayed	arch05
1600.0	162.29595617037944	129.00415901088752	18.531938982560334	5.089421558439221	4.708080418504714	0.21731604193522697	3000_delayed	arch06
1600.0	103.16850959099868	129.00415901088752	18.531938982560334	4.636363666860789	4.708080418504714	0.21731604193522697	3000_delayed	arch07
1600.0	216.374747356147	129.00415901088752	18.531938982560334	5.377011845875343	4.708080418504714	0.21731604193522697	3000_delayed	arch08
1600.0	104.47983712876099	129.00415901088752	18.531938982560334	4.648994106652107	4.708080418504714	0.21731604193522697	3000_delayed	arch09
1600.0	205.80472843726145	129.00415901088752	18.531938982560334	5.3269277990216315	4.708080418504714	0.21731604193522697	3000_delayed	arch10
1650.0	152.12065540056744	174.940345610064	30.58258144776733	5.024673991495212	4.9478001168822265	0.257627820150666	3000_delayed	arch01
1650.0	219.40448870243173	174.940345610064	30.58258144776733	5.390917006621965	4.9478001168822265	0.257627820150666	3000_delayed	arch02
1650.0	172.72555669006618	174.940345610064	30.58258144776733	5.151703957354561	4.9478001168822265	0.257627820150666	3000_delayed	arch03
1650.0	81.95794855330708	174.940345610064	30.58258144776733	4.406206293205166	4.9478001168822265	0.257627820150666	3000_delayed	arch04
1650.0	20.567849494768005	174.940345610064	30.58258144776733	3.023729152490686	4.9478001168822265	0.257627820150666	3000_delayed	arch05
1650.0	312.783607883992	174.940345610064	30.58258144776733	5.745511602835053	4.9478001168822265	0.257627820150666	3000_delayed	arch06
1650.0	88.2737215702743	174.940345610064	30.58258144776733	4.480442459356414	4.9478001168822265	0.257627820150666	3000_delayed	arch07
1650.0	320.0	174.940345610064	30.58258144776733	5.768320995793772	4.9478001168822265	0.257627820150666	3000_delayed	arch08
1650.0	166.9004856731354	174.940345610064	30.58258144776733	5.117397740628417	4.9478001168822265	0.257627820150666	3000_delayed	arch09
1650.0	214.66914213209807	174.940345610064	30.58258144776733	5.369097969041019	4.9478001168822265	0.257627820150666	3000_delayed	arch10
1700.0	103.8682433511144	106.35136104974815	15.738315885274499	4.643123205102048	4.523719701484924	0.20725170093249937	3000_delayed	arch01
1700.0	118.82163679378347	106.35136104974815	15.738315885274499	4.777623518239073	4.523719701484924	0.20725170093249937	3000_delayed	arch02
1700.0	98.03849855866318	106.35136104974815	15.738315885274499	4.585360243963524	4.523719701484924	0.20725170093249937	3000_delayed	arch03
1700.0	73.344865790759	106.35136104974815	15.738315885274499	4.295172506103149	4.523719701484924	0.20725170093249937	3000_delayed	arch04
1700.0	17.443452115166608	106.35136104974815	15.738315885274499	2.858964341276231	4.523719701484924	0.20725170093249937	3000_delayed	arch05
1700.0	211.62424154718684	106.35136104974815	15.738315885274499	5.354812256499739	4.523719701484924	0.20725170093249937	3000_delayed	arch06
1700.0	79.0317807536042	106.35136104974815	15.738315885274499	4.369850059591197	4.523719701484924	0.20725170093249937	3000_delayed	arch07
1700.0	140.7329049016621	106.35136104974815	15.738315885274499	4.946863802461482	4.523719701484924	0.20725170093249937	3000_delayed	arch08
1700.0	106.72527219740722	106.35136104974815	15.738315885274499	4.670257983096685	4.523719701484924	0.20725170093249937	3000_delayed	arch09
1700.0	113.8827144881345	106.35136104974815	15.738315885274499	4.735169098516117	4.523719701484924	0.20725170093249937	3000_delayed	arch10
1750.0	101.9564540522074	145.26168381424023	23.47693394959699	4.624545801070741	4.8062744366821635	0.22826843803756808	3000_delayed	arch01
1750.0	119.4874230397776	145.26168381424023	23.47693394959699	4.783211119303703	4.8062744366821635	0.22826843803756808	3000_delayed	arch02
1750.0	112.46043193636599	145.26168381424023	23.47693394959699	4.722601443656662	4.8062744366821635	0.22826843803756808	3000_delayed	arch03
1750.0	212.44619108164025	145.26168381424023	23.47693394959699	5.3586887378599295	4.8062744366821635	0.22826843803756808	3000_delayed	arch04
1750.0	20.161214559646787	145.26168381424023	23.47693394959699	3.003760687402675	4.8062744366821635	0.22826843803756808	3000_delayed	arch05
1750.0	283.26385969701994	145.26168381424023	23.47693394959699	5.646378829680214	4.8062744366821635	0.22826843803756808	3000_delayed	arch06
1750.0	111.74943482212586	145.26168381424023	23.47693394959699	4.716259175960762	4.8062744366821635	0.22826843803756808	3000_delayed	arch07
1750.0	214.82971455337815	145.26168381424023	23.47693394959699	5.369845688976762	4.8062744366821635	0.22826843803756808	3000_delayed	arch08
1750.0	157.05777831806336	145.26168381424023	23.47693394959699	5.056613752412218	4.8062744366821635	0.22826843803756808	3000_delayed	arch09
1750.0	119.20433608217682	145.26168381424023	23.47693394959699	4.780839130497968	4.8062744366821635	0.22826843803756808	3000_delayed	arch10
1800.0	99.39455623924952	147.14162763424136	30.73679244621604	4.5990973459580715	4.766572459992199	0.2488908185045143	3000_delayed	arch01
1800.0	113.28555033743582	147.14162763424136	30.73679244621604	4.729911625367959	4.766572459992199	0.2488908185045143	3000_delayed	arch02
1800.0	114.89331521040218	147.14162763424136	30.73679244621604	4.744004003966431	4.766572459992199	0.2488908185045143	3000_delayed	arch03
1800.0	105.16534536289888	147.14162763424136	30.73679244621604	4.655533829331527	4.766572459992199	0.2488908185045143	3000_delayed	arch04
1800.0	18.428568858823148	147.14162763424136	30.73679244621604	2.913902115862644	4.766572459992199	0.2488908185045143	3000_delayed	arch05
1800.0	320.0	147.14162763424136	30.73679244621604	5.768320995793772	4.766572459992199	0.2488908185045143	3000_delayed	arch06
1800.0	100.35167789187592	147.14162763424136	30.73679244621604	4.608680795499931	4.766572459992199	0.2488908185045143	3000_delayed	arch07
1800.0	320.0	147.14162763424136	30.73679244621604	5.768320995793772	4.766572459992199	0.2488908185045143	3000_delayed	arch08
1800.0	149.4274254538461	147.14162763424136	30.73679244621604	5.006810826493228	4.766572459992199	0.2488908185045143	3000_delayed	arch09
1800.0	130.46983698788188	147.14162763424136	30.73679244621604	4.871142065854648	4.766572459992199	0.2488908185045143	3000_delayed	arch10
1850.0	158.71248155719275	191.2803734912466	30.98353783383597	5.06709427319329	5.043025782901655	0.2664696101576885	3000_delayed	arch01
1850.0	171.32031917448342	191.2803734912466	30.98353783383597	5.143535015776508	5.043025782901655	0.2664696101576885	3000_delayed	arch02
1850.0	125.01464755470046	191.2803734912466	30.98353783383597	4.828430910874814	5.043025782901655	0.2664696101576885	3000_delayed	arch03
1850.0	196.4855882336195	191.2803734912466	30.98353783383597	5.2805890862970895	5.043025782901655	0.2664696101576885	3000_delayed	arch04
1850.0	17.856175112140008	191.2803734912466	30.98353783383597	2.8823493930582957	5.043025782901655	0.2664696101576885	3000_delayed	arch05
1850.0	320.0	191.2803734912466	30.98353783383597	5.768320995793772	5.043025782901655	0.2664696101576885	3000_delayed	arch06
1850.0	115.60458541137555	191.2803734912466	30.98353783383597	4.750175621639965	5.043025782901655	0.2664696101576885	3000_delayed	arch07
1850.0	320.0	191.2803734912466	30.98353783383597	5.768320995793772	5.043025782901655	0.2664696101576885	3000_delayed	arch08
1850.0	298.8681174165306	191.2803734912466	30.98353783383597	5.700002397212306	5.043025782901655	0.2664696101576885	3000_delayed	arch09
1850.0	188.94182045242363	191.2803734912466	30.98353783383597	5.241439139376733	5.043025782901655	0.2664696101576885	3000_delayed	arch10
1900.0	267.27613852407126	254.49321182024497	29.793600858299246	5.588282350638209	5.3708613836554715	0.2555896234401819	3000_delayed	arch01
1900.0	320.0	254.49321182024497	29.793600858299246	5.768320995793772	5.3708613836554715	0.2555896234401819	3000_delayed	arch02
1900.0	198.44873441095632	254.49321182024497	29.793600858299246	5.290530801838904	5.3708613836554715	0.2555896234401819	3000_delayed	arch03
1900.0	234.6429534799045	254.49321182024497	29.793600858299246	5.458065011872215	5.3708613836554715	0.2555896234401819	3000_delayed	arch04
1900.0	22.844650764952522	254.49321182024497	29.793600858299246	3.128716987743757	5.3708613836554715	0.2555896234401819	3000_delayed	arch05
1900.0	320.0	254.49321182024497	29.793600858299246	5.768320995793772	5.3708613836554715	0.2555896234401819	3000_delayed	arch06
1900.0	221.7196410225649	254.49321182024497	29.793600858299246	5.401413705492765	5.3708613836554715	0.2555896234401819	3000_delayed	arch07
1900.0	320.0	254.49321182024497	29.793600858299246	5.768320995793772	5.3708613836554715	0.2555896234401819	3000_delayed	arch08
1900.0	320.0	254.49321182024497	29.793600858299246	5.768320995793772	5.3708613836554715	0.2555896234401819	3000_delayed	arch09
1900.0	320.0	254.49321182024497	29.793600858299246	5.768320995793772	5.3708613836554715	0.2555896234401819	3000_delayed	arch10
1950.0	244.01878986220657	208.49637612303545	33.00869139246452	5.49724522996026	5.145665457433959	0.24638958568518854	3000_delayed	arch01
1950.0	262.74579208543804	208.49637612303545	33.00869139246452	5.571186994730392	5.145665457433959	0.24638958568518854	3000_delayed	arch02
1950.0	127.84415853105537	208.49637612303545	33.00869139246452	4.850812010674254	5.145665457433959	0.24638958568518854	3000_delayed	arch03
1950.0	227.15778057836204	208.49637612303545	33.00869139246452	5.4256448446602255	5.145665457433959	0.24638958568518854	3000_delayed	arch04
1950.0	26.244586989947354	208.49637612303545	33.00869139246452	3.2674597578666793	5.145665457433959	0.24638958568518854	3000_delayed	arch05
1950.0	320.0	208.49637612303545	33.00869139246452	5.768320995793772	5.145665457433959	0.24638958568518854	3000_delayed	arch06
1950.0	130.34343977142555	208.49637612303545	33.00869139246452	4.870172811314218	5.145665457433959	0.24638958568518854	3000_delayed	arch07
1950.0	320.0	208.49637612303545	33.00869139246452	5.768320995793772	5.145665457433959	0.24638958568518854	3000_delayed	arch08
1950.0	320.0	208.49637612303545	33.00869139246452	5.768320995793772	5.145665457433959	0.24638958568518854	3000_delayed	arch09
1950.0	106.60921341191961	208.49637612303545	33.00869139246452	4.669169937752251	5.145665457433959	0.24638958568518854	3000_delayed	arch10
2000.0	253.92409666923854	235.40104042616895	26.826003200621123	5.537035390348482	5.348737407079115	0.19108417089347482	3000_delayed	arch01
2000.0	225.33013998717593	235.40104042616895	26.826003200621123	5.417566615619891	5.348737407079115	0.19108417089347482	3000_delayed	arch02
2000.0	205.61509160480668	235.40104042616895	26.826003200621123	5.326005933634274	5.348737407079115	0.19108417089347482	3000_delayed	arch03
2000.0	224.31068814533978	235.40104042616895	26.826003200621123	5.413032091506977	5.348737407079115	0.19108417089347482	3000_delayed	arch04
2000.0	41.55661482053435	235.40104042616895	26.826003200621123	3.7270567100871537	5.348737407079115	0.19108417089347482	3000_delayed	arch05
2000.0	320.0	235.40104042616895	26.826003200621123	5.768320995793772	5.348737407079115	0.19108417089347482	3000_delayed	arch06
2000.0	177.55254746882278	235.40104042616895	26.826003200621123	5.179266607181536	5.348737407079115	0.19108417089347482	3000_delayed	arch07
2000.0	320.0	235.40104042616895	26.826003200621123	5.768320995793772	5.348737407079115	0.19108417089347482	3000_delayed	arch08
2000.0	320.0	235.40104042616895	26.826003200621123	5.768320995793772	5.348737407079115	0.19108417089347482	3000_delayed	arch09
2000.0	265.72122556577125	235.40104042616895	26.826003200621123	5.582447735031517	5.348737407079115	0.19108417089347482	3000_delayed	arch10
2050.0	286.97143028645166	255.79605832095416	22.973818209706632	5.6593826647643475	5.494784591763163	0.11431009051752528	3000_delayed	arch01
2050.0	206.8381390073568	255.79605832095416	22.973818209706632	5.33193655023052	5.494784591763163	0.11431009051752528	3000_delayed	arch02
2050.0	236.77868203259047	255.79605832095416	22.973818209706632	5.46712587375713	5.494784591763163	0.11431009051752528	3000_delayed	arch03
2050.0	187.3096163044933	255.79605832095416	22.973818209706632	5.232762949853902	5.494784591763163	0.11431009051752528	3000_delayed	arch04
2050.0	101.69310672976486	255.79605832095416	22.973818209706632	4.62195952032236	5.494784591763163	0.11431009051752528	3000_delayed	arch05
2050.0	320.0	255.79605832095416	22.973818209706632	5.768320995793772	5.494784591763163	0.11431009051752528	3000_delayed	arch06
2050.0	320.0	255.79605832095416	22.973818209706632	5.768320995793772	5.494784591763163	0.11431009051752528	3000_delayed	arch07
2050.0	269.9876788968347	255.79605832095416	22.973818209706632	5.598376324241698	5.494784591763163	0.11431009051752528	3000_delayed	arch08
2050.0	320.0	255.79605832095416	22.973818209706632	5.768320995793772	5.494784591763163	0.11431009051752528	3000_delayed	arch09
2050.0	308.3819299520498	255.79605832095416	22.973818209706632	5.731339047080358	5.494784591763163	0.11431009051752528	3000_delayed	arch10
2100.0	320.0	246.8595161809729	34.65830482279314	5.768320995793772	5.366760088217285	0.19894615697170737	3000_delayed	arch01
2100.0	279.02534983451113	246.8595161809729	34.65830482279314	5.631302637315784	5.366760088217285	0.19894615697170737	3000_delayed	arch02
2100.0	93.39690175538705	246.8595161809729	34.65830482279314	4.536858172900737	5.366760088217285	0.19894615697170737	3000_delayed	arch03
2100.0	320.0	246.8595161809729	34.65830482279314	5.768320995793772	5.366760088217285	0.19894615697170737	3000_delayed	arch04
2100.0	65.64250912587262	246.8595161809729	34.65830482279314	4.184223491053052	5.366760088217285	0.19894615697170737	3000_delayed	arch05
2100.0	320.0	246.8595161809729	34.65830482279314	5.768320995793772	5.366760088217285	0.19894615697170737	3000_delayed	arch06
2100.0	320.0	246.8595161809729	34.65830482279314	5.768320995793772	5.366760088217285	0.19894615697170737	3000_delayed	arch07
2100.0	320.0	246.8595161809729	34.65830482279314	5.768320995793772	5.366760088217285	0.19894615697170737	3000_delayed	arch08
2100.0	320.0	246.8595161809729	34.65830482279314	5.768320995793772	5.366760088217285	0.19894615697170737	3000_delayed	arch09
2100.0	110.53040109395798	246.8595161809729	34.65830482279314	4.705290606140653	5.366760088217285	0.19894615697170737	3000_delayed	arch10
2150.0	238.03059606808688	247.22627266950036	29.637295107824617	5.4723992203169285	5.422972430559353	0.14973657002171603	3000_delayed	arch01
2150.0	320.0	247.22627266950036	29.637295107824617	5.768320995793772	5.422972430559353	0.14973657002171603	3000_delayed	arch02
2150.0	109.87596360386803	247.22627266950036	29.637295107824617	4.699352125967959	5.422972430559353	0.14973657002171603	3000_delayed	arch03
2150.0	282.30069346817993	247.22627266950036	29.637295107824617	5.642972791750156	5.422972430559353	0.14973657002171603	3000_delayed	arch04
2150.0	137.47663923821622	247.22627266950036	29.637295107824617	4.923454006223253	5.422972430559353	0.14973657002171603	3000_delayed	arch05
2150.0	320.0	247.22627266950036	29.637295107824617	5.768320995793772	5.422972430559353	0.14973657002171603	3000_delayed	arch06
2150.0	320.0	247.22627266950036	29.637295107824617	5.768320995793772	5.422972430559353	0.14973657002171603	3000_delayed	arch07
2150.0	320.0	247.22627266950036	29.637295107824617	5.768320995793772	5.422972430559353	0.14973657002171603	3000_delayed	arch08
2150.0	320.0	247.22627266950036	29.637295107824617	5.768320995793772	5.422972430559353	0.14973657002171603	3000_delayed	arch09
2150.0	104.57883431665248	247.22627266950036	29.637295107824617	4.649941182366371	5.422972430559353	0.14973657002171603	3000_delayed	arch10
2200.0	305.33251222883774	246.45467653395363	31.168796094502593	5.7214013867955416	5.40794415474168	0.16019335733303208	3000_delayed	arch01
2200.0	320.0	246.45467653395363	31.168796094502593	5.768320995793772	5.40794415474168	0.16019335733303208	3000_delayed	arch02
2200.0	99.78950170998124	246.45467653395363	31.168796094502593	4.6030629844974555	5.40794415474168	0.16019335733303208	3000_delayed	arch03
2200.0	232.10231416536968	246.45467653395363	31.168796094502593	5.447178283783765	5.40794415474168	0.16019335733303208	3000_delayed	arch04
2200.0	118.48281474912287	246.45467653395363	31.168796094502593	4.77476792684415	5.40794415474168	0.16019335733303208	3000_delayed	arch05
2200.0	320.0	246.45467653395363	31.168796094502593	5.768320995793772	5.40794415474168	0.16019335733303208	3000_delayed	arch06
2200.0	320.0	246.45467653395363	31.168796094502593	5.768320995793772	5.40794415474168	0.16019335733303208	3000_delayed	arch07
2200.0	320.0	246.45467653395363	31.168796094502593	5.768320995793772	5.40794415474168	0.16019335733303208	3000_delayed	arch08
2200.0	319.74374522409266	246.45467653395363	31.168796094502593	5.767519878810526	5.40794415474168	0.16019335733303208	3000_delayed	arch09
2200.0	109.09587726213185	246.45467653395363	31.168796094502593	4.692227103510278	5.40794415474168	0.16019335733303208	3000_delayed	arch10
2250.0	320.0	308.29446017383805	7.819489702659681	5.768320995793772	5.727906222160407	0.027010095007372007	3000_delayed	arch01
2250.0	320.0	308.29446017383805	7.819489702659681	5.768320995793772	5.727906222160407	0.027010095007372007	3000_delayed	arch02
2250.0	258.1397925026916	308.29446017383805	7.819489702659681	5.5535012695897645	5.727906222160407	0.027010095007372007	3000_delayed	arch03
2250.0	320.0	308.29446017383805	7.819489702659681	5.768320995793772	5.727906222160407	0.027010095007372007	3000_delayed	arch04
2250.0	320.0	308.29446017383805	7.819489702659681	5.768320995793772	5.727906222160407	0.027010095007372007	3000_delayed	arch05
2250.0	320.0	308.29446017383805	7.819489702659681	5.768320995793772	5.727906222160407	0.027010095007372007	3000_delayed	arch06
2250.0	320.0	308.29446017383805	7.819489702659681	5.768320995793772	5.727906222160407	0.027010095007372007	3000_delayed	arch07
2250.0	320.0	308.29446017383805	7.819489702659681	5.768320995793772	5.727906222160407	0.027010095007372007	3000_delayed	arch08
2250.0	320.0	308.29446017383805	7.819489702659681	5.768320995793772	5.727906222160407	0.027010095007372007	3000_delayed	arch09
2250.0	264.80480923568933	308.29446017383805	7.819489702659681	5.5789929856641285	5.727906222160407	0.027010095007372007	3000_delayed	arch10
2300.0	320.0	319.3882405496907	0.6117594503093219	5.768320995793772	5.766390737312085	0.0019302584816870806	3000_delayed	arch01
2300.0	320.0	319.3882405496907	0.6117594503093219	5.768320995793772	5.766390737312085	0.0019302584816870806	3000_delayed	arch02
2300.0	313.88240549690676	319.3882405496907	0.6117594503093219	5.749018410976901	5.766390737312085	0.0019302584816870806	3000_delayed	arch03
2300.0	320.0	319.3882405496907	0.6117594503093219	5.768320995793772	5.766390737312085	0.0019302584816870806	3000_delayed	arch04
2300.0	320.0	319.3882405496907	0.6117594503093219	5.768320995793772	5.766390737312085	0.0019302584816870806	3000_delayed	arch05
2300.0	320.0	319.3882405496907	0.6117594503093219	5.768320995793772	5.766390737312085	0.0019302584816870806	3000_delayed	arch06
2300.0	320.0	319.3882405496907	0.6117594503093219	5.768320995793772	5.766390737312085	0.0019302584816870806	3000_delayed	arch07
2300.0	320.0	319.3882405496907	0.6117594503093219	5.768320995793772	5.766390737312085	0.0019302584816870806	3000_delayed	arch08
2300.0	320.0	319.3882405496907	0.6117594503093219	5.768320995793772	5.766390737312085	0.0019302584816870806	3000_delayed	arch09
2300.0	320.0	319.3882405496907	0.6117594503093219	5.768320995793772	5.766390737312085	0.0019302584816870806	3000_delayed	arch10
2350.0	320.0	296.25540331109363	17.24898464364671	5.768320995793772	5.67023759816386	0.07400346750289583	3000_delayed	arch01
2350.0	320.0	296.25540331109363	17.24898464364671	5.768320995793772	5.67023759816386	0.07400346750289583	3000_delayed	arch02
2350.0	247.2402493320881	296.25540331109363	17.24898464364671	5.510360533252334	5.67023759816386	0.07400346750289583	3000_delayed	arch03
2350.0	320.0	296.25540331109363	17.24898464364671	5.768320995793772	5.67023759816386	0.07400346750289583	3000_delayed	arch04
2350.0	155.3137837788483	296.25540331109363	17.24898464364671	5.045447482036091	5.67023759816386	0.07400346750289583	3000_delayed	arch05
2350.0	320.0	296.25540331109363	17.24898464364671	5.768320995793772	5.67023759816386	0.07400346750289583	3000_delayed	arch06
2350.0	320.0	296.25540331109363	17.24898464364671	5.768320995793772	5.67023759816386	0.07400346750289583	3000_delayed	arch07
2350.0	320.0	296.25540331109363	17.24898464364671	5.768320995793772	5.67023759816386	0.07400346750289583	3000_delayed	arch08
2350.0	320.0	296.25540331109363	17.24898464364671	5.768320995793772	5.67023759816386	0.07400346750289583	3000_delayed	arch09
2350.0	320.0	296.25540331109363	17.24898464364671	5.768320995793772	5.67023759816386	0.07400346750289583	3000_delayed	arch10
2400.0	320.0	317.8934123563615	2.106587643638487	5.768320995793772	5.761511218873034	0.006809776920737447	3000_delayed	arch01
2400.0	320.0	317.8934123563615	2.106587643638487	5.768320995793772	5.761511218873034	0.006809776920737447	3000_delayed	arch02
2400.0	320.0	317.8934123563615	2.106587643638487	5.768320995793772	5.761511218873034	0.006809776920737447	3000_delayed	arch03
2400.0	298.9341235636151	317.8934123563615	2.106587643638487	5.700223226586397	5.761511218873034	0.006809776920737447	3000_delayed	arch04
2400.0	320.0	317.8934123563615	2.106587643638487	5.768320995793772	5.761511218873034	0.006809776920737447	3000_delayed	arch05
2400.0	320.0	317.8934123563615	2.106587643638487	5.768320995793772	5.761511218873034	0.006809776920737447	3000_delayed	arch06
2400.0	320.0	317.8934123563615	2.106587643638487	5.768320995793772	5.761511218873034	0.006809776920737447	3000_delayed	arch07
2400.0	320.0	317.8934123563615	2.106587643638487	5.768320995793772	5.761511218873034	0.006809776920737447	3000_delayed	arch08
2400.0	320.0	317.8934123563615	2.106587643638487	5.768320995793772	5.761511218873034	0.006809776920737447	3000_delayed	arch09
2400.0	320.0	317.8934123563615	2.106587643638487	5.768320995793772	5.761511218873034	0.006809776920737447	3000_delayed	arch10
2450.0	320.0	320.0	0.0	5.768320995793772	5.768320995793772	0.0	3000_delayed	arch01
2450.0	320.0	320.0	0.0	5.768320995793772	5.768320995793772	0.0	3000_delayed	arch02
2450.0	320.0	320.0	0.0	5.768320995793772	5.768320995793772	0.0	3000_delayed	arch03
2450.0	320.0	320.0	0.0	5.768320995793772	5.768320995793772	0.0	3000_delayed	arch04
2450.0	320.0	320.0	0.0	5.768320995793772	5.768320995793772	0.0	3000_delayed	arch05
2450.0	320.0	320.0	0.0	5.768320995793772	5.768320995793772	0.0	3000_delayed	arch06
2450.0	320.0	320.0	0.0	5.768320995793772	5.768320995793772	0.0	3000_delayed	arch07
2450.0	320.0	320.0	0.0	5.768320995793772	5.768320995793772	0.0	3000_delayed	arch08
2450.0	320.0	320.0	0.0	5.768320995793772	5.768320995793772	0.0	3000_delayed	arch09
2450.0	320.0	320.0	0.0	5.768320995793772	5.768320995793772	0.0	3000_delayed	arch10
2500.0	320.0	320.0	0.0	5.768320995793772	5.768320995793772	0.0	3000_delayed	arch01
2500.0	320.0	320.0	0.0	5.768320995793772	5.768320995793772	0.0	3000_delayed	arch02
2500.0	320.0	320.0	0.0	5.768320995793772	5.768320995793772	0.0	3000_delayed	arch03
2500.0	320.0	320.0	0.0	5.768320995793772	5.768320995793772	0.0	3000_delayed	arch04
2500.0	320.0	320.0	0.0	5.768320995793772	5.768320995793772	0.0	3000_delayed	arch05
2500.0	320.0	320.0	0.0	5.768320995793772	5.768320995793772	0.0	3000_delayed	arch06
2500.0	320.0	320.0	0.0	5.768320995793772	5.768320995793772	0.0	3000_delayed	arch07
2500.0	320.0	320.0	0.0	5.768320995793772	5.768320995793772	0.0	3000_delayed	arch08
2500.0	320.0	320.0	0.0	5.768320995793772	5.768320995793772	0.0	3000_delayed	arch09
2500.0	320.0	320.0	0.0	5.768320995793772	5.768320995793772	0.0	3000_delayed	arch10
2550.0	320.0	320.0	0.0	5.768320995793772	5.768320995793772	0.0	3000_delayed	arch01
2550.0	320.0	320.0	0.0	5.768320995793772	5.768320995793772	0.0	3000_delayed	arch02
2550.0	320.0	320.0	0.0	5.768320995793772	5.768320995793772	0.0	3000_delayed	arch03
2550.0	320.0	320.0	0.0	5.768320995793772	5.768320995793772	0.0	3000_delayed	arch04
2550.0	320.0	320.0	0.0	5.768320995793772	5.768320995793772	0.0	3000_delayed	arch05
2550.0	320.0	320.0	0.0	5.768320995793772	5.768320995793772	0.0	3000_delayed	arch06
2550.0	320.0	320.0	0.0	5.768320995793772	5.768320995793772	0.0	3000_delayed	arch07
2550.0	320.0	320.0	0.0	5.768320995793772	5.768320995793772	0.0	3000_delayed	arch08
2550.0	320.0	320.0	0.0	5.768320995793772	5.768320995793772	0.0	3000_delayed	arch09
2550.0	320.0	320.0	0.0	5.768320995793772	5.768320995793772	0.0	3000_delayed	arch10
2600.0	320.0	320.0	0.0	5.768320995793772	5.768320995793772	0.0	3000_delayed	arch01
2600.0	320.0	320.0	0.0	5.768320995793772	5.768320995793772	0.0	3000_delayed	arch02
2600.0	320.0	320.0	0.0	5.768320995793772	5.768320995793772	0.0	3000_delayed	arch03
2600.0	320.0	320.0	0.0	5.768320995793772	5.768320995793772	0.0	3000_delayed	arch04
2600.0	320.0	320.0	0.0	5.768320995793772	5.768320995793772	0.0	3000_delayed	arch05
2600.0	320.0	320.0	0.0	5.768320995793772	5.768320995793772	0.0	3000_delayed	arch06
2600.0	320.0	320.0	0.0	5.768320995793772	5.768320995793772	0.0	3000_delayed	arch07
2600.0	320.0	320.0	0.0	5.768320995793772	5.768320995793772	0.0	3000_delayed	arch08
2600.0	320.0	320.0	0.0	5.768320995793772	5.768320995793772	0.0	3000_delayed	arch09
2600.0	320.0	320.0	0.0	5.768320995793772	5.768320995793772	0.0	3000_delayed	arch10
2650.0	320.0	320.0	0.0	5.768320995793772	5.768320995793772	0.0	3000_delayed	arch01
2650.0	320.0	320.0	0.0	5.768320995793772	5.768320995793772	0.0	3000_delayed	arch02
2650.0	320.0	320.0	0.0	5.768320995793772	5.768320995793772	0.0	3000_delayed	arch03
2650.0	320.0	320.0	0.0	5.768320995793772	5.768320995793772	0.0	3000_delayed	arch04
2650.0	320.0	320.0	0.0	5.768320995793772	5.768320995793772	0.0	3000_delayed	arch05
2650.0	320.0	320.0	0.0	5.768320995793772	5.768320995793772	0.0	3000_delayed	arch06
2650.0	320.0	320.0	0.0	5.768320995793772	5.768320995793772	0.0	3000_delayed	arch07
2650.0	320.0	320.0	0.0	5.768320995793772	5.768320995793772	0.0	3000_delayed	arch08
2650.0	320.0	320.0	0.0	5.768320995793772	5.768320995793772	0.0	3000_delayed	arch09
2650.0	320.0	320.0	0.0	5.768320995793772	5.768320995793772	0.0	3000_delayed	arch10
2700.0	320.0	320.0	0.0	5.768320995793772	5.768320995793772	0.0	3000_delayed	arch01
2700.0	320.0	320.0	0.0	5.768320995793772	5.768320995793772	0.0	3000_delayed	arch02
2700.0	320.0	320.0	0.0	5.768320995793772	5.768320995793772	0.0	3000_delayed	arch03
2700.0	320.0	320.0	0.0	5.768320995793772	5.768320995793772	0.0	3000_delayed	arch04
2700.0	320.0	320.0	0.0	5.768320995793772	5.768320995793772	0.0	3000_delayed	arch05
2700.0	320.0	320.0	0.0	5.768320995793772	5.768320995793772	0.0	3000_delayed	arch06
2700.0	320.0	320.0	0.0	5.768320995793772	5.768320995793772	0.0	3000_delayed	arch07
2700.0	320.0	320.0	0.0	5.768320995793772	5.768320995793772	0.0	3000_delayed	arch08
2700.0	320.0	320.0	0.0	5.768320995793772	5.768320995793772	0.0	3000_delayed	arch09
2700.0	320.0	320.0	0.0	5.768320995793772	5.768320995793772	0.0	3000_delayed	arch10
2750.0	320.0	320.0	0.0	5.768320995793772	5.768320995793772	0.0	3000_delayed	arch01
2750.0	320.0	320.0	0.0	5.768320995793772	5.768320995793772	0.0	3000_delayed	arch02
2750.0	320.0	320.0	0.0	5.768320995793772	5.768320995793772	0.0	3000_delayed	arch03
2750.0	320.0	320.0	0.0	5.768320995793772	5.768320995793772	0.0	3000_delayed	arch04
2750.0	320.0	320.0	0.0	5.768320995793772	5.768320995793772	0.0	3000_delayed	arch05
2750.0	320.0	320.0	0.0	5.768320995793772	5.768320995793772	0.0	3000_delayed	arch06
2750.0	320.0	320.0	0.0	5.768320995793772	5.768320995793772	0.0	3000_delayed	arch07
2750.0	320.0	320.0	0.0	5.768320995793772	5.768320995793772	0.0	3000_delayed	arch08
2750.0	320.0	320.0	0.0	5.768320995793772	5.768320995793772	0.0	3000_delayed	arch09
2750.0	320.0	320.0	0.0	5.768320995793772	5.768320995793772	0.0	3000_delayed	arch10
2800.0	320.0	320.0	0.0	5.768320995793772	5.768320995793772	0.0	3000_delayed	arch01
2800.0	320.0	320.0	0.0	5.768320995793772	5.768320995793772	0.0	3000_delayed	arch02
2800.0	320.0	320.0	0.0	5.768320995793772	5.768320995793772	0.0	3000_delayed	arch03
2800.0	320.0	320.0	0.0	5.768320995793772	5.768320995793772	0.0	3000_delayed	arch04
2800.0	320.0	320.0	0.0	5.768320995793772	5.768320995793772	0.0	3000_delayed	arch05
2800.0	320.0	320.0	0.0	5.768320995793772	5.768320995793772	0.0	3000_delayed	arch06
2800.0	320.0	320.0	0.0	5.768320995793772	5.768320995793772	0.0	3000_delayed	arch07
2800.0	320.0	320.0	0.0	5.768320995793772	5.768320995793772	0.0	3000_delayed	arch08
2800.0	320.0	320.0	0.0	5.768320995793772	5.768320995793772	0.0	3000_delayed	arch09
2800.0	320.0	320.0	0.0	5.768320995793772	5.768320995793772	0.0	3000_delayed	arch10
2850.0	320.0	320.0	0.0	5.768320995793772	5.768320995793772	0.0	3000_delayed	arch01
2850.0	320.0	320.0	0.0	5.768320995793772	5.768320995793772	0.0	3000_delayed	arch02
2850.0	320.0	320.0	0.0	5.768320995793772	5.768320995793772	0.0	3000_delayed	arch03
2850.0	320.0	320.0	0.0	5.768320995793772	5.768320995793772	0.0	3000_delayed	arch04
2850.0	320.0	320.0	0.0	5.768320995793772	5.768320995793772	0.0	3000_delayed	arch05
2850.0	320.0	320.0	0.0	5.768320995793772	5.768320995793772	0.0	3000_delayed	arch06
2850.0	320.0	320.0	0.0	5.768320995793772	5.768320995793772	0.0	3000_delayed	arch07
2850.0	320.0	320.0	0.0	5.768320995793772	5.768320995793772	0.0	3000_delayed	arch08
2850.0	320.0	320.0	0.0	5.768320995793772	5.768320995793772	0.0	3000_delayed	arch09
2850.0	320.0	320.0	0.0	5.768320995793772	5.768320995793772	0.0	3000_delayed	arch10
2900.0	320.0	320.0	0.0	5.768320995793772	5.768320995793772	0.0	3000_delayed	arch01
2900.0	320.0	320.0	0.0	5.768320995793772	5.768320995793772	0.0	3000_delayed	arch02
2900.0	320.0	320.0	0.0	5.768320995793772	5.768320995793772	0.0	3000_delayed	arch03
2900.0	320.0	320.0	0.0	5.768320995793772	5.768320995793772	0.0	3000_delayed	arch04
2900.0	320.0	320.0	0.0	5.768320995793772	5.768320995793772	0.0	3000_delayed	arch05
2900.0	320.0	320.0	0.0	5.768320995793772	5.768320995793772	0.0	3000_delayed	arch06
2900.0	320.0	320.0	0.0	5.768320995793772	5.768320995793772	0.0	3000_delayed	arch07
2900.0	320.0	320.0	0.0	5.768320995793772	5.768320995793772	0.0	3000_delayed	arch08
2900.0	320.0	320.0	0.0	5.768320995793772	5.768320995793772	0.0	3000_delayed	arch09
2900.0	320.0	320.0	0.0	5.768320995793772	5.768320995793772	0.0	3000_delayed	arch10
2950.0	320.0	320.0	0.0	5.768320995793772	5.768320995793772	0.0	3000_delayed	arch01
2950.0	320.0	320.0	0.0	5.768320995793772	5.768320995793772	0.0	3000_delayed	arch02
2950.0	320.0	320.0	0.0	5.768320995793772	5.768320995793772	0.0	3000_delayed	arch03
2950.0	320.0	320.0	0.0	5.768320995793772	5.768320995793772	0.0	3000_delayed	arch04
2950.0	320.0	320.0	0.0	5.768320995793772	5.768320995793772	0.0	3000_delayed	arch05
2950.0	320.0	320.0	0.0	5.768320995793772	5.768320995793772	0.0	3000_delayed	arch06
2950.0	320.0	320.0	0.0	5.768320995793772	5.768320995793772	0.0	3000_delayed	arch07
2950.0	320.0	320.0	0.0	5.768320995793772	5.768320995793772	0.0	3000_delayed	arch08
2950.0	320.0	320.0	0.0	5.768320995793772	5.768320995793772	0.0	3000_delayed	arch09
2950.0	320.0	320.0	0.0	5.768320995793772	5.768320995793772	0.0	3000_delayed	arch10
3000.0	320.0	320.0	0.0	5.768320995793772	5.768320995793772	0.0	3000_delayed	arch01
3000.0	320.0	320.0	0.0	5.768320995793772	5.768320995793772	0.0	3000_delayed	arch02
3000.0	320.0	320.0	0.0	5.768320995793772	5.768320995793772	0.0	3000_delayed	arch03
3000.0	320.0	320.0	0.0	5.768320995793772	5.768320995793772	0.0	3000_delayed	arch04
3000.0	320.0	320.0	0.0	5.768320995793772	5.768320995793772	0.0	3000_delayed	arch05
3000.0	320.0	320.0	0.0	5.768320995793772	5.768320995793772	0.0	3000_delayed	arch06
3000.0	320.0	320.0	0.0	5.768320995793772	5.768320995793772	0.0	3000_delayed	arch07
3000.0	320.0	320.0	0.0	5.768320995793772	5.768320995793772	0.0	3000_delayed	arch08
3000.0	320.0	320.0	0.0	5.768320995793772	5.768320995793772	0.0	3000_delayed	arch09
3000.0	320.0	320.0	0.0	5.768320995793772	5.768320995793772	0.0	3000_delayed	arch10
3050.0	320.0	320.0	0.0	5.768320995793772	5.768320995793772	0.0	3000_delayed	arch01
3050.0	320.0	320.0	0.0	5.768320995793772	5.768320995793772	0.0	3000_delayed	arch02
3050.0	320.0	320.0	0.0	5.768320995793772	5.768320995793772	0.0	3000_delayed	arch03
3050.0	320.0	320.0	0.0	5.768320995793772	5.768320995793772	0.0	3000_delayed	arch04
3050.0	320.0	320.0	0.0	5.768320995793772	5.768320995793772	0.0	3000_delayed	arch05
3050.0	320.0	320.0	0.0	5.768320995793772	5.768320995793772	0.0	3000_delayed	arch06
3050.0	320.0	320.0	0.0	5.768320995793772	5.768320995793772	0.0	3000_delayed	arch07
3050.0	320.0	320.0	0.0	5.768320995793772	5.768320995793772	0.0	3000_delayed	arch08
3050.0	320.0	320.0	0.0	5.768320995793772	5.768320995793772	0.0	3000_delayed	arch09
3050.0	320.0	320.0	0.0	5.768320995793772	5.768320995793772	0.0	3000_delayed	arch10
3100.0	320.0	320.0	0.0	5.768320995793772	5.768320995793772	0.0	3000_delayed	arch01
3100.0	320.0	320.0	0.0	5.768320995793772	5.768320995793772	0.0	3000_delayed	arch02
3100.0	320.0	320.0	0.0	5.768320995793772	5.768320995793772	0.0	3000_delayed	arch03
3100.0	320.0	320.0	0.0	5.768320995793772	5.768320995793772	0.0	3000_delayed	arch04
3100.0	320.0	320.0	0.0	5.768320995793772	5.768320995793772	0.0	3000_delayed	arch05
3100.0	320.0	320.0	0.0	5.768320995793772	5.768320995793772	0.0	3000_delayed	arch06
3100.0	320.0	320.0	0.0	5.768320995793772	5.768320995793772	0.0	3000_delayed	arch07
3100.0	320.0	320.0	0.0	5.768320995793772	5.768320995793772	0.0	3000_delayed	arch08
3100.0	320.0	320.0	0.0	5.768320995793772	5.768320995793772	0.0	3000_delayed	arch09
3100.0	320.0	320.0	0.0	5.768320995793772	5.768320995793772	0.0	3000_delayed	arch10
3150.0	320.0	320.0	0.0	5.768320995793772	5.768320995793772	0.0	3000_delayed	arch01
3150.0	320.0	320.0	0.0	5.768320995793772	5.768320995793772	0.0	3000_delayed	arch02
3150.0	320.0	320.0	0.0	5.768320995793772	5.768320995793772	0.0	3000_delayed	arch03
3150.0	320.0	320.0	0.0	5.768320995793772	5.768320995793772	0.0	3000_delayed	arch04
3150.0	320.0	320.0	0.0	5.768320995793772	5.768320995793772	0.0	3000_delayed	arch05
3150.0	320.0	320.0	0.0	5.768320995793772	5.768320995793772	0.0	3000_delayed	arch06
3150.0	320.0	320.0	0.0	5.768320995793772	5.768320995793772	0.0	3000_delayed	arch07
3150.0	320.0	320.0	0.0	5.768320995793772	5.768320995793772	0.0	3000_delayed	arch08
3150.0	320.0	320.0	0.0	5.768320995793772	5.768320995793772	0.0	3000_delayed	arch09
3150.0	320.0	320.0	0.0	5.768320995793772	5.768320995793772	0.0	3000_delayed	arch10
3200.0	320.0	320.0	0.0	5.768320995793772	5.768320995793772	0.0	3000_delayed	arch01
3200.0	320.0	320.0	0.0	5.768320995793772	5.768320995793772	0.0	3000_delayed	arch02
3200.0	320.0	320.0	0.0	5.768320995793772	5.768320995793772	0.0	3000_delayed	arch03
3200.0	320.0	320.0	0.0	5.768320995793772	5.768320995793772	0.0	3000_delayed	arch04
3200.0	320.0	320.0	0.0	5.768320995793772	5.768320995793772	0.0	3000_delayed	arch05
3200.0	320.0	320.0	0.0	5.768320995793772	5.768320995793772	0.0	3000_delayed	arch06
3200.0	320.0	320.0	0.0	5.768320995793772	5.768320995793772	0.0	3000_delayed	arch07
3200.0	320.0	320.0	0.0	5.768320995793772	5.768320995793772	0.0	3000_delayed	arch08
3200.0	320.0	320.0	0.0	5.768320995793772	5.768320995793772	0.0	3000_delayed	arch09
3200.0	320.0	320.0	0.0	5.768320995793772	5.768320995793772	0.0	3000_delayed	arch10
250.0	97.6619194110972	41.913331237844346	6.336188168219002	4.581511712455297	3.6698226633720465	0.10823513043518192	3000	arch01
250.0	36.55359697031803	41.913331237844346	6.336188168219002	3.5987795936742155	3.6698226633720465	0.10823513043518192	3000	arch02
250.0	40.71077046577152	41.913331237844346	6.336188168219002	3.706492688048683	3.6698226633720465	0.10823513043518192	3000	arch03
250.0	33.60532569166674	41.913331237844346	6.336188168219002	3.5146845571371053	3.6698226633720465	0.10823513043518192	3000	arch04
250.0	36.334197654733174	41.913331237844346	6.336188168219002	3.592759381940469	3.6698226633720465	0.10823513043518192	3000	arch05
250.0	39.35424706701756	41.913331237844346	6.336188168219002	3.6726038995861545	3.6698226633720465	0.10823513043518192	3000	arch06
250.0	31.45763509819865	41.913331237844346	6.336188168219002	3.448641723100804	3.6698226633720465	0.10823513043518192	3000	arch07
250.0	41.82748400904722	41.913331237844346	6.336188168219002	3.7335536356424472	3.6698226633720465	0.10823513043518192	3000	arch08
250.0	28.287962452460885	41.913331237844346	6.336188168219002	3.3424363591233597	3.6698226633720465	0.10823513043518192	3000	arch09
250.0	33.34017355813249	41.913331237844346	6.336188168219002	3.5067630830119323	3.6698226633720465	0.10823513043518192	3000	arch10
300.0	97.79686028593133	39.71943874998441	6.596306891670659	4.582892473109611	3.6054117816188254	0.11523972069197251	3000	arch01
300.0	32.52555718289184	39.71943874998441	6.596306891670659	3.482026155163192	3.6054117816188254	0.11523972069197251	3000	arch02
300.0	43.078116347145986	39.71943874998441	6.596306891670659	3.7630151267998837	3.6054117816188254	0.11523972069197251	3000	arch03
300.0	30.909279785062786	39.71943874998441	6.596306891670659	3.4310564554863743	3.6054117816188254	0.11523972069197251	3000	arch04
300.0	33.65325054224166	39.71943874998441	6.596306891670659	3.5161096500061273	3.6054117816188254	0.11523972069197251	3000	arch05
300.0	38.148472699430236	39.71943874998441	6.596306891670659	3.6414857228381297	3.6054117816188254	0.11523972069197251	3000	arch06
300.0	30.019538110125982	39.71943874998441	6.596306891670659	3.4018484400151965	3.6054117816188254	0.11523972069197251	3000	arch07
300.0	32.33413510673874	39.71943874998441	6.596306891670659	3.476123486643461	3.6054117816188254	0.11523972069197251	3000	arch08
300.0	29.491435189997425	39.71943874998441	6.596306891670659	3.3840998886486617	3.6054117816188254	0.11523972069197251	3000	arch09
300.0	29.237742250278135	39.71943874998441	6.596306891670659	3.375460417477618	3.6054117816188254	0.11523972069197251	3000	arch10
350.0	82.12630324624432	40.24462561023917	5.005855770256349	4.40825834573511	3.644920754994152	0.09725560742344362	3000	arch01
350.0	35.07666064685669	40.24462561023917	5.005855770256349	3.557535970465952	3.644920754994152	0.09725560742344362	3000	arch02
350.0	43.41293333235416	40.24462561023917	5.005855770256349	3.770757399761905	3.644920754994152	0.09725560742344362	3000	arch03
350.0	31.428604431657316	40.24462561023917	5.005855770256349	3.447718447394684	3.644920754994152	0.09725560742344362	3000	arch04
350.0	31.40915650516943	40.24462561023917	5.005855770256349	3.4470994588496153	3.644920754994152	0.09725560742344362	3000	arch05
350.0	33.374766708020424	40.24462561023917	5.005855770256349	3.507800126674123	3.644920754994152	0.09725560742344362	3000	arch06
350.0	31.546876390538106	40.24462561023917	5.005855770256349	3.4514745790316383	3.644920754994152	0.09725560742344362	3000	arch07
350.0	48.50103256450369	40.24462561023917	5.005855770256349	3.8815850877065756	3.644920754994152	0.09725560742344362	3000	arch08
350.0	34.567842463114864	40.24462561023917	5.005855770256349	3.542923841315234	3.644920754994152	0.09725560742344362	3000	arch09
350.0	31.002079813932717	40.24462561023917	5.005855770256349	3.434054293006684	3.644920754994152	0.09725560742344362	3000	arch10
400.0	78.98770525650284	36.93924113292586	5.6098773120667795	4.369292210690948	3.532909395774842	0.12034929752273342	3000	arch01
400.0	26.88726385940852	36.93924113292586	5.6098773120667795	3.291652712013525	3.532909395774842	0.12034929752273342	3000	arch02
400.0	32.09345860460731	36.93924113292586	5.6098773120667795	3.468652227581706	3.532909395774842	0.12034929752273342	3000	arch03
400.0	27.092200371082935	36.93924113292586	5.6098773120667795	3.2992458772755118	3.532909395774842	0.12034929752273342	3000	arch04
400.0	25.85150534347828	36.93924113292586	5.6098773120667795	3.252368833049179	3.532909395774842	0.12034929752273342	3000	arch05
400.0	34.10581748220577	36.93924113292586	5.6098773120667795	3.5294679703900305	3.532909395774842	0.12034929752273342	3000	arch06
400.0	27.84481470799468	36.93924113292586	5.6098773120667795	3.3266467626109684	3.532909395774842	0.12034929752273342	3000	arch07
400.0	59.06706407442061	36.93924113292586	5.6098773120667795	4.078673477602482	3.532909395774842	0.12034929752273342	3000	arch08
400.0	30.27198826131363	36.93924113292586	5.6098773120667795	3.4102228050956622	3.532909395774842	0.12034929752273342	3000	arch09
400.0	27.190593368244073	36.93924113292586	5.6098773120667795	3.3028710814384072	3.532909395774842	0.12034929752273342	3000	arch10
450.0	89.66321379767551	37.3644595659088	6.491512095486894	4.496060582359669	3.5273616624775768	0.13100253107519103	3000	arch01
450.0	27.659313940093476	37.3644595659088	6.491512095486894	3.3199625226062817	3.5273616624775768	0.13100253107519103	3000	arch02
450.0	28.539767905987144	37.3644595659088	6.491512095486894	3.351298479779714	3.5273616624775768	0.13100253107519103	3000	arch03
450.0	27.157897295853026	37.3644595659088	6.491512095486894	3.301667880542264	3.5273616624775768	0.13100253107519103	3000	arch04
450.0	26.647353982566734	37.3644595659088	6.491512095486894	3.282689857973937	3.5273616624775768	0.13100253107519103	3000	arch05
450.0	35.84566337466661	37.3644595659088	6.491512095486894	3.579222593889526	3.5273616624775768	0.13100253107519103	3000	arch06
450.0	25.418947792918146	37.3644595659088	6.491512095486894	3.2354948720217567	3.5273616624775768	0.13100253107519103	3000	arch07
450.0	55.97056263112373	37.3644595659088	6.491512095486894	4.024825885222294	3.5273616624775768	0.13100253107519103	3000	arch08
450.0	30.95596140418441	37.3644595659088	6.491512095486894	3.4325655946114804	3.5273616624775768	0.13100253107519103	3000	arch09
450.0	25.785913534019212	37.3644595659088	6.491512095486894	3.249828355768846	3.5273616624775768	0.13100253107519103	3000	arch10
500.0	70.48267569695207	36.28563836670845	4.064844261412335	4.255366944825475	3.549452863607377	0.0900003018418045	3000	arch01
500.0	30.922993402168945	36.28563836670845	4.064844261412335	3.431500030228952	3.549452863607377	0.0900003018418045	3000	arch02
500.0	27.224251143923855	36.28563836670845	4.064844261412335	3.3041081622487605	3.549452863607377	0.0900003018418045	3000	arch03
500.0	35.78350871728749	36.28563836670845	4.064844261412335	3.5774871369195873	3.549452863607377	0.0900003018418045	3000	arch04
500.0	27.26932066643253	36.28563836670845	4.064844261412335	3.3057622851585906	3.549452863607377	0.0900003018418045	3000	arch05
500.0	39.13215234671833	36.28563836670845	4.064844261412335	3.666944439736902	3.549452863607377	0.0900003018418045	3000	arch06
500.0	28.91766894289904	36.28563836670845	4.064844261412335	3.36445279040772	3.549452863607377	0.0900003018418045	3000	arch07
500.0	38.608649527915404	36.28563836670845	4.064844261412335	3.653476332402458	3.549452863607377	0.0900003018418045	3000	arch08
500.0	35.79167548722647	36.28563836670845	4.064844261412335	3.5777153380779967	3.549452863607377	0.0900003018418045	3000	arch09
500.0	28.7234877355603	36.28563836670845	4.064844261412335	3.3577151760673294	3.549452863607377	0.0900003018418045	3000	arch10
550.0	57.65656453733326	34.306089175471755	2.9839153989454803	4.054504109050082	3.5070213144587177	0.07601673125947553	3000	arch01
550.0	29.77808257203561	34.306089175471755	2.9839153989454803	3.393772638750315	3.5070213144587177	0.07601673125947553	3000	arch02
550.0	24.58940280865862	34.306089175471755	2.9839153989454803	3.2023155699900703	3.5070213144587177	0.07601673125947553	3000	arch03
550.0	31.071944526628208	34.306089175471755	2.9839153989454803	3.4363053067902576	3.5070213144587177	0.07601673125947553	3000	arch04
550.0	32.68943328478283	34.306089175471755	2.9839153989454803	3.48705188454372	3.5070213144587177	0.07601673125947553	3000	arch05
550.0	41.854147246293024	34.306089175471755	2.9839153989454803	3.734190889905973	3.5070213144587177	0.07601673125947553	3000	arch06
550.0	31.021656811276173	34.306089175471755	2.9839153989454803	3.434685567388358	3.5070213144587177	0.07601673125947553	3000	arch07
550.0	33.783746423586706	34.306089175471755	2.9839153989454803	3.5199798117896774	3.5070213144587177	0.07601673125947553	3000	arch08
550.0	34.05623307552631	34.306089175471755	2.9839153989454803	3.5280130723926804	3.5070213144587177	0.07601673125947553	3000	arch09
550.0	26.559680468596834	34.306089175471755	2.9839153989454803	3.2793942939860474	3.5070213144587177	0.07601673125947553	3000	arch10
600.0	44.92693704466375	30.08859024498583	1.9952534871683427	3.8050375490392363	3.3863344119846888	0.06151916780296194	3000	arch01
600.0	28.743595086126085	30.08859024498583	1.9952534871683427	3.3584149628112896	3.3863344119846888	0.06151916780296194	3000	arch02
600.0	21.87237562780447	30.08859024498583	1.9952534871683427	3.085224453746179	3.3863344119846888	0.06151916780296194	3000	arch03
600.0	28.003697206113255	30.08859024498583	1.9952534871683427	3.332336544533758	3.3863344119846888	0.06151916780296194	3000	arch04
600.0	30.68856185346783	30.08859024498583	1.9952534871683427	3.423890007105763	3.3863344119846888	0.06151916780296194	3000	arch05
600.0	35.34508914111491	30.08859024498583	1.9952534871683427	3.5651594616487343	3.3863344119846888	0.06151916780296194	3000	arch06
600.0	27.9672782830687	30.08859024498583	1.9952534871683427	3.33103519404394	3.3863344119846888	0.06151916780296194	3000	arch07
600.0	30.19530432307564	30.08859024498583	1.9952534871683427	3.407686426300751	3.3863344119846888	0.06151916780296194	3000	arch08
600.0	28.470647073098796	30.08859024498583	1.9952534871683427	3.3488736292753867	3.3863344119846888	0.06151916780296194	3000	arch09
600.0	24.672416811324847	30.08859024498583	1.9952534871683427	3.2056858913418487	3.3863344119846888	0.06151916780296194	3000	arch10
650.0	36.065496786529266	27.403083887753645	1.3253262349897679	3.585336640615493	3.300320422622267	0.047811150065736954	3000	arch01
650.0	28.473085908984313	27.403083887753645	1.3253262349897679	3.348959287020648	3.300320422622267	0.047811150065736954	3000	arch02
650.0	21.076340040592104	27.403083887753645	1.3253262349897679	3.048151086236251	3.300320422622267	0.047811150065736954	3000	arch03
650.0	27.964074411936448	27.403083887753645	1.3253262349897679	3.3309206296366307	3.300320422622267	0.047811150065736954	3000	arch04
650.0	26.060376672452037	27.403083887753645	1.3253262349897679	3.26041602563875	3.300320422622267	0.047811150065736954	3000	arch05
650.0	30.196941318472525	27.403083887753645	1.3253262349897679	3.4077406384062923	3.300320422622267	0.047811150065736954	3000	arch06
650.0	27.188898972072845	27.403083887753645	1.3253262349897679	3.302808763969124	3.300320422622267	0.047811150065736954	3000	arch07
650.0	24.746472712836002	27.403083887753645	1.3253262349897679	3.2086829622051454	3.300320422622267	0.047811150065736954	3000	arch08
650.0	29.41619756937894	27.403083887753645	1.3253262349897679	3.3815454603681396	3.300320422622267	0.047811150065736954	3000	arch09
650.0	22.84295448428197	27.403083887753645	1.3253262349897679	3.1286427321261963	3.300320422622267	0.047811150065736954	3000	arch10
700.0	32.77726199337806	28.613353863983225	1.2057204578686858	3.4897350430845457	3.345777565550288	0.04256869603669468	3000	arch01
700.0	29.160004987926275	28.613353863983225	1.2057204578686858	3.372798078194156	3.345777565550288	0.04256869603669468	3000	arch02
700.0	22.889589885116468	28.613353863983225	1.2057204578686858	3.1306822170331716	3.345777565550288	0.04256869603669468	3000	arch03
700.0	28.51478456252475	28.613353863983225	1.2057204578686858	3.350422709346742	3.345777565550288	0.04256869603669468	3000	arch04
700.0	24.90410512895304	28.613353863983225	1.2057204578686858	3.2150326544985726	3.345777565550288	0.04256869603669468	3000	arch05
700.0	31.927869648643473	28.613353863983225	1.2057204578686858	3.463479285072209	3.345777565550288	0.04256869603669468	3000	arch06
700.0	34.324020413067416	28.613353863983225	1.2057204578686858	3.53584541266173	3.345777565550288	0.04256869603669468	3000	arch07
700.0	25.35763991225873	28.613353863983225	1.2057204578686858	3.233080061841621	3.345777565550288	0.04256869603669468	3000	arch08
700.0	30.591141891065202	28.613353863983225	1.2057204578686858	3.4207104863665703	3.345777565550288	0.04256869603669468	3000	arch09
700.0	25.68712021689881	28.613353863983225	1.2057204578686858	3.245989707403559	3.345777565550288	0.04256869603669468	3000	arch10
750.0	29.58533755186834	27.003487985460744	0.9141512022063927	3.387278885624777	3.290730883382641	0.03424552055105745	3000	arch01
750.0	30.162502025021144	27.003487985460744	0.9141512022063927	3.4065994980881937	3.290730883382641	0.03424552055105745	3000	arch02
750.0	23.72127499698658	27.003487985460744	0.9141512022063927	3.166372324665823	3.290730883382641	0.03424552055105745	3000	arch03
750.0	22.527388876933728	27.003487985460744	0.9141512022063927	3.11473185234089	3.290730883382641	0.03424552055105745	3000	arch04
750.0	25.41359326329751	27.003487985460744	0.9141512022063927	3.235284198719609	3.290730883382641	0.03424552055105745	3000	arch05
750.0	26.911317341438934	27.003487985460744	0.9141512022063927	3.2925469171429644	3.290730883382641	0.03424552055105745	3000	arch06
750.0	31.218725556397555	27.003487985460744	0.9141512022063927	3.441018092870264	3.290730883382641	0.03424552055105745	3000	arch07
750.0	28.13700000368159	27.003487985460744	0.9141512022063927	3.337085436325756	3.290730883382641	0.03424552055105745	3000	arch08
750.0	27.72927143011977	27.003487985460744	0.9141512022063927	3.3224885855760635	3.290730883382641	0.03424552055105745	3000	arch09
750.0	24.628468808862305	27.003487985460744	0.9141512022063927	3.203903042472073	3.290730883382641	0.03424552055105745	3000	arch10
800.0	29.72358596630886	27.25824176191311	0.7833868712531071	3.391940870925866	3.3016062142048526	0.02893789238276187	3000	arch01
800.0	26.2955237292657	27.25824176191311	0.7833868712531071	3.2693987242898372	3.3016062142048526	0.02893789238276187	3000	arch02
800.0	25.383161437824597	27.25824176191311	0.7833868712531071	3.2340860186668587	3.3016062142048526	0.02893789238276187	3000	arch03
800.0	23.217813639021088	27.25824176191311	0.7833868712531071	3.1449198133103295	3.3016062142048526	0.02893789238276187	3000	arch04
800.0	26.72485546472431	27.25824176191311	0.7833868712531071	3.285594048654176	3.3016062142048526	0.02893789238276187	3000	arch05
800.0	26.793896498990012	27.25824176191311	0.7833868712531071	3.288174119004533	3.3016062142048526	0.02893789238276187	3000	arch06
800.0	29.54884407504989	27.25824176191311	0.7833868712531071	3.38604462549139	3.3016062142048526	0.02893789238276187	3000	arch07
800.0	29.063905570444984	27.25824176191311	0.7833868712531071	3.3694970458923246	3.3016062142048526	0.02893789238276187	3000	arch08
800.0	30.95808403991044	27.25824176191311	0.7833868712531071	3.432634161790757	3.3016062142048526	0.02893789238276187	3000	arch09
800.0	24.872747197591217	27.25824176191311	0.7833868712531071	3.21377271402245	3.3016062142048526	0.02893789238276187	3000	arch10
850.0	30.124345678689696	27.523162577976944	0.6410684313347897	3.405333671365461	3.312602057595111	0.023186173054004083	3000	arch01
850.0	27.65291771884694	27.523162577976944	0.6410684313347897	3.319731245686757	3.312602057595111	0.023186173054004083	3000	arch02
850.0	26.77993852465501	27.523162577976944	0.6410684313347897	3.287653044691124	3.312602057595111	0.023186173054004083	3000	arch03
850.0	24.64713493082423	27.523162577976944	0.6410684313347897	3.204660663746624	3.312602057595111	0.023186173054004083	3000	arch04
850.0	25.95096298982854	27.523162577976944	0.6410684313347897	3.2562087183579855	3.312602057595111	0.023186173054004083	3000	arch05
850.0	27.88636776252874	27.523162577976944	0.6410684313347897	3.32813795875618	3.312602057595111	0.023186173054004083	3000	arch06
850.0	27.271553663911487	27.523162577976944	0.6410684313347897	3.305844168608668	3.312602057595111	0.023186173054004083	3000	arch07
850.0	28.854123992278275	27.523162577976944	0.6410684313347897	3.362252928744481	3.312602057595111	0.023186173054004083	3000	arch08
850.0	30.897770001882378	27.523162577976944	0.6410684313347897	3.430684013075577	3.312602057595111	0.023186173054004083	3000	arch09
850.0	25.166510516324173	27.523162577976944	0.6410684313347897	3.22551416291825	3.312602057595111	0.023186173054004083	3000	arch10
900.0	29.45878850304256	26.410534846169583	0.6657529332279744	3.3829922867348037	3.2710095464344695	0.024503382266357898	3000	arch01
900.0	27.85259780308313	26.410534846169583	0.6657529332279744	3.326926240410321	3.2710095464344695	0.024503382266357898	3000	arch02
900.0	26.691341348552964	26.410534846169583	0.6657529332279744	3.284339218749827	3.2710095464344695	0.024503382266357898	3000	arch03
900.0	25.437502416060404	26.410534846169583	0.6657529332279744	3.236224558183071	3.2710095464344695	0.024503382266357898	3000	arch04
900.0	24.50708913793575	26.410534846169583	0.6657529332279744	3.1989624282651064	3.2710095464344695	0.024503382266357898	3000	arch05
900.0	24.787336517048075	26.410534846169583	0.6657529332279744	3.210332898445368	3.2710095464344695	0.024503382266357898	3000	arch06
900.0	24.493806437066404	26.410534846169583	0.6657529332279744	3.198420287104672	3.2710095464344695	0.024503382266357898	3000	arch07
900.0	25.25988695660065	26.410534846169583	0.6657529332279744	3.2292176417183747	3.2710095464344695	0.024503382266357898	3000	arch08
900.0	30.291346701812632	26.410534846169583	0.6657529332279744	3.4108620843285533	3.2710095464344695	0.024503382266357898	3000	arch09
900.0	25.32565264049329	26.410534846169583	0.6657529332279744	3.2318178204045975	3.2710095464344695	0.024503382266357898	3000	arch10
950.0	22.93651935869854	21.853849042445074	0.5194674558989232	3.1327303721465767	3.0818552216164026	0.023631608199405817	3000	arch01
950.0	24.269455282105486	21.853849042445074	0.5194674558989232	3.1892185754036335	3.0818552216164026	0.023631608199405817	3000	arch02
950.0	21.322008859646555	21.853849042445074	0.5194674558989232	3.0597398190448724	3.0818552216164026	0.023631608199405817	3000	arch03
950.0	21.95607728401953	21.853849042445074	0.5194674558989232	3.089043970631326	3.0818552216164026	0.023631608199405817	3000	arch04
950.0	19.290509066140018	21.853849042445074	0.5194674558989232	2.959613216727019	3.0818552216164026	0.023631608199405817	3000	arch05
950.0	20.213954195366615	21.853849042445074	0.5194674558989232	3.00637316766428	3.0818552216164026	0.023631608199405817	3000	arch06
950.0	21.18661461800915	21.853849042445074	0.5194674558989232	3.0533695963269576	3.0818552216164026	0.023631608199405817	3000	arch07
950.0	21.152813630707417	21.853849042445074	0.5194674558989232	3.0517729288290383	3.0818552216164026	0.023631608199405817	3000	arch08
950.0	24.457456694217832	21.853849042445074	0.5194674558989232	3.19693514669339	3.0818552216164026	0.023631608199405817	3000	arch09
950.0	21.753081435539592	21.853849042445074	0.5194674558989232	3.0797554226969326	3.0818552216164026	0.023631608199405817	3000	arch10
1000.0	25.071462276328674	25.7924208488465	2.145408775677701	3.2217302382046933	3.225226253067479	0.07040111832666701	3000	arch01
1000.0	29.501998737628828	25.7924208488465	2.145408775677701	3.3844580148685144	3.225226253067479	0.07040111832666701	3000	arch02
1000.0	23.15183074421739	25.7924208488465	2.145408775677701	3.142073859229086	3.225226253067479	0.07040111832666701	3000	arch03
1000.0	23.532075337988342	25.7924208488465	2.145408775677701	3.158364398509423	3.225226253067479	0.07040111832666701	3000	arch04
1000.0	20.583760758183033	25.7924208488465	2.145408775677701	3.0245024522041177	3.225226253067479	0.07040111832666701	3000	arch05
1000.0	20.73777634103468	25.7924208488465	2.145408775677701	3.0319569810955134	3.225226253067479	0.07040111832666701	3000	arch06
1000.0	21.402943967980974	25.7924208488465	2.145408775677701	3.0635284811633556	3.225226253067479	0.07040111832666701	3000	arch07
1000.0	43.40615193782516	25.7924208488465	2.145408775677701	3.770601180780291	3.225226253067479	0.07040111832666701	3000	arch08
1000.0	26.872325018495086	25.7924208488465	2.145408775677701	3.2910969472984384	3.225226253067479	0.07040111832666701	3000	arch09
1000.0	23.66388336878286	25.7924208488465	2.145408775677701	3.1639499773213617	3.225226253067479	0.07040111832666701	3000	arch10
1050.0	20.2528280104814	24.11855523685556	2.543815443981698	3.0082944386403065	3.147004806632116	0.08235940169382897	3000	arch01
1050.0	26.216437806533662	24.11855523685556	2.543815443981698	3.266386611231653	3.147004806632116	0.08235940169382897	3000	arch02
1050.0	19.789617224190287	24.11855523685556	2.543815443981698	2.9851574175471898	3.147004806632116	0.08235940169382897	3000	arch03
1050.0	20.475054354221342	24.11855523685556	2.543815443981698	3.0192072843984343	3.147004806632116	0.08235940169382897	3000	arch04
1050.0	21.48361992216178	24.11855523685556	2.543815443981698	3.067290780682187	3.147004806632116	0.08235940169382897	3000	arch05
1050.0	19.910641855860923	24.11855523685556	2.543815443981698	2.991254355419908	3.147004806632116	0.08235940169382897	3000	arch06
1050.0	20.46463125661902	24.11855523685556	2.543815443981698	3.0186980915371797	3.147004806632116	0.08235940169382897	3000	arch07
1050.0	46.02226606552866	24.11855523685556	2.543815443981698	3.829125324279948	3.147004806632116	0.08235940169382897	3000	arch08
1050.0	25.721205509885916	24.11855523685556	2.543815443981698	3.2473157687953655	3.147004806632116	0.08235940169382897	3000	arch09
1050.0	20.849250363072617	24.11855523685556	2.543815443981698	3.03731799378899	3.147004806632116	0.08235940169382897	3000	arch10
1100.0	22.045430134734126	29.12567065973274	4.010889091694003	3.0931053302881435	3.309214157720207	0.10923385639713827	3000	arch01
1100.0	34.04940983478801	29.12567065973274	4.010889091694003	3.527812700133656	3.309214157720207	0.10923385639713827	3000	arch02
1100.0	22.631760630140217	29.12567065973274	4.010889091694003	3.1193542573323496	3.309214157720207	0.10923385639713827	3000	arch03
1100.0	21.950845002132958	29.12567065973274	4.010889091694003	3.088805635460519	3.309214157720207	0.10923385639713827	3000	arch04
1100.0	35.236823989635845	29.12567065973274	4.010889091694003	3.5620916718542452	3.309214157720207	0.10923385639713827	3000	arch05
1100.0	23.088180550386944	29.12567065973274	4.010889091694003	3.139320822097393	3.309214157720207	0.10923385639713827	3000	arch06
1100.0	20.329778671870937	29.12567065973274	4.010889091694003	3.012086740806323	3.309214157720207	0.10923385639713827	3000	arch07
1100.0	61.95540657295816	29.12567065973274	4.010889091694003	4.126414877438307	3.309214157720207	0.10923385639713827	3000	arch08
1100.0	27.863255509166088	29.12567065973274	4.010889091694003	3.327308813971681	3.309214157720207	0.10923385639713827	3000	arch09
1100.0	22.105815701514153	29.12567065973274	4.010889091694003	3.0958407278194566	3.309214157720207	0.10923385639713827	3000	arch10
1150.0	19.866494778833502	76.12211905965987	36.021622153163236	2.9890346332936257	3.612843739402345	0.3463993499052064	3000	arch01
1150.0	29.795491593297925	76.12211905965987	36.021622153163236	3.394357093250546	3.612843739402345	0.3463993499052064	3000	arch02
1150.0	19.47959195381113	76.12211905965987	36.021622153163236	2.9693673510653857	3.612843739402345	0.3463993499052064	3000	arch03
1150.0	20.529703546131586	76.12211905965987	36.021622153163236	3.021872790894026	3.612843739402345	0.3463993499052064	3000	arch04
1150.0	320.0	76.12211905965987	36.021622153163236	5.768320995793772	3.612843739402345	0.3463993499052064	3000	arch05
1150.0	27.53721755238295	76.12211905965987	36.021622153163236	3.315538455240016	3.612843739402345	0.3463993499052064	3000	arch06
1150.0	18.14319918819253	76.12211905965987	36.021622153163236	2.898295790118066	3.612843739402345	0.3463993499052064	3000	arch07
1150.0	261.0306240370724	76.12211905965987	36.021622153163236	5.564637733915033	3.612843739402345	0.3463993499052064	3000	arch08
1150.0	24.95210194113058	76.12211905965987	36.021622153163236	3.2169580647865192	3.612843739402345	0.3463993499052064	3000	arch09
1150.0	19.886766005746015	76.12211905965987	36.021622153163236	2.9900544856664597	3.612843739402345	0.3463993499052064	3000	arch10
1200.0	19.155867027795015	38.2449683792164	12.210039341856868	2.9526090409128902	3.334779055226247	0.23198254749629588	3000	arch01
1200.0	24.440240854489183	38.2449683792164	12.210039341856868	3.1962309891848344	3.334779055226247	0.23198254749629588	3000	arch02
1200.0	16.781727664011026	38.2449683792164	12.210039341856868	2.820290655453675	3.334779055226247	0.23198254749629588	3000	arch03
1200.0	20.34960516750611	38.2449683792164	12.210039341856868	3.0130615096122293	3.334779055226247	0.23198254749629588	3000	arch04
1200.0	121.76545748549297	38.2449683792164	12.210039341856868	4.802096714770323	3.334779055226247	0.23198254749629588	3000	arch05
1200.0	24.046062198088848	38.2449683792164	12.210039341856868	3.1799712491787013	3.334779055226247	0.23198254749629588	3000	arch06
1200.0	17.297178547748363	38.2449683792164	12.210039341856868	2.8505433984776296	3.334779055226247	0.23198254749629588	3000	arch07
1200.0	99.53515859838612	38.2449683792164	12.210039341856868	4.600510934497766	3.334779055226247	0.23198254749629588	3000	arch08
1200.0	21.705530790408762	38.2449683792164	12.210039341856868	3.0775671032053094	3.334779055226247	0.23198254749629588	3000	arch09
1200.0	17.372855458237627	38.2449683792164	12.210039341856868	2.854908956969112	3.334779055226247	0.23198254749629588	3000	arch10
1250.0	21.07590268171576	26.2948024222021	2.4163605389779725	3.0481303348432944	3.235456085970468	0.08445998459265448	3000	arch01
1250.0	26.258072300855858	26.2948024222021	2.4163605389779725	3.2679734579872908	3.235456085970468	0.08445998459265448	3000	arch02
1250.0	19.065339517266082	26.2948024222021	2.4163605389779725	2.9478720015572577	3.235456085970468	0.08445998459265448	3000	arch03
1250.0	23.2191916062862	26.2948024222021	2.4163605389779725	3.144979161119614	3.235456085970468	0.08445998459265448	3000	arch04
1250.0	36.370046038790484	26.2948024222021	2.4163605389779725	3.5937455248433117	3.235456085970468	0.08445998459265448	3000	arch05
1250.0	30.318835965116527	26.2948024222021	2.4163605389779725	3.411769168385363	3.235456085970468	0.08445998459265448	3000	arch06
1250.0	19.34524404820528	26.2948024222021	2.4163605389779725	2.9624466036430883	3.235456085970468	0.08445998459265448	3000	arch07
1250.0	41.83683593846169	26.2948024222021	2.4163605389779725	3.733777194011398	3.235456085970468	0.08445998459265448	3000	arch08
1250.0	24.06130439172189	26.2948024222021	2.4163605389779725	3.1806049231967797	3.235456085970468	0.08445998459265448	3000	arch09
1250.0	21.397251733601202	26.2948024222021	2.4163605389779725	3.063262490117286	3.235456085970468	0.08445998459265448	3000	arch10
1300.0	20.567865478063993	27.72100503329397	3.0215825058541963	3.0237299295913638	3.2750033314160207	0.09911321729767049	3000	arch01
1300.0	27.310865925517433	27.72100503329397	3.0215825058541963	3.307284642251987	3.2750033314160207	0.09911321729767049	3000	arch02
1300.0	19.861297663626026	27.72100503329397	3.0215825058541963	2.988772997047683	3.2750033314160207	0.09911321729767049	3000	arch03
1300.0	21.305491156809307	27.72100503329397	3.0215825058541963	3.0589648402796357	3.2750033314160207	0.09911321729767049	3000	arch04
1300.0	34.19255503329961	27.72100503329397	3.0215825058541963	3.532007931286045	3.2750033314160207	0.09911321729767049	3000	arch05
1300.0	44.35180320937499	27.72100503329397	3.0215825058541963	3.792153366539534	3.2750033314160207	0.09911321729767049	3000	arch06
1300.0	21.108465547438396	27.72100503329397	3.0215825058541963	3.049674170797568	3.2750033314160207	0.09911321729767049	3000	arch07
1300.0	43.4485719116102	27.72100503329397	3.0215825058541963	3.771577983774483	3.2750033314160207	0.09911321729767049	3000	arch08
1300.0	23.94932283037866	27.72100503329397	3.0215825058541963	3.1759400491515057	3.2750033314160207	0.09911321729767049	3000	arch09
1300.0	21.113811576821103	27.72100503329397	3.0215825058541963	3.0499274034404	3.2750033314160207	0.09911321729767049	3000	arch10
1350.0	17.47894995679749	26.2456867849241	5.608718678781885	2.860997297301622	3.150003473407017	0.140322930859651	3000	arch01
1350.0	24.40684289484757	26.2456867849241	5.608718678781885	3.194863539491531	3.150003473407017	0.140322930859651	3000	arch02
1350.0	16.738567836285142	26.2456867849241	5.608718678781885	2.8177155080134453	3.150003473407017	0.140322930859651	3000	arch03
1350.0	19.59101390703234	26.2456867849241	5.608718678781885	2.9750709869740697	3.150003473407017	0.140322930859651	3000	arch04
1350.0	27.08265987087426	26.2456867849241	5.608718678781885	3.2988936659263843	3.150003473407017	0.140322930859651	3000	arch05
1350.0	75.79359894890707	26.2456867849241	5.608718678781885	4.328013842498173	3.150003473407017	0.140322930859651	3000	arch06
1350.0	17.022570962973713	26.2456867849241	5.608718678781885	2.83454016714137	3.150003473407017	0.140322930859651	3000	arch07
1350.0	20.938170870473495	26.2456867849241	5.608718678781885	3.0415738506468184	3.150003473407017	0.140322930859651	3000	arch08
1350.0	23.444493274880603	26.2456867849241	5.608718678781885	3.1546356389524903	3.150003473407017	0.140322930859651	3000	arch09
1350.0	19.959999326169314	26.2456867849241	5.608718678781885	2.993730237124265	3.150003473407017	0.140322930859651	3000	arch10
1400.0	19.636118461790947	25.44228766208656	2.455654207468004	2.977370649065719	3.20342799495264	0.08097031168922988	3000	arch01
1400.0	25.561041159183024	25.44228766208656	2.455654207468004	3.2410693626070786	3.20342799495264	0.08097031168922988	3000	arch02
1400.0	18.830548353751446	25.44228766208656	2.455654207468004	2.9354804635276492	3.20342799495264	0.08097031168922988	3000	arch03
1400.0	20.26764356221922	25.44228766208656	2.455654207468004	3.009025701225514	3.20342799495264	0.08097031168922988	3000	arch04
1400.0	26.927307368209394	25.44228766208656	2.455654207468004	3.2931409154973745	3.20342799495264	0.08097031168922988	3000	arch05
1400.0	45.67583565133516	25.44228766208656	2.455654207468004	3.8215693976924423	3.20342799495264	0.08097031168922988	3000	arch06
1400.0	22.812827849181765	25.44228766208656	2.455654207468004	3.127323002710423	3.20342799495264	0.08097031168922988	3000	arch07
1400.0	25.281934967072353	25.44228766208656	2.455654207468004	3.230090107768513	3.20342799495264	0.08097031168922988	3000	arch08
1400.0	27.789193557052503	25.44228766208656	2.455654207468004	3.324647224155676	3.20342799495264	0.08097031168922988	3000	arch09
1400.0	21.640425691069773	25.44228766208656	2.455654207468004	3.074563125276009	3.20342799495264	0.08097031168922988	3000	arch10
1450.0	19.15892389577368	22.3641292638434	0.8776946312854135	2.952768606861782	3.100731243391516	0.038390190316312856	3000	arch01
1450.0	24.38875287661788	22.3641292638434	0.8776946312854135	3.1941220783505218	3.100731243391516	0.038390190316312856	3000	arch02
1450.0	19.57706799964058	22.3641292638434	0.8776946312854135	2.9743588812337722	3.100731243391516	0.038390190316312856	3000	arch03
1450.0	20.164636766101374	22.3641292638434	0.8776946312854135	3.00393041507613	3.100731243391516	0.038390190316312856	3000	arch04
1450.0	23.330564252228562	22.3641292638434	0.8776946312854135	3.1497642714343352	3.100731243391516	0.038390190316312856	3000	arch05
1450.0	27.662496880180534	22.3641292638434	0.8776946312854135	3.3200775925956174	3.100731243391516	0.038390190316312856	3000	arch06
1450.0	20.890888896383714	22.3641292638434	0.8776946312854135	3.039313125950112	3.100731243391516	0.038390190316312856	3000	arch07
1450.0	24.986077742139624	22.3641292638434	0.8776946312854135	3.2183187794327814	3.100731243391516	0.038390190316312856	3000	arch08
1450.0	23.06851753871748	22.3641292638434	0.8776946312854135	3.138468810854258	3.100731243391516	0.038390190316312856	3000	arch09
1450.0	20.413365790650552	22.3641292638434	0.8776946312854135	3.0161898721258513	3.100731243391516	0.038390190316312856	3000	arch10
1500.0	18.672992856244953	20.266399430587192	0.6552082676490858	2.9270782476655075	3.0043367658435187	0.03193875005005378	3000	arch01
1500.0	23.382160704414048	20.266399430587192	0.6552082676490858	3.151973368557931	3.0043367658435187	0.03193875005005378	3000	arch02
1500.0	17.65115609677639	20.266399430587192	0.6552082676490858	2.8708012824679834	3.0043367658435187	0.03193875005005378	3000	arch03
1500.0	18.816649767549443	20.266399430587192	0.6552082676490858	2.9347421038341257	3.0043367658435187	0.03193875005005378	3000	arch04
1500.0	22.42221654627289	20.266399430587192	0.6552082676490858	3.1100522774437924	3.0043367658435187	0.03193875005005378	3000	arch05
1500.0	19.562554798882886	20.266399430587192	0.6552082676490858	2.973617269517299	3.0043367658435187	0.03193875005005378	3000	arch06
1500.0	18.23669175049756	20.266399430587192	0.6552082676490858	2.9034355948680695	3.0043367658435187	0.03193875005005378	3000	arch07
1500.0	23.021224389072074	20.266399430587192	0.6552082676490858	3.136416589936299	3.0043367658435187	0.03193875005005378	3000	arch08
1500.0	20.96400020593287	20.266399430587192	0.6552082676490858	3.0428066907630864	3.0043367658435187	0.03193875005005378	3000	arch09
1500.0	19.93434719022884	20.266399430587192	0.6552082676490858	2.9924442333810912	3.0043367658435187	0.03193875005005378	3000	arch10
1550.0	18.713076164331035	19.393875847132342	0.5860135884035895	2.9292225396167457	2.961071029320492	0.02899006214647282	3000	arch01
1550.0	20.424960095951548	19.393875847132342	0.5860135884035895	3.0167576870575754	2.961071029320492	0.02899006214647282	3000	arch02
1550.0	17.521864066236784	19.393875847132342	0.5860135884035895	2.863449476323244	2.961071029320492	0.02899006214647282	3000	arch03
1550.0	18.276906202028506	19.393875847132342	0.5860135884035895	2.905638306736841	2.961071029320492	0.02899006214647282	3000	arch04
1550.0	21.324672258228784	19.393875847132342	0.5860135884035895	3.0598647243606383	2.961071029320492	0.02899006214647282	3000	arch05
1550.0	19.44586520946034	19.393875847132342	0.5860135884035895	2.9676344618330677	2.961071029320492	0.02899006214647282	3000	arch06
1550.0	17.878769901194175	19.393875847132342	0.5860135884035895	2.8836139699063517	2.961071029320492	0.02899006214647282	3000	arch07
1550.0	23.428854534616224	19.393875847132342	0.5860135884035895	3.1539683624904717	2.961071029320492	0.02899006214647282	3000	arch08
1550.0	19.002241136895087	19.393875847132342	0.5860135884035895	2.9445569267837723	2.961071029320492	0.02899006214647282	3000	arch09
1550.0	17.92154890238096	19.393875847132342	0.5860135884035895	2.8860038380962085	2.961071029320492	0.02899006214647282	3000	arch10
1600.0	22.413424046736633	23.738476668720388	0.528356890704908	3.1096600671605144	3.1649716870981015	0.021476608892314456	3000	arch01
1600.0	24.812557186620417	23.738476668720388	0.528356890704908	3.211349863195198	3.1649716870981015	0.021476608892314456	3000	arch02
1600.0	22.549112343339093	23.738476668720388	0.528356890704908	3.11569570124216	3.1649716870981015	0.021476608892314456	3000	arch03
1600.0	22.914313688371323	23.738476668720388	0.528356890704908	3.1317617671905653	3.1649716870981015	0.021476608892314456	3000	arch04
1600.0	23.390709980043354	23.738476668720388	0.528356890704908	3.152338934134703	3.1649716870981015	0.021476608892314456	3000	arch05
1600.0	22.99226542127722	23.738476668720388	0.528356890704908	3.1351578733408973	3.1649716870981015	0.021476608892314456	3000	arch06
1600.0	22.445267607163554	23.738476668720388	0.528356890704908	3.111079794959146	3.1649716870981015	0.021476608892314456	3000	arch07
1600.0	27.308246846502133	23.738476668720388	0.528356890704908	3.3071887388627013	3.1649716870981015	0.021476608892314456	3000	arch08
1600.0	25.76982932373304	23.738476668720388	0.528356890704908	3.2492044015819235	3.1649716870981015	0.021476608892314456	3000	arch09
1600.0	22.789040243417137	23.738476668720388	0.528356890704908	3.126279729313206	3.1649716870981015	0.021476608892314456	3000	arch10
1650.0	21.273277881725615	21.661095493726513	0.31656641564263566	3.0574517255533453	3.0745720992648904	0.014440081570227754	3000	arch01
1650.0	23.254982524848707	21.661095493726513	0.31656641564263566	3.1465194112179713	3.0745720992648904	0.014440081570227754	3000	arch02
1650.0	21.310758183494155	21.661095493726513	0.31656641564263566	3.05921202424318	3.0745720992648904	0.014440081570227754	3000	arch03
1650.0	20.98601279643534	21.661095493726513	0.31656641564263566	3.043856158496104	3.0745720992648904	0.014440081570227754	3000	arch04
1650.0	20.152775416253313	21.661095493726513	0.31656641564263566	3.0033420166870357	3.0745720992648904	0.014440081570227754	3000	arch05
1650.0	21.413155120382	21.661095493726513	0.31656641564263566	3.0640054584131304	3.0745720992648904	0.014440081570227754	3000	arch06
1650.0	21.477519157452857	21.661095493726513	0.31656641564263566	3.067006767507461	3.0745720992648904	0.014440081570227754	3000	arch07
1650.0	22.108597257748904	21.661095493726513	0.31656641564263566	3.0959665490642614	3.0745720992648904	0.014440081570227754	3000	arch08
1650.0	23.393788751548637	21.661095493726513	0.31656641564263566	3.152470549160756	3.0745720992648904	0.014440081570227754	3000	arch09
1650.0	21.240087847375595	21.661095493726513	0.31656641564263566	3.0558903323056557	3.0745720992648904	0.014440081570227754	3000	arch10
1700.0	19.160709293330946	19.4834107392958	0.2963963593924231	2.952861791342424	2.9685354752959094	0.015064331564433119	3000	arch01
1700.0	20.946652423942016	19.4834107392958	0.2963963593924231	3.0419788447672342	2.9685354752959094	0.015064331564433119	3000	arch02
1700.0	18.747791276349332	19.4834107392958	0.2963963593924231	2.931075946882918	2.9685354752959094	0.015064331564433119	3000	arch03
1700.0	18.33441178777787	19.4834107392958	0.2963963593924231	2.908779719622135	2.9685354752959094	0.015064331564433119	3000	arch04
1700.0	19.065193786082144	19.4834107392958	0.2963963593924231	2.9478643577520804	2.9685354752959094	0.015064331564433119	3000	arch05
1700.0	20.002533435139483	19.4834107392958	0.2963963593924231	2.9958589372887756	2.9685354752959094	0.015064331564433119	3000	arch06
1700.0	18.789492631964805	19.4834107392958	0.2963963593924231	2.9332978110365873	2.9685354752959094	0.015064331564433119	3000	arch07
1700.0	20.183181268206805	19.4834107392958	0.2963963593924231	3.004849647109718	2.9685354752959094	0.015064331564433119	3000	arch08
1700.0	20.846422651061108	19.4834107392958	0.2963963593924231	3.0371823580353765	2.9685354752959094	0.015064331564433119	3000	arch09
1700.0	18.757718839103504	19.4834107392958	0.2963963593924231	2.9316053391218433	2.9685354752959094	0.015064331564433119	3000	arch10
1750.0	17.34743890434308	18.71482375907208	0.3330994391699394	2.8534448819143794	2.9279513915295303	0.01723060842764022	3000	arch01
1750.0	21.315711604405703	18.71482375907208	0.3330994391699394	3.05944443480678	2.9279513915295303	0.01723060842764022	3000	arch02
1750.0	18.909045497090318	18.71482375907208	0.3330994391699394	2.9396404053038787	2.9279513915295303	0.01723060842764022	3000	arch03
1750.0	17.666680091224226	18.71482375907208	0.3330994391699394	2.87168038476434	2.9279513915295303	0.01723060842764022	3000	arch04
1750.0	18.743608693622924	18.71482375907208	0.3330994391699394	2.9308528246337033	2.9279513915295303	0.01723060842764022	3000	arch05
1750.0	18.797162311814574	18.71482375907208	0.3330994391699394	2.9337059175822584	2.9279513915295303	0.01723060842764022	3000	arch06
1750.0	18.38876380004987	18.71482375907208	0.3330994391699394	2.911739815043555	2.9279513915295303	0.01723060842764022	3000	arch07
1750.0	18.90577744499803	18.71482375907208	0.3330994391699394	2.9394675602740112	2.9279513915295303	0.01723060842764022	3000	arch08
1750.0	18.565950678282917	18.71482375907208	0.3330994391699394	2.921329294412913	2.9279513915295303	0.01723060842764022	3000	arch09
1750.0	18.508098564889128	18.71482375907208	0.3330994391699394	2.918208396559486	2.9279513915295303	0.01723060842764022	3000	arch10
1800.0	19.83578424985078	19.81550171557854	0.36889678596563297	2.9874875918713646	2.9849487782509323	0.018223944071648103	3000	arch01
1800.0	21.82733196376041	19.81550171557854	0.36889678596563297	3.0831629443000588	2.9849487782509323	0.018223944071648103	3000	arch02
1800.0	19.9371120364287	19.81550171557854	0.36889678596563297	2.9925829213678328	2.9849487782509323	0.018223944071648103	3000	arch03
1800.0	18.577097876320366	19.81550171557854	0.36889678596563297	2.921929525078187	2.9849487782509323	0.018223944071648103	3000	arch04
1800.0	20.008799524416535	19.81550171557854	0.36889678596563297	2.996172153013661	2.9849487782509323	0.018223944071648103	3000	arch05
1800.0	18.62156984199962	19.81550171557854	0.36889678596563297	2.9243205777472605	2.9849487782509323	0.018223944071648103	3000	arch06
1800.0	19.044400127047627	19.81550171557854	0.36889678596563297	2.946773101773578	2.9849487782509323	0.018223944071648103	3000	arch07
1800.0	19.17514948561337	19.81550171557854	0.36889678596563297	2.9536151430828212	2.9849487782509323	0.018223944071648103	3000	arch08
1800.0	19.326209600357302	19.81550171557854	0.36889678596563297	2.961462185029911	2.9849487782509323	0.018223944071648103	3000	arch09
1800.0	21.801562449990705	19.81550171557854	0.36889678596563297	3.081981639244649	2.9849487782509323	0.018223944071648103	3000	arch10
1850.0	20.91591469448083	21.366763157004975	0.38259311622926634	3.0405103378360616	3.0604840604018912	0.017061250459940832	3000	arch01
1850.0	21.831462285953997	21.366763157004975	0.38259311622926634	3.083352153474379	3.0604840604018912	0.017061250459940832	3000	arch02
1850.0	20.58035749210579	21.366763157004975	0.38259311622926634	3.0243371011056537	3.0604840604018912	0.017061250459940832	3000	arch03
1850.0	20.313641336592845	21.366763157004975	0.38259311622926634	3.0112926473898374	3.0604840604018912	0.017061250459940832	3000	arch04
1850.0	21.59404914048697	21.366763157004975	0.38259311622926634	3.0724177739770306	3.0604840604018912	0.017061250459940832	3000	arch05
1850.0	20.772622736348065	21.366763157004975	0.38259311622926634	3.0336359051373565	3.0604840604018912	0.017061250459940832	3000	arch06
1850.0	20.656784938481948	21.366763157004975	0.38259311622926634	3.028043833889739	3.0604840604018912	0.017061250459940832	3000	arch07
1850.0	21.348482038334904	21.366763157004975	0.38259311622926634	3.0609806382399563	3.0604840604018912	0.017061250459940832	3000	arch08
1850.0	21.11650194148878	21.366763157004975	0.38259311622926634	3.0500548173498494	3.0604840604018912	0.017061250459940832	3000	arch09
1850.0	24.537814965775606	21.366763157004975	0.38259311622926634	3.2002153956190504	3.0604840604018912	0.017061250459940832	3000	arch10
1900.0	18.178857485174056	18.051066744923634	0.34018848661492784	2.9002592421746414	2.8916586588486908	0.01839426802183261	3000	arch01
1900.0	18.28247579902379	18.051066744923634	0.34018848661492784	2.905942994438521	2.8916586588486908	0.01839426802183261	3000	arch02
1900.0	17.96708709038271	18.051066744923634	0.34018848661492784	2.888541589179891	2.8916586588486908	0.01839426802183261	3000	arch03
1900.0	16.29729635175413	18.051066744923634	0.34018848661492784	2.790999226064556	2.8916586588486908	0.01839426802183261	3000	arch04
1900.0	18.058192616415646	18.051066744923634	0.34018848661492784	2.893599466370412	2.8916586588486908	0.01839426802183261	3000	arch05
1900.0	17.790146657064604	18.051066744923634	0.34018848661492784	2.878644745436041	2.8916586588486908	0.01839426802183261	3000	arch06
1900.0	17.407936633959324	18.051066744923634	0.34018848661492784	2.856926230614019	2.8916586588486908	0.01839426802183261	3000	arch07
1900.0	18.234662540896664	18.051066744923634	0.34018848661492784	2.9033243179691217	2.8916586588486908	0.01839426802183261	3000	arch08
1900.0	17.673019256292175	18.051066744923634	0.34018848661492784	2.8720391407952617	2.8916586588486908	0.01839426802183261	3000	arch09
1900.0	20.620993018273232	18.051066744923634	0.34018848661492784	3.0263096354444445	2.8916586588486908	0.01839426802183261	3000	arch10
1950.0	18.432975149989147	18.298731030873515	0.5315642914832617	2.914141188386895	2.9030327572652825	0.02906685970923002	3000	arch01
1950.0	20.14303643410271	18.298731030873515	0.5315642914832617	3.0028586422670642	2.9030327572652825	0.02906685970923002	3000	arch02
1950.0	18.372925251140295	18.298731030873515	0.5315642914832617	2.910878127221348	2.9030327572652825	0.02906685970923002	3000	arch03
1950.0	16.1004435983252	18.298731030873515	0.5315642914832617	2.778846824301855	2.9030327572652825	0.02906685970923002	3000	arch04
1950.0	16.25238531093558	18.298731030873515	0.5315642914832617	2.788239686368655	2.9030327572652825	0.02906685970923002	3000	arch05
1950.0	18.127175037385786	18.298731030873515	0.5315642914832617	2.897412195603731	2.9030327572652825	0.02906685970923002	3000	arch06
1950.0	16.432983358491207	18.298731030873515	0.5315642914832617	2.799290495510221	2.9030327572652825	0.02906685970923002	3000	arch07
1950.0	18.504571902287683	18.298731030873515	0.5315642914832617	2.9180178314061154	2.9030327572652825	0.02906685970923002	3000	arch08
1950.0	19.492186890655713	18.298731030873515	0.5315642914832617	2.970013713005052	2.9030327572652825	0.02906685970923002	3000	arch09
1950.0	21.128627375421825	18.298731030873515	0.5315642914832617	3.0506288685818888	2.9030327572652825	0.02906685970923002	3000	arch10
2000.0	18.69090074564968	19.741045536828278	0.590879393434169	2.9280368142949253	2.978867786759193	0.028838357964797456	3000	arch01
2000.0	20.845965089597883	19.741045536828278	0.590879393434169	3.037160408634633	2.978867786759193	0.028838357964797456	3000	arch02
2000.0	19.197312160446348	19.741045536828278	0.590879393434169	2.9547702775905718	2.978867786759193	0.028838357964797456	3000	arch03
2000.0	18.205408263155437	19.741045536828278	0.590879393434169	2.901718707256492	2.978867786759193	0.028838357964797456	3000	arch04
2000.0	19.799158386994467	19.741045536828278	0.590879393434169	2.985639431089746	2.978867786759193	0.028838357964797456	3000	arch05
2000.0	19.01872654518065	19.741045536828278	0.590879393434169	2.945424101415228	2.978867786759193	0.028838357964797456	3000	arch06
2000.0	17.19895238335217	19.741045536828278	0.590879393434169	2.844848474019802	2.978867786759193	0.028838357964797456	3000	arch07
2000.0	20.821313996048822	19.741045536828278	0.590879393434169	3.0359771733974843	2.978867786759193	0.028838357964797456	3000	arch08
2000.0	19.616723521708867	19.741045536828278	0.590879393434169	2.9763824433368917	2.978867786759193	0.028838357964797456	3000	arch09
2000.0	24.015994276148458	19.741045536828278	0.590879393434169	3.1787200365561534	2.978867786759193	0.028838357964797456	3000	arch10
2050.0	20.914287570421834	21.828664808184847	0.9993700090475189	3.0404325412215716	3.074262534769899	0.04408483905498858	3000	arch01
2050.0	25.258755771100457	21.828664808184847	0.9993700090475189	3.2291728588248008	3.074262534769899	0.04408483905498858	3000	arch02
2050.0	18.426247784221292	21.828664808184847	0.9993700090475189	2.9137761581281416	3.074262534769899	0.04408483905498858	3000	arch03
2050.0	20.72215955585675	21.828664808184847	0.9993700090475189	3.0312036376289266	3.074262534769899	0.04408483905498858	3000	arch04
2050.0	19.753927377637673	21.828664808184847	0.9993700090475189	2.9833523261421155	3.074262534769899	0.04408483905498858	3000	arch05
2050.0	21.88118272472316	21.828664808184847	0.9993700090475189	3.085627031153332	3.074262534769899	0.04408483905498858	3000	arch06
2050.0	18.30194152301501	21.828664808184847	0.9993700090475189	2.9070071483736144	3.074262534769899	0.04408483905498858	3000	arch07
2050.0	24.403659852043553	21.828664808184847	0.9993700090475189	3.1947331149874016	3.074262534769899	0.04408483905498858	3000	arch08
2050.0	20.519338988625098	21.828664808184847	0.9993700090475189	3.021367806753752	3.074262534769899	0.04408483905498858	3000	arch09
2050.0	28.105146934203642	21.828664808184847	0.9993700090475189	3.3359527244853338	3.074262534769899	0.04408483905498858	3000	arch10
2100.0	19.741101524969746	20.867413404956757	0.8414694350584123	2.98270283411868	3.031260825233601	0.03871526491938081	3000	arch01
2100.0	24.95635991020058	20.867413404956757	0.8414694350584123	3.217128695934921	3.031260825233601	0.03871526491938081	3000	arch02
2100.0	20.400170394911452	20.867413404956757	0.8414694350584123	3.0155432535070252	3.031260825233601	0.03871526491938081	3000	arch03
2100.0	18.35205227126861	20.867413404956757	0.8414694350584123	2.909741408643018	3.031260825233601	0.03871526491938081	3000	arch04
2100.0	18.63852321732382	20.867413404956757	0.8414694350584123	2.925230579580435	3.031260825233601	0.03871526491938081	3000	arch05
2100.0	21.038450217400015	20.867413404956757	0.8414694350584123	3.0463517262877406	3.031260825233601	0.03871526491938081	3000	arch06
2100.0	18.06594826866468	20.867413404956757	0.8414694350584123	2.8940288552598457	3.031260825233601	0.03871526491938081	3000	arch07
2100.0	21.83369968225387	20.867413404956757	0.8414694350584123	3.083454633172197	3.031260825233601	0.03871526491938081	3000	arch08
2100.0	19.84414576864491	20.867413404956757	0.8414694350584123	2.987909040140754	3.031260825233601	0.03871526491938081	3000	arch09
2100.0	25.803682793929912	20.867413404956757	0.8414694350584123	3.2505172256913952	3.031260825233601	0.03871526491938081	3000	arch10
2150.0	17.449461554978956	20.294234645871832	1.295710035338386	2.859308791724169	2.99346307248729	0.06002981613288833	3000	arch01
2150.0	28.783573461652743	20.294234645871832	1.295710035338386	3.3598048585065503	2.99346307248729	0.06002981613288833	3000	arch02
2150.0	18.7652024865468	20.294234645871832	1.295710035338386	2.9320042231787418	2.99346307248729	0.06002981613288833	3000	arch03
2150.0	17.930804273612377	20.294234645871832	1.295710035338386	2.8865201429195815	2.99346307248729	0.06002981613288833	3000	arch04
2150.0	17.183531747956334	20.294234645871832	1.295710035338386	2.843951468650968	2.99346307248729	0.06002981613288833	3000	arch05
2150.0	19.22092919319566	20.294234645871832	1.295710035338386	2.9559997474929998	2.99346307248729	0.06002981613288833	3000	arch06
2150.0	15.601004669900439	20.294234645871832	1.295710035338386	2.7473353140984718	2.99346307248729	0.06002981613288833	3000	arch07
2150.0	24.831804515495083	20.294234645871832	1.295710035338386	3.2121252716878903	2.99346307248729	0.06002981613288833	3000	arch08
2150.0	19.824455167268162	20.294234645871832	1.295710035338386	2.986916285038261	2.99346307248729	0.06002981613288833	3000	arch09
2150.0	23.351579388111773	20.294234645871832	1.295710035338386	3.1506646215752694	2.99346307248729	0.06002981613288833	3000	arch10
2200.0	18.195593929228988	21.049363799974937	1.4692230988232229	2.9011794729731943	3.027151787621449	0.06442253438005191	3000	arch01
2200.0	29.9639406189098	21.049363799974937	1.4692230988232229	3.399994679335902	3.027151787621449	0.06442253438005191	3000	arch02
2200.0	18.76351918713341	21.049363799974937	1.4692230988232229	2.931914515917772	3.027151787621449	0.06442253438005191	3000	arch03
2200.0	17.538052767699487	21.049363799974937	1.4692230988232229	2.8643729641164355	3.027151787621449	0.06442253438005191	3000	arch04
2200.0	18.08630011215774	21.049363799974937	1.4692230988232229	2.8951547517976532	3.027151787621449	0.06442253438005191	3000	arch05
2200.0	19.005136289880692	21.049363799974937	1.4692230988232229	2.944709273679939	3.027151787621449	0.06442253438005191	3000	arch06
2200.0	17.10500998046879	21.049363799974937	1.4692230988232229	2.8393714019119343	3.027151787621449	0.06442253438005191	3000	arch07
2200.0	27.645549452765266	21.049363799974937	1.4692230988232229	3.3194647548958853	3.027151787621449	0.06442253438005191	3000	arch08
2200.0	19.366405619014927	21.049363799974937	1.4692230988232229	2.9635398958742076	3.027151787621449	0.06442253438005191	3000	arch09
2200.0	24.82413004249027	21.049363799974937	1.4692230988232229	3.211816165711566	3.027151787621449	0.06442253438005191	3000	arch10
2250.0	21.148969952307148	23.340748001896237	1.8989911633631835	3.0515912022877307	3.122957622096583	0.07613059090713432	3000	arch01
2250.0	34.74572080372292	23.340748001896237	1.8989911633631835	3.548056422089252	3.122957622096583	0.07613059090713432	3000	arch02
2250.0	20.949657264972604	23.340748001896237	1.8989911633631835	3.0421222865671473	3.122957622096583	0.07613059090713432	3000	arch03
2250.0	19.043852858928805	23.340748001896237	1.8989911633631835	2.946744364928175	3.122957622096583	0.07613059090713432	3000	arch04
2250.0	21.39235876059772	23.340748001896237	1.8989911633631835	3.063033791002323	3.122957622096583	0.07613059090713432	3000	arch05
2250.0	19.20514366413174	23.340748001896237	1.8989911633631835	2.955178142328688	3.122957622096583	0.07613059090713432	3000	arch06
2250.0	16.511481791715145	23.340748001896237	1.8989911633631835	2.8040560050684906	3.122957622096583	0.07613059090713432	3000	arch07
2250.0	31.260495756665918	23.340748001896237	1.8989911633631835	3.4423551840059607	3.122957622096583	0.07613059090713432	3000	arch08
2250.0	20.563031846856777	23.340748001896237	1.8989911633631835	3.023494893083831	3.122957622096583	0.07613059090713432	3000	arch09
2250.0	28.586767319063593	23.340748001896237	1.8989911633631835	3.352943929604233	3.122957622096583	0.07613059090713432	3000	arch10
2300.0	16.51229967483009	21.271910311506964	1.6460433832368266	2.804105538046169	3.0324637298097876	0.0730146480872123	3000	arch01
2300.0	30.02297872388944	21.271910311506964	1.6460433832368266	3.4019630459294268	3.0324637298097876	0.0730146480872123	3000	arch02
2300.0	19.535526561180706	21.271910311506964	1.6460433832368266	2.9722346829008996	3.0324637298097876	0.0730146480872123	3000	arch03
2300.0	18.559468583398417	21.271910311506964	1.6460433832368266	2.9209800945881415	3.0324637298097876	0.0730146480872123	3000	arch04
2300.0	21.606309027502746	21.271910311506964	1.6460433832368266	3.072985356648324	3.0324637298097876	0.0730146480872123	3000	arch05
2300.0	18.160895495895094	21.271910311506964	1.6460433832368266	2.8992706834053457	3.0324637298097876	0.0730146480872123	3000	arch06
2300.0	15.62526964420243	21.271910311506964	1.6460433832368266	2.7488894527025165	3.0324637298097876	0.0730146480872123	3000	arch07
2300.0	29.833841726912205	21.271910311506964	1.6460433832368266	3.3956433775930503	3.0324637298097876	0.0730146480872123	3000	arch08
2300.0	18.331934765686515	21.271910311506964	1.6460433832368266	2.9086446081464654	3.0324637298097876	0.0730146480872123	3000	arch09
2300.0	24.530578911572025	21.271910311506964	1.6460433832368266	3.1999204581375373	3.0324637298097876	0.0730146480872123	3000	arch10
2350.0	17.370688490570632	32.702083784431046	12.151406086621911	2.854784216230344	3.1962764185264185	0.20687297772603958	3000	arch01
2350.0	34.65017351436256	32.702083784431046	12.151406086621911	3.545302733252885	3.1962764185264185	0.20687297772603958	3000	arch02
2350.0	20.401701346011393	32.702083784431046	12.151406086621911	3.015618296686925	3.1962764185264185	0.20687297772603958	3000	arch03
2350.0	18.82914724777671	32.702083784431046	12.151406086621911	2.9354060547490866	3.1962764185264185	0.20687297772603958	3000	arch04
2350.0	22.543774703776002	32.702083784431046	12.151406086621911	3.1154589614839607	3.1962764185264185	0.20687297772603958	3000	arch05
2350.0	17.313504974306348	32.702083784431046	12.151406086621911	2.8514868313201824	3.1962764185264185	0.20687297772603958	3000	arch06
2350.0	16.038405320429938	32.702083784431046	12.151406086621911	2.774986178570165	3.1962764185264185	0.20687297772603958	3000	arch07
2350.0	140.99239689921893	32.702083784431046	12.151406086621911	4.948705966223712	3.1962764185264185	0.20687297772603958	3000	arch08
2350.0	17.172475491188223	32.702083784431046	12.151406086621911	2.843307839892083	3.1962764185264185	0.20687297772603958	3000	arch09
2350.0	21.708569856669694	32.702083784431046	12.151406086621911	3.0777071068548425	3.1962764185264185	0.20687297772603958	3000	arch10
2400.0	16.006255329865724	23.1476369720256	2.621006246652789	2.772979603952178	3.0933787576824763	0.09966868461201099	3000	arch01
2400.0	42.20346929289119	23.1476369720256	2.621006246652789	3.742502428394868	3.0933787576824763	0.09966868461201099	3000	arch02
2400.0	19.933498842093282	23.1476369720256	2.621006246652789	2.992401675369053	3.0933787576824763	0.09966868461201099	3000	arch03
2400.0	20.78461815479305	23.1476369720256	2.621006246652789	3.0342132013447514	3.0933787576824763	0.09966868461201099	3000	arch04
2400.0	30.140236990514623	23.1476369720256	2.621006246652789	3.4058610561573044	3.0933787576824763	0.09966868461201099	3000	arch05
2400.0	17.70539803050658	23.1476369720256	2.621006246652789	2.873869566559774	3.0933787576824763	0.09966868461201099	3000	arch06
2400.0	16.745952793134215	23.1476369720256	2.621006246652789	2.818156604784729	3.0933787576824763	0.09966868461201099	3000	arch07
2400.0	28.720225856875384	23.1476369720256	2.621006246652789	3.357601608246434	3.0933787576824763	0.09966868461201099	3000	arch08
2400.0	17.091436176261062	23.1476369720256	2.621006246652789	2.8385775296564137	3.0933787576824763	0.09966868461201099	3000	arch09
2400.0	22.14527825332089	23.1476369720256	2.621006246652789	3.097624302359256	3.0933787576824763	0.09966868461201099	3000	arch10
2450.0	20.112069360485272	28.882881081858137	4.545284682682742	3.001320100553424	3.2762279925884883	0.13153508355082713	3000	arch01
2450.0	63.93517985500824	28.882881081858137	4.545284682682742	4.157869755350725	3.2762279925884883	0.13153508355082713	3000	arch02
2450.0	25.229393916452764	28.882881081858137	4.545284682682742	3.228009740028031	3.2762279925884883	0.13153508355082713	3000	arch03
2450.0	23.85086795830911	28.882881081858137	4.545284682682742	3.171820609054097	3.2762279925884883	0.13153508355082713	3000	arch04
2450.0	40.605703126134706	28.882881081858137	4.545284682682742	3.7039085278296096	3.2762279925884883	0.13153508355082713	3000	arch05
2450.0	18.921938034853458	28.882881081858137	4.545284682682742	2.940321991509607	3.2762279925884883	0.13153508355082713	3000	arch06
2450.0	16.494514584066167	28.882881081858137	4.545284682682742	2.8030278761824303	3.2762279925884883	0.13153508355082713	3000	arch07
2450.0	33.606497699239384	28.882881081858137	4.545284682682742	3.5147194321788353	3.2762279925884883	0.13153508355082713	3000	arch08
2450.0	18.8943644789856	28.882881081858137	4.545284682682742	2.938863701887332	3.2762279925884883	0.13153508355082713	3000	arch09
2450.0	27.178281805046677	28.882881081858137	4.545284682682742	3.3024181913107897	3.2762279925884883	0.13153508355082713	3000	arch10
2500.0	17.785211807200177	35.98937228626745	10.274093943773181	2.8783673146463533	3.350995254795815	0.20410883404850874	3000	arch01
2500.0	122.11925844230502	35.98937228626745	10.274093943773181	4.8049980954793	3.350995254795815	0.20410883404850874	3000	arch02
2500.0	24.058401606512533	35.98937228626745	10.274093943773181	3.1804842746951874	3.350995254795815	0.20410883404850874	3000	arch03
2500.0	22.182066335468473	35.98937228626745	10.274093943773181	3.0992841396869806	3.350995254795815	0.20410883404850874	3000	arch04
2500.0	46.80257924088999	35.98937228626745	10.274093943773181	3.84593831338982	3.350995254795815	0.20410883404850874	3000	arch05
2500.0	17.016606557570242	35.98937228626745	10.274093943773181	2.8341897235702285	3.350995254795815	0.20410883404850874	3000	arch06
2500.0	15.139007057849241	35.98937228626745	10.274093943773181	2.7172746618327666	3.350995254795815	0.20410883404850874	3000	arch07
2500.0	48.59819729858614	35.98937228626745	10.274093943773181	3.8835864375968154	3.350995254795815	0.20410883404850874	3000	arch08
2500.0	20.421065587332624	35.98937228626745	10.274093943773181	3.0165669948878686	3.350995254795815	0.20410883404850874	3000	arch09
2500.0	25.771328928960035	35.98937228626745	10.274093943773181	3.249262592172832	3.350995254795815	0.20410883404850874	3000	arch10
2550.0	19.46584583200056	44.37785674451349	12.793494757434317	2.968661434112699	3.513610971296471	0.22941678022529216	3000	arch01
2550.0	40.25416437899372	44.37785674451349	12.793494757434317	3.695213461344805	3.513610971296471	0.22941678022529216	3000	arch02
2550.0	25.63366875938178	44.37785674451349	12.793494757434317	3.2439066732994255	3.513610971296471	0.22941678022529216	3000	arch03
2550.0	23.435304202974304	44.37785674451349	12.793494757434317	3.1542436120019337	3.513610971296471	0.22941678022529216	3000	arch04
2550.0	118.10784324600067	44.37785674451349	12.793494757434317	4.771598132903314	3.513610971296471	0.22941678022529216	3000	arch05
2550.0	18.06690035948082	44.37785674451349	12.793494757434317	2.8940815547204477	3.513610971296471	0.22941678022529216	3000	arch06
2550.0	15.870021127915992	44.37785674451349	12.793494757434317	2.764431865849088	3.513610971296471	0.22941678022529216	3000	arch07
2550.0	121.72117020343285	44.37785674451349	12.793494757434317	4.801732938878653	3.513610971296471	0.22941678022529216	3000	arch08
2550.0	29.905400179974052	44.37785674451349	12.793494757434317	3.398039072114863	3.513610971296471	0.22941678022529216	3000	arch09
2550.0	31.318249154980094	44.37785674451349	12.793494757434317	3.4442009677394783	3.513610971296471	0.22941678022529216	3000	arch10
2600.0	23.43457197582004	65.00590313016632	24.10713248171122	3.15421236689467	3.736381820335196	0.2809717840506909	3000	arch01
2600.0	53.94445116870109	65.00590313016632	24.10713248171122	3.987954835046666	3.736381820335196	0.2809717840506909	3000	arch02
2600.0	27.91505230910014	65.00590313016632	24.10713248171122	3.329166052631252	3.736381820335196	0.2809717840506909	3000	arch03
2600.0	27.584674813800277	65.00590313016632	24.10713248171122	3.3172603581394213	3.736381820335196	0.2809717840506909	3000	arch04
2600.0	237.720786144172	65.00590313016632	24.10713248171122	5.471096817510373	3.736381820335196	0.2809717840506909	3000	arch05
2600.0	21.008592129062865	65.00590313016632	24.10713248171122	3.044931503047787	3.736381820335196	0.2809717840506909	3000	arch06
2600.0	17.428593502832072	65.00590313016632	24.10713248171122	2.8581121622330796	3.736381820335196	0.2809717840506909	3000	arch07
2600.0	173.2256806202022	65.00590313016632	24.10713248171122	5.154595256616433	3.736381820335196	0.2809717840506909	3000	arch08
2600.0	33.37131201110764	65.00590313016632	24.10713248171122	3.5076966090748227	3.736381820335196	0.2809717840506909	3000	arch09
2600.0	34.42531662686477	65.00590313016632	24.10713248171122	3.5387922421574545	3.736381820335196	0.2809717840506909	3000	arch10
2650.0	20.784314178626197	88.82646467891063	27.417887359540682	3.034198576183613	4.053442486308582	0.3054415867287926	3000	arch01
2650.0	206.69410123748696	88.82646467891063	27.417887359540682	5.331239928484126	4.053442486308582	0.3054415867287926	3000	arch02
2650.0	36.2107832761088	88.82646467891063	27.417887359540682	3.589356955029613	4.053442486308582	0.3054415867287926	3000	arch03
2650.0	29.11249637029932	88.82646467891063	27.417887359540682	3.3711675105320253	4.053442486308582	0.3054415867287926	3000	arch04
2650.0	223.53162485560367	88.82646467891063	27.417887359540682	5.409552902279056	4.053442486308582	0.3054415867287926	3000	arch05
2650.0	25.30137126147825	88.82646467891063	27.417887359540682	3.2308585943231334	4.053442486308582	0.3054415867287926	3000	arch06
2650.0	23.024732484457978	88.82646467891063	27.417887359540682	3.136568963592137	4.053442486308582	0.3054415867287926	3000	arch07
2650.0	208.13281520850572	88.82646467891063	27.417887359540682	5.338176410581083	4.053442486308582	0.3054415867287926	3000	arch08
2650.0	65.54542249895984	88.82646467891063	27.417887359540682	4.18274337556629	4.053442486308582	0.3054415867287926	3000	arch09
2650.0	49.92698541757945	88.82646467891063	27.417887359540682	3.9105616465147475	4.053442486308582	0.3054415867287926	3000	arch10
2700.0	15.082694106627496	69.88955948122246	25.099541320363535	2.7135480009086765	3.779277559891939	0.3027148063131651	3000	arch01
2700.0	91.79779698569615	69.88955948122246	25.099541320363535	4.519588299361323	3.779277559891939	0.3027148063131651	3000	arch02
2700.0	25.943734214988446	69.88955948122246	25.099541320363535	3.2559301243868783	3.779277559891939	0.3027148063131651	3000	arch03
2700.0	27.83556507435317	69.88955948122246	25.099541320363535	3.3263145222863604	3.779277559891939	0.3027148063131651	3000	arch04
2700.0	171.43255660063932	69.88955948122246	25.099541320363535	5.144189933287637	3.779277559891939	0.3027148063131651	3000	arch05
2700.0	20.483909563799767	69.88955948122246	25.099541320363535	3.0196396786227666	3.779277559891939	0.3027148063131651	3000	arch06
2700.0	22.643699653442514	69.88955948122246	25.099541320363535	3.119881652239182	3.779277559891939	0.3027148063131651	3000	arch07
2700.0	249.44206069070592	69.88955948122246	25.099541320363535	5.519226666543406	3.779277559891939	0.3027148063131651	3000	arch08
2700.0	45.60239127737242	69.88955948122246	25.099541320363535	3.8199601554386513	3.779277559891939	0.3027148063131651	3000	arch09
2700.0	28.631186644599442	69.88955948122246	25.099541320363535	3.35449656584451	3.779277559891939	0.3027148063131651	3000	arch10
2750.0	17.028509622153152	104.82735742541563	35.85427328062351	2.834888975997806	4.159492765631247	0.3256244991094535	3000	arch01
2750.0	103.37762025636835	104.82735742541563	35.85427328062351	4.638388500121712	4.159492765631247	0.3256244991094535	3000	arch02
2750.0	24.254263140348264	104.82735742541563	35.85427328062351	3.1885924015345433	4.159492765631247	0.3256244991094535	3000	arch03
2750.0	33.14237546958481	104.82735742541563	35.85427328062351	3.500812689260102	4.159492765631247	0.3256244991094535	3000	arch04
2750.0	320.0	104.82735742541563	35.85427328062351	5.768320995793772	4.159492765631247	0.3256244991094535	3000	arch05
2750.0	31.502199825228555	104.82735742541563	35.85427328062351	3.450057379114728	4.159492765631247	0.3256244991094535	3000	arch06
2750.0	40.00552139833735	104.82735742541563	35.85427328062351	3.689017479546422	4.159492765631247	0.3256244991094535	3000	arch07
2750.0	298.06863722126246	104.82735742541563	35.85427328062351	5.697323786230234	4.159492765631247	0.3256244991094535	3000	arch08
2750.0	127.34314865461042	104.82735742541563	35.85427328062351	4.8468854006426225	4.159492765631247	0.3256244991094535	3000	arch09
2750.0	53.55129866626291	104.82735742541563	35.85427328062351	3.980640048070525	4.159492765631247	0.3256244991094535	3000	arch10
2800.0	77.18060506742574	190.93380928696692	35.839052499358225	4.346148195770706	5.028940902750508	0.24434974574705676	3000	arch01
2800.0	155.9213787755772	190.93380928696692	35.839052499358225	5.04935189799998	5.028940902750508	0.24434974574705676	3000	arch02
2800.0	36.37523653485699	190.93380928696692	35.839052499358225	3.5938882281469953	5.028940902750508	0.24434974574705676	3000	arch03
2800.0	67.82905714149648	190.93380928696692	35.839052499358225	4.216990674544357	5.028940902750508	0.24434974574705676	3000	arch04
2800.0	320.0	190.93380928696692	35.839052499358225	5.768320995793772	5.028940902750508	0.24434974574705676	3000	arch05
2800.0	115.92048998689529	190.93380928696692	35.839052499358225	4.752904524943584	5.028940902750508	0.24434974574705676	3000	arch06
2800.0	236.57650126353187	190.93380928696692	35.839052499358225	5.466271628199087	5.028940902750508	0.24434974574705676	3000	arch07
2800.0	320.0	190.93380928696692	35.839052499358225	5.768320995793772	5.028940902750508	0.24434974574705676	3000	arch08
2800.0	320.0	190.93380928696692	35.839052499358225	5.768320995793772	5.028940902750508	0.24434974574705676	3000	arch09
2800.0	259.53482409988555	190.93380928696692	35.839052499358225	5.5588908905190495	5.028940902750508	0.24434974574705676	3000	arch10
2850.0	320.0	212.0811799264925	34.076299891713035	5.768320995793772	5.201041549500415	0.20106989105573714	3000	arch01
2850.0	181.90188240917382	212.0811799264925	34.076299891713035	5.203467434064119	5.201041549500415	0.20106989105573714	3000	arch02
2850.0	56.853840114430376	212.0811799264925	34.076299891713035	4.040483766102259	5.201041549500415	0.20106989105573714	3000	arch03
2850.0	92.88830970624572	212.0811799264925	34.076299891713035	4.5313978005092	5.201041549500415	0.20106989105573714	3000	arch04
2850.0	320.0	212.0811799264925	34.076299891713035	5.768320995793772	5.201041549500415	0.20106989105573714	3000	arch05
2850.0	95.42635084392491	212.0811799264925	34.076299891713035	4.558354754611002	5.201041549500415	0.20106989105573714	3000	arch06
2850.0	320.0	212.0811799264925	34.076299891713035	5.768320995793772	5.201041549500415	0.20106989105573714	3000	arch07
2850.0	320.0	212.0811799264925	34.076299891713035	5.768320995793772	5.201041549500415	0.20106989105573714	3000	arch08
2850.0	156.64278823584573	212.0811799264925	34.076299891713035	5.0539679789036915	5.201041549500415	0.20106989105573714	3000	arch09
2850.0	257.0986279553042	212.0811799264925	34.076299891713035	5.549459777638795	5.201041549500415	0.20106989105573714	3000	arch10
2900.0	320.0	215.50444472331264	28.50101222999286	5.768320995793772	5.280705308670193	0.14918639589166832	3000	arch01
2900.0	256.23869265331416	215.50444472331264	28.50101222999286	5.5461094032480585	5.280705308670193	0.14918639589166832	3000	arch02
2900.0	89.71653407442071	215.50444472331264	28.50101222999286	4.496655078437939	5.280705308670193	0.14918639589166832	3000	arch03
2900.0	126.09538488858236	215.50444472331264	28.50101222999286	4.837038643479411	5.280705308670193	0.14918639589166832	3000	arch04
2900.0	214.8384812094705	215.50444472331264	28.50101222999286	5.369886495609322	5.280705308670193	0.14918639589166832	3000	arch05
2900.0	114.34112193592598	215.50444472331264	28.50101222999286	4.739186278066205	5.280705308670193	0.14918639589166832	3000	arch06
2900.0	241.33508926747479	215.50444472331264	28.50101222999286	5.486186379661336	5.280705308670193	0.14918639589166832	3000	arch07
2900.0	320.0	215.50444472331264	28.50101222999286	5.768320995793772	5.280705308670193	0.14918639589166832	3000	arch08
2900.0	152.47914320393775	215.50444472331264	28.50101222999286	5.027027820818343	5.280705308670193	0.14918639589166832	3000	arch09
2900.0	320.0	215.50444472331264	28.50101222999286	5.768320995793772	5.280705308670193	0.14918639589166832	3000	arch10
2950.0	320.0	295.8214085899569	12.493686713867806	5.768320995793772	5.680923350040842	0.045351937184943104	3000	arch01
2950.0	231.08143887513378	295.8214085899569	12.493686713867806	5.442770197633915	5.680923350040842	0.045351937184943104	3000	arch02
2950.0	231.24526017075863	295.8214085899569	12.493686713867806	5.443478879623596	5.680923350040842	0.045351937184943104	3000	arch03
2950.0	320.0	295.8214085899569	12.493686713867806	5.768320995793772	5.680923350040842	0.045351937184943104	3000	arch04
2950.0	320.0	295.8214085899569	12.493686713867806	5.768320995793772	5.680923350040842	0.045351937184943104	3000	arch05
2950.0	255.8873868536764	295.8214085899569	12.493686713867806	5.544737452594501	5.680923350040842	0.045351937184943104	3000	arch06
2950.0	320.0	295.8214085899569	12.493686713867806	5.768320995793772	5.680923350040842	0.045351937184943104	3000	arch07
2950.0	320.0	295.8214085899569	12.493686713867806	5.768320995793772	5.680923350040842	0.045351937184943104	3000	arch08
2950.0	320.0	295.8214085899569	12.493686713867806	5.768320995793772	5.680923350040842	0.045351937184943104	3000	arch09
2950.0	320.0	295.8214085899569	12.493686713867806	5.768320995793772	5.680923350040842	0.045351937184943104	3000	arch10
3000.0	320.0	320.0	0.0	5.768320995793772	5.768320995793772	0.0	3000	arch01
3000.0	320.0	320.0	0.0	5.768320995793772	5.768320995793772	0.0	3000	arch02
3000.0	320.0	320.0	0.0	5.768320995793772	5.768320995793772	0.0	3000	arch03
3000.0	320.0	320.0	0.0	5.768320995793772	5.768320995793772	0.0	3000	arch04
3000.0	320.0	320.0	0.0	5.768320995793772	5.768320995793772	0.0	3000	arch05
3000.0	320.0	320.0	0.0	5.768320995793772	5.768320995793772	0.0	3000	arch06
3000.0	320.0	320.0	0.0	5.768320995793772	5.768320995793772	0.0	3000	arch07
3000.0	320.0	320.0	0.0	5.768320995793772	5.768320995793772	0.0	3000	arch08
3000.0	320.0	320.0	0.0	5.768320995793772	5.768320995793772	0.0	3000	arch09
3000.0	320.0	320.0	0.0	5.768320995793772	5.768320995793772	0.0	3000	arch10
3050.0	320.0	313.8341193412886	6.165880658711395	5.768320995793772	5.746917012848072	0.021403982945700218	3000	arch01
3050.0	320.0	313.8341193412886	6.165880658711395	5.768320995793772	5.746917012848072	0.021403982945700218	3000	arch02
3050.0	320.0	313.8341193412886	6.165880658711395	5.768320995793772	5.746917012848072	0.021403982945700218	3000	arch03
3050.0	320.0	313.8341193412886	6.165880658711395	5.768320995793772	5.746917012848072	0.021403982945700218	3000	arch04
3050.0	320.0	313.8341193412886	6.165880658711395	5.768320995793772	5.746917012848072	0.021403982945700218	3000	arch05
3050.0	258.341193412886	313.8341193412886	6.165880658711395	5.55428116633677	5.746917012848072	0.021403982945700218	3000	arch06
3050.0	320.0	313.8341193412886	6.165880658711395	5.768320995793772	5.746917012848072	0.021403982945700218	3000	arch07
3050.0	320.0	313.8341193412886	6.165880658711395	5.768320995793772	5.746917012848072	0.021403982945700218	3000	arch08
3050.0	320.0	313.8341193412886	6.165880658711395	5.768320995793772	5.746917012848072	0.021403982945700218	3000	arch09
3050.0	320.0	313.8341193412886	6.165880658711395	5.768320995793772	5.746917012848072	0.021403982945700218	3000	arch10
3100.0	320.0	320.0	0.0	5.768320995793772	5.768320995793772	0.0	3000	arch01
3100.0	320.0	320.0	0.0	5.768320995793772	5.768320995793772	0.0	3000	arch02
3100.0	320.0	320.0	0.0	5.768320995793772	5.768320995793772	0.0	3000	arch03
3100.0	320.0	320.0	0.0	5.768320995793772	5.768320995793772	0.0	3000	arch04
3100.0	320.0	320.0	0.0	5.768320995793772	5.768320995793772	0.0	3000	arch05
3100.0	320.0	320.0	0.0	5.768320995793772	5.768320995793772	0.0	3000	arch06
3100.0	320.0	320.0	0.0	5.768320995793772	5.768320995793772	0.0	3000	arch07
3100.0	320.0	320.0	0.0	5.768320995793772	5.768320995793772	0.0	3000	arch08
3100.0	320.0	320.0	0.0	5.768320995793772	5.768320995793772	0.0	3000	arch09
3100.0	320.0	320.0	0.0	5.768320995793772	5.768320995793772	0.0	3000	arch10
3150.0	320.0	320.0	0.0	5.768320995793772	5.768320995793772	0.0	3000	arch01
3150.0	320.0	320.0	0.0	5.768320995793772	5.768320995793772	0.0	3000	arch02
3150.0	320.0	320.0	0.0	5.768320995793772	5.768320995793772	0.0	3000	arch03
3150.0	320.0	320.0	0.0	5.768320995793772	5.768320995793772	0.0	3000	arch04
3150.0	320.0	320.0	0.0	5.768320995793772	5.768320995793772	0.0	3000	arch05
3150.0	320.0	320.0	0.0	5.768320995793772	5.768320995793772	0.0	3000	arch06
3150.0	320.0	320.0	0.0	5.768320995793772	5.768320995793772	0.0	3000	arch07
3150.0	320.0	320.0	0.0	5.768320995793772	5.768320995793772	0.0	3000	arch08
3150.0	320.0	320.0	0.0	5.768320995793772	5.768320995793772	0.0	3000	arch09
3150.0	320.0	320.0	0.0	5.768320995793772	5.768320995793772	0.0	3000	arch10
3200.0	320.0	278.6179438827332	22.828191912158797	5.768320995793772	5.587700693613406	0.10502380001094486	3000	arch01
3200.0	284.00991152064177	278.6179438827332	22.828191912158797	5.649009137272794	5.587700693613406	0.10502380001094486	3000	arch02
3200.0	320.0	278.6179438827332	22.828191912158797	5.768320995793772	5.587700693613406	0.10502380001094486	3000	arch03
3200.0	320.0	278.6179438827332	22.828191912158797	5.768320995793772	5.587700693613406	0.10502380001094486	3000	arch04
3200.0	131.03433563658004	278.6179438827332	22.828191912158797	4.875459392953904	5.587700693613406	0.10502380001094486	3000	arch05
3200.0	293.34609586704954	278.6179438827332	22.828191912158797	5.681353126495338	5.587700693613406	0.10502380001094486	3000	arch06
3200.0	320.0	278.6179438827332	22.828191912158797	5.768320995793772	5.587700693613406	0.10502380001094486	3000	arch07
3200.0	157.78909580306043	278.6179438827332	22.828191912158797	5.061259304649388	5.587700693613406	0.10502380001094486	3000	arch08
3200.0	320.0	278.6179438827332	22.828191912158797	5.768320995793772	5.587700693613406	0.10502380001094486	3000	arch09
3200.0	320.0	278.6179438827332	22.828191912158797	5.768320995793772	5.587700693613406	0.10502380001094486	3000	arch10
250.0	108.73525857846174	39.47669256844333	7.803396781516572	4.6889161074791135	3.5746530557555287	0.13006185083129912	1000	arch01
250.0	40.7796153429876	39.47669256844333	7.803396781516572	3.7081823326101016	3.5746530557555287	0.13006185083129912	1000	arch02
250.0	28.79929191739923	39.47669256844333	7.803396781516572	3.360350800638239	3.5746530557555287	0.13006185083129912	1000	arch03
250.0	31.54274284640967	39.47669256844333	7.803396781516572	3.451343541812383	3.5746530557555287	0.13006185083129912	1000	arch04
250.0	25.203568913574788	39.47669256844333	7.803396781516572	3.226985608044264	3.5746530557555287	0.13006185083129912	1000	arch05
250.0	28.752283762977203	39.47669256844333	7.803396781516572	3.358717199322538	3.5746530557555287	0.13006185083129912	1000	arch06
250.0	31.095749693358552	39.47669256844333	7.803396781516572	3.437071144037159	3.5746530557555287	0.13006185083129912	1000	arch07
250.0	32.99594200284405	39.47669256844333	7.803396781516572	3.4963845842943115	3.5746530557555287	0.13006185083129912	1000	arch08
250.0	34.10156689380379	39.47669256844333	7.803396781516572	3.5293433331987245	3.5746530557555287	0.13006185083129912	1000	arch09
250.0	32.76090573261666	39.47669256844333	7.803396781516572	3.4892359061184544	3.5746530557555287	0.13006185083129912	1000	arch10
300.0	54.07326112852075	33.90833828347148	2.6204851925327164	3.9903398146604263	3.501118285385426	0.06783477361522569	1000	arch01
300.0	41.29963595727377	33.90833828347148	2.6204851925327164	3.720853685334283	3.501118285385426	0.06783477361522569	1000	arch02
300.0	30.897586741439447	33.90833828347148	2.6204851925327164	3.430678081871273	3.501118285385426	0.06783477361522569	1000	arch03
300.0	34.29562726321173	33.90833828347148	2.6204851925327164	3.535017861007427	3.501118285385426	0.06783477361522569	1000	arch04
300.0	27.657526032831143	33.90833828347148	2.6204851925327164	3.3198978801840524	3.501118285385426	0.06783477361522569	1000	arch05
300.0	29.08137019236978	33.90833828347148	2.6204851925327164	3.370097769587272	3.501118285385426	0.06783477361522569	1000	arch06
300.0	30.406197383249054	33.90833828347148	2.6204851925327164	3.414646448926374	3.501118285385426	0.06783477361522569	1000	arch07
300.0	28.887529653141872	33.90833828347148	2.6204851925327164	3.3634100021042346	3.501118285385426	0.06783477361522569	1000	arch08
300.0	35.33462060498931	33.90833828347148	2.6204851925327164	3.564863236996999	3.501118285385426	0.06783477361522569	1000	arch09
300.0	27.150027877687947	33.90833828347148	2.6204851925327164	3.30137807318192	3.501118285385426	0.06783477361522569	1000	arch10
350.0	73.89314723625387	37.24490348606209	4.150344257155679	4.302620093427837	3.5792129181908456	0.0838917560397434	1000	arch01
350.0	37.25541165061502	37.24490348606209	4.150344257155679	3.617797213484707	3.5792129181908456	0.0838917560397434	1000	arch02
350.0	33.46286136337098	37.24490348606209	4.150344257155679	3.510436207842954	3.5792129181908456	0.0838917560397434	1000	arch03
350.0	32.091412511487746	37.24490348606209	4.150344257155679	3.468588471338695	3.5792129181908456	0.0838917560397434	1000	arch04
350.0	30.923019207310944	37.24490348606209	4.150344257155679	3.4315008647254994	3.5792129181908456	0.0838917560397434	1000	arch05
350.0	31.381355212091023	37.24490348606209	4.150344257155679	3.4462139335008075	3.5792129181908456	0.0838917560397434	1000	arch06
350.0	34.94343447547526	37.24490348606209	4.150344257155679	3.5537305962539376	3.5792129181908456	0.0838917560397434	1000	arch07
350.0	29.292006260168634	37.24490348606209	4.150344257155679	3.3773146549147857	3.5792129181908456	0.0838917560397434	1000	arch08
350.0	36.77988383100289	37.24490348606209	4.150344257155679	3.6049510606883945	3.5792129181908456	0.0838917560397434	1000	arch09
350.0	32.42650311284459	37.24490348606209	4.150344257155679	3.4789760857308365	3.5792129181908456	0.0838917560397434	1000	arch10
400.0	41.95465824465609	30.72863565496591	1.3238706878877913	3.7365894695292585	3.417970525058127	0.03868691967518297	1000	arch01
400.0	30.944971897612678	30.72863565496591	1.3238706878877913	3.4322105270510734	3.417970525058127	0.03868691967518297	1000	arch02
400.0	30.633068758548653	30.72863565496591	1.3238706878877913	3.422080103829748	3.417970525058127	0.03868691967518297	1000	arch03
400.0	29.72834973146673	30.72863565496591	1.3238706878877913	3.3921011269414914	3.417970525058127	0.03868691967518297	1000	arch04
400.0	29.94535406288925	30.72863565496591	1.3238706878877913	3.3993741894197513	3.417970525058127	0.03868691967518297	1000	arch05
400.0	30.028414928723365	30.72863565496591	1.3238706878877913	3.4021440976758766	3.417970525058127	0.03868691967518297	1000	arch06
400.0	29.405238460272177	30.72863565496591	1.3238706878877913	3.3811728373934797	3.417970525058127	0.03868691967518297	1000	arch07
400.0	26.114843549722412	30.72863565496591	1.3238706878877913	3.262503871049808	3.417970525058127	0.03868691967518297	1000	arch08
400.0	30.32271534285012	30.72863565496591	1.3238706878877913	3.41189711292686	3.417970525058127	0.03868691967518297	1000	arch09
400.0	28.208741572917628	30.72863565496591	1.3238706878877913	3.3396319147639244	3.417970525058127	0.03868691967518297	1000	arch10
450.0	46.112040826851086	31.723277438488054	1.6665619606210693	3.8310741052012416	3.4468231551196618	0.04543500038807127	1000	arch01
450.0	30.52955500472395	31.723277438488054	1.6665619606210693	3.4186952309682366	3.4468231551196618	0.04543500038807127	1000	arch02
450.0	29.40936140930389	31.723277438488054	1.6665619606210693	3.3813130389436936	3.4468231551196618	0.04543500038807127	1000	arch03
450.0	30.515489575947914	31.723277438488054	1.6665619606210693	3.418234409647798	3.4468231551196618	0.04543500038807127	1000	arch04
450.0	31.03117968975296	31.723277438488054	1.6665619606210693	3.434992495454455	3.4468231551196618	0.04543500038807127	1000	arch05
450.0	29.444336539533	31.723277438488054	1.6665619606210693	3.3825015839481822	3.4468231551196618	0.04543500038807127	1000	arch06
450.0	29.628898518892868	31.723277438488054	1.6665619606210693	3.3887501863718	3.4468231551196618	0.04543500038807127	1000	arch07
450.0	27.368808745755267	31.723277438488054	1.6665619606210693	3.3094039980189884	3.4468231551196618	0.04543500038807127	1000	arch08
450.0	33.27608098032587	31.723277438488054	1.6665619606210693	3.5048388500142407	3.4468231551196618	0.04543500038807127	1000	arch09
450.0	29.91702309379373	31.723277438488054	1.6665619606210693	3.3984276526279835	3.4468231551196618	0.04543500038807127	1000	arch10
500.0	64.06593198533416	35.725852116369445	3.170340193958822	4.159912740351771	3.550662227964904	0.06862897600137699	1000	arch01
500.0	34.56238474595147	35.725852116369445	3.170340193958822	3.542765944620978	3.550662227964904	0.06862897600137699	1000	arch02
500.0	31.731063255176736	35.725852116369445	3.170340193958822	3.4572961144940195	3.550662227964904	0.06862897600137699	1000	arch03
500.0	32.85489716736802	35.725852116369445	3.170340193958822	3.49210081045201	3.550662227964904	0.06862897600137699	1000	arch04
500.0	32.90554106026192	35.725852116369445	3.170340193958822	3.493641064874611	3.550662227964904	0.06862897600137699	1000	arch05
500.0	33.93786826400624	35.725852116369445	3.170340193958822	3.524531448876716	3.550662227964904	0.06862897600137699	1000	arch06
500.0	30.79723186869057	35.725852116369445	3.170340193958822	3.42742481154742	3.550662227964904	0.06862897600137699	1000	arch07
500.0	31.221163930551846	35.725852116369445	3.170340193958822	3.44109619596031	3.550662227964904	0.06862897600137699	1000	arch08
500.0	33.08832281485259	35.725852116369445	3.170340193958822	3.4991804350899613	3.550662227964904	0.06862897600137699	1000	arch09
500.0	32.09411607150091	35.725852116369445	3.170340193958822	3.468672713381238	3.550662227964904	0.06862897600137699	1000	arch10
550.0	45.87727775632979	32.32081940370067	1.6063015339695537	3.8259699565062832	3.4662678763483896	0.044037815358344695	1000	arch01
550.0	30.121950816611097	32.32081940370067	1.6063015339695537	3.405254168982106	3.4662678763483896	0.044037815358344695	1000	arch02
550.0	27.346811934137396	32.32081940370067	1.6063015339695537	3.3085999565942696	3.4662678763483896	0.044037815358344695	1000	arch03
550.0	32.60416002291371	32.32081940370067	1.6063015339695537	3.4844398882962833	3.4662678763483896	0.044037815358344695	1000	arch04
550.0	28.89102725479458	32.32081940370067	1.6063015339695537	3.3635310712982105	3.4662678763483896	0.044037815358344695	1000	arch05
550.0	31.922288468493857	32.32081940370067	1.6063015339695537	3.4633044638868458	3.4662678763483896	0.044037815358344695	1000	arch06
550.0	29.896573459691066	32.32081940370067	1.6063015339695537	3.3977438738192256	3.4662678763483896	0.044037815358344695	1000	arch07
550.0	32.552812344939895	32.32081940370067	1.6063015339695537	3.4828637656884496	3.4662678763483896	0.044037815358344695	1000	arch08
550.0	32.59882190193231	32.32081940370067	1.6063015339695537	3.484276149742133	3.4662678763483896	0.044037815358344695	1000	arch09
550.0	31.396470077162977	32.32081940370067	1.6063015339695537	3.446695468670093	3.4662678763483896	0.044037815358344695	1000	arch10
600.0	25.639646665911336	27.288692344784675	0.5454957337644305	3.244139851376835	3.3046744549295846	0.019988361799448497	1000	arch01
600.0	26.694565949678818	27.288692344784675	0.5454957337644305	3.284460022208753	3.3046744549295846	0.019988361799448497	1000	arch02
600.0	24.983167574124465	27.288692344784675	0.5454957337644305	3.2182023010669374	3.3046744549295846	0.019988361799448497	1000	arch03
600.0	29.213426956108215	27.288692344784675	0.5454957337644305	3.3746284308500574	3.3046744549295846	0.019988361799448497	1000	arch04
600.0	25.342721862482755	27.288692344784675	0.5454957337644305	3.23249158279791	3.3046744549295846	0.019988361799448497	1000	arch05
600.0	29.21980388535029	27.288692344784675	0.5454957337644305	3.374846694641929	3.3046744549295846	0.019988361799448497	1000	arch06
600.0	26.381118615053943	27.288692344784675	0.5454957337644305	3.2726485502966662	3.3046744549295846	0.019988361799448497	1000	arch07
600.0	27.872576313774015	27.288692344784675	0.5454957337644305	3.3276432776152642	3.3046744549295846	0.019988361799448497	1000	arch08
600.0	29.669858640723923	27.288692344784675	0.5454957337644305	3.3901316699072863	3.3046744549295846	0.019988361799448497	1000	arch09
600.0	27.87003698463901	27.288692344784675	0.5454957337644305	3.3275521685342038	3.3046744549295846	0.019988361799448497	1000	arch10
650.0	23.06070071485897	25.331925492759304	0.8985885576580126	3.1381299009733077	3.2264323304396827	0.03533255838949895	1000	arch01
650.0	22.01528307430054	25.331925492759304	0.8985885576580126	3.0917368973717254	3.2264323304396827	0.03533255838949895	1000	arch02
650.0	22.487137675380538	25.331925492759304	0.8985885576580126	3.112943486879167	3.2264323304396827	0.03533255838949895	1000	arch03
650.0	29.617383263959955	25.331925492759304	0.8985885576580126	3.388361461384125	3.2264323304396827	0.03533255838949895	1000	arch04
650.0	24.144707128140965	25.331925492759304	0.8985885576580126	3.1840651895414807	3.2264323304396827	0.03533255838949895	1000	arch05
650.0	28.005179955338416	25.331925492759304	0.8985885576580126	3.3323894914700527	3.2264323304396827	0.03533255838949895	1000	arch06
650.0	22.436594398047113	25.331925492759304	0.8985885576580126	3.1106933043441445	3.2264323304396827	0.03533255838949895	1000	arch07
650.0	26.86115688264002	25.331925492759304	0.8985885576580126	3.2906812610030136	3.2264323304396827	0.03533255838949895	1000	arch08
650.0	26.190502229499838	25.331925492759304	0.8985885576580126	3.265396834719866	3.2264323304396827	0.03533255838949895	1000	arch09
650.0	28.50060960542667	25.331925492759304	0.8985885576580126	3.349925476709943	3.2264323304396827	0.03533255838949895	1000	arch10
700.0	26.869100518845837	27.291512323981543	0.7164072578585294	3.2909769467729264	3.303510914189128	0.026025786225945986	1000	arch01
700.0	25.202890162011613	27.291512323981543	0.7164072578585294	3.2269586769098155	3.303510914189128	0.026025786225945986	1000	arch02
700.0	24.238981069229794	27.291512323981543	0.7164072578585294	3.1879621252198334	3.303510914189128	0.026025786225945986	1000	arch03
700.0	30.911269258978994	27.291512323981543	0.7164072578585294	3.431120818354309	3.303510914189128	0.026025786225945986	1000	arch04
700.0	27.015129292381374	27.291512323981543	0.7164072578585294	3.2963970532324343	3.303510914189128	0.026025786225945986	1000	arch05
700.0	29.202409497290656	27.291512323981543	0.7164072578585294	3.374251222900395	3.303510914189128	0.026025786225945986	1000	arch06
700.0	26.643436619254253	27.291512323981543	0.7164072578585294	3.282542839576376	3.303510914189128	0.026025786225945986	1000	arch07
700.0	24.94356505450707	27.291512323981543	0.7164072578585294	3.216615875285072	3.303510914189128	0.026025786225945986	1000	arch08
700.0	27.511193911464243	27.291512323981543	0.7164072578585294	3.3145929731755817	3.303510914189128	0.026025786225945986	1000	arch09
700.0	30.3771478558516	27.291512323981543	0.7164072578585294	3.4136906104645424	3.303510914189128	0.026025786225945986	1000	arch10
750.0	22.97152768823396	26.06261748225836	0.9850528607877397	3.1342555224665483	3.2538506692752778	0.03879095476958517	1000	arch01
750.0	25.9164148185475	26.06261748225836	0.9850528607877397	3.2548765447317023	3.2538506692752778	0.03879095476958517	1000	arch02
750.0	20.905338872226846	26.06261748225836	0.9850528607877397	3.0400045747812765	3.2538506692752778	0.03879095476958517	1000	arch03
750.0	27.644213095577683	26.06261748225836	0.9850528607877397	3.319416414764684	3.2538506692752778	0.03879095476958517	1000	arch04
750.0	28.216245061469568	26.06261748225836	0.9850528607877397	3.339897878091299	3.2538506692752778	0.03879095476958517	1000	arch05
750.0	27.711166579842693	26.06261748225836	0.9850528607877397	3.3218354575860785	3.2538506692752778	0.03879095476958517	1000	arch06
750.0	25.29353867850259	26.06261748225836	0.9850528607877397	3.2305489749148757	3.2538506692752778	0.03879095476958517	1000	arch07
750.0	22.571155398364446	26.06261748225836	0.9850528607877397	3.1166727812943096	3.2538506692752778	0.03879095476958517	1000	arch08
750.0	28.678327031575076	26.06261748225836	0.9850528607877397	3.3561416817976397	3.2538506692752778	0.03879095476958517	1000	arch09
750.0	30.71824759824323	26.06261748225836	0.9850528607877397	3.424856862324362	3.2538506692752778	0.03879095476958517	1000	arch10
800.0	23.55871508089925	26.13845253075861	1.002625889716439	3.1594958191339555	3.256837942273504	0.03816645980947623	1000	arch01
800.0	24.39066613950797	26.13845253075861	1.002625889716439	3.19420052384781	3.256837942273504	0.03816645980947623	1000	arch02
800.0	21.22695988729873	26.13845253075861	1.002625889716439	3.0552720665586666	3.256837942273504	0.03816645980947623	1000	arch03
800.0	26.707464040465286	26.13845253075861	1.002625889716439	3.284943078416154	3.256837942273504	0.03816645980947623	1000	arch04
800.0	28.57917031627151	26.13845253075861	1.002625889716439	3.3526781418589056	3.256837942273504	0.03816645980947623	1000	arch05
800.0	25.112352266248024	26.13845253075861	1.002625889716439	3.2233598472466167	3.256837942273504	0.03816645980947623	1000	arch06
800.0	27.14000201861045	26.13845253075861	1.002625889716439	3.3010087287844083	3.256837942273504	0.03816645980947623	1000	arch07
800.0	23.685096297651725	26.13845253075861	1.002625889716439	3.164846002132775	3.256837942273504	0.03816645980947623	1000	arch08
800.0	29.012643430850623	26.13845253075861	1.002625889716439	3.3677317153488047	3.256837942273504	0.03816645980947623	1000	arch09
800.0	31.97145582978255	26.13845253075861	1.002625889716439	3.464843499406946	3.256837942273504	0.03816645980947623	1000	arch10
850.0	25.462388956905627	28.603768739411247	1.258190791406658	3.2372024204989622	3.3448953778488524	0.043788478555232595	1000	arch01
850.0	24.703307568030304	28.603768739411247	1.258190791406658	3.206937144305691	3.3448953778488524	0.043788478555232595	1000	arch02
850.0	22.865477623719773	28.603768739411247	1.258190791406658	3.129628245749045	3.3448953778488524	0.043788478555232595	1000	arch03
850.0	30.322971154532357	28.603768739411247	1.258190791406658	3.4119055491965113	3.3448953778488524	0.043788478555232595	1000	arch04
850.0	32.14004914862014	28.603768739411247	1.258190791406658	3.470102889512309	3.3448953778488524	0.043788478555232595	1000	arch05
850.0	25.49849341343768	28.603768739411247	1.258190791406658	3.238619368593007	3.3448953778488524	0.043788478555232595	1000	arch06
850.0	29.579134321505542	28.603768739411247	1.258190791406658	3.3870691911852218	3.3448953778488524	0.043788478555232595	1000	arch07
850.0	29.769184672174454	28.603768739411247	1.258190791406658	3.3934737870871183	3.3448953778488524	0.043788478555232595	1000	arch08
850.0	29.606570788678752	28.603768739411247	1.258190791406658	3.3879963227987573	3.3448953778488524	0.043788478555232595	1000	arch09
850.0	36.09010974650785	28.603768739411247	1.258190791406658	3.586018859561901	3.3448953778488524	0.043788478555232595	1000	arch10
900.0	25.658857049448308	28.58744659438425	1.253951168361678	3.2448888160851066	3.344583221160711	0.04282102557117222	1000	arch01
900.0	27.004675081684127	28.58744659438425	1.253951168361678	3.296010002188881	3.344583221160711	0.04282102557117222	1000	arch02
900.0	24.472310114102683	28.58744659438425	1.253951168361678	3.197542278969303	3.344583221160711	0.04282102557117222	1000	arch03
900.0	32.04348618242155	28.58744659438425	1.253951168361678	3.467093923472769	3.344583221160711	0.04282102557117222	1000	arch04
900.0	28.523338920400654	28.58744659438425	1.253951168361678	3.350722661638917	3.344583221160711	0.04282102557117222	1000	arch05
900.0	24.911924706389577	28.58744659438425	1.253951168361678	3.2153465927038694	3.344583221160711	0.04282102557117222	1000	arch06
900.0	29.343028092213636	28.58744659438425	1.253951168361678	3.3790549743496103	3.344583221160711	0.04282102557117222	1000	arch07
900.0	24.734757145276216	28.58744659438425	1.253951168361678	3.208209426368938	3.344583221160711	0.04282102557117222	1000	arch08
900.0	34.07095015729518	28.58744659438425	1.253951168361678	3.5284451196695366	3.344583221160711	0.04282102557117222	1000	arch09
900.0	35.111138494610564	28.58744659438425	1.253951168361678	3.558518416160183	3.344583221160711	0.04282102557117222	1000	arch10
950.0	23.86100910781876	27.640825648592966	1.5161521459672958	3.1722457086429605	3.305726759748565	0.05497098492958408	1000	arch01
950.0	22.388116933157043	27.640825648592966	1.5161521459672958	3.108530324043749	3.305726759748565	0.05497098492958408	1000	arch02
950.0	21.04225420651575	27.640825648592966	1.5161521459672958	3.0465325212234804	3.305726759748565	0.05497098492958408	1000	arch03
950.0	28.345694136598674	27.640825648592966	1.5161521459672958	3.3444751363315506	3.305726759748565	0.05497098492958408	1000	arch04
950.0	30.722383637106596	27.640825648592966	1.5161521459672958	3.4249914976230706	3.305726759748565	0.05497098492958408	1000	arch05
950.0	35.08215004635731	27.640825648592966	1.5161521459672958	3.5576924554307796	3.305726759748565	0.05497098492958408	1000	arch06
950.0	26.75827740426556	27.640825648592966	1.5161521459672958	3.2868438611501505	3.305726759748565	0.05497098492958408	1000	arch07
950.0	24.431328219288016	27.640825648592966	1.5161521459672958	3.1958662521621077	3.305726759748565	0.05497098492958408	1000	arch08
950.0	34.0020139040851	27.640825648592966	1.5161521459672958	3.526419755335079	3.305726759748565	0.05497098492958408	1000	arch09
950.0	29.775028890736838	27.640825648592966	1.5161521459672958	3.393670085542718	3.305726759748565	0.05497098492958408	1000	arch10
1000.0	30.240452737146313	31.392641620387327	1.0156403944415795	3.4091805226657397	3.441729863873937	0.033062155280343015	1000	arch01
1000.0	28.454606095928167	31.392641620387327	1.0156403944415795	3.3483100489063164	3.441729863873937	0.033062155280343015	1000	arch02
1000.0	25.445725155583606	31.392641620387327	1.0156403944415795	3.2365477585768825	3.441729863873937	0.033062155280343015	1000	arch03
1000.0	33.972979081447846	31.392641620387327	1.0156403944415795	3.525565475749961	3.441729863873937	0.033062155280343015	1000	arch04
1000.0	31.36541947353615	31.392641620387327	1.0156403944415795	3.4457059953963447	3.441729863873937	0.033062155280343015	1000	arch05
1000.0	36.31891383382896	31.392641620387327	1.0156403944415795	3.5923386478296644	3.441729863873937	0.033062155280343015	1000	arch06
1000.0	30.502742093647733	31.392641620387327	1.0156403944415795	3.4178165842819417	3.441729863873937	0.033062155280343015	1000	arch07
1000.0	29.76310745375897	31.392641620387327	1.0156403944415795	3.3932696216428	3.441729863873937	0.033062155280343015	1000	arch08
1000.0	33.578657267722974	31.392641620387327	1.0156403944415795	3.513890664778548	3.441729863873937	0.033062155280343015	1000	arch09
1000.0	34.28381301127252	31.392641620387327	1.0156403944415795	3.5346733189111723	3.441729863873937	0.033062155280343015	1000	arch10
1050.0	25.622576113850034	31.70531315201195	2.1970217043149782	3.2434738423055687	3.435468590156398	0.06801635465424098	1000	arch01
1050.0	24.11962440720519	31.70531315201195	2.1970217043149782	3.1830257998971616	3.435468590156398	0.06801635465424098	1000	arch02
1050.0	22.796283601316002	31.70531315201195	2.1970217043149782	3.12659752273218	3.435468590156398	0.06801635465424098	1000	arch03
1050.0	33.78845432440936	31.70531315201195	2.1970217043149782	3.520119156099265	3.435468590156398	0.06801635465424098	1000	arch04
1050.0	33.190115508095666	31.70531315201195	2.1970217043149782	3.5022521059335907	3.435468590156398	0.06801635465424098	1000	arch05
1050.0	44.93075315384839	31.70531315201195	2.1970217043149782	3.80512248576927	3.435468590156398	0.06801635465424098	1000	arch06
1050.0	29.150477579279638	31.70531315201195	2.1970217043149782	3.3724712961710286	3.435468590156398	0.06801635465424098	1000	arch07
1050.0	32.51254847641229	31.70531315201195	2.1970217043149782	3.48162612178211	3.435468590156398	0.06801635465424098	1000	arch08
1050.0	30.806924266653144	31.70531315201195	2.1970217043149782	3.4277394785650563	3.435468590156398	0.06801635465424098	1000	arch09
1050.0	40.135374089049776	31.70531315201195	2.1970217043149782	3.6922580923087525	3.435468590156398	0.06801635465424098	1000	arch10
1100.0	28.666046761536062	33.545077654648686	1.8069649075434777	3.3557133827540038	3.5000607740296084	0.053185801466828046	1000	arch01
1100.0	26.659301348531812	33.545077654648686	1.8069649075434777	3.2831381084256273	3.5000607740296084	0.053185801466828046	1000	arch02
1100.0	26.893384937428433	33.545077654648686	1.8069649075434777	3.2918803432594577	3.5000607740296084	0.053185801466828046	1000	arch03
1100.0	30.79123441668345	33.545077654648686	1.8069649075434777	3.42723005261323	3.5000607740296084	0.053185801466828046	1000	arch04
1100.0	34.12345772176423	33.545077654648686	1.8069649075434777	3.5299850575171847	3.5000607740296084	0.053185801466828046	1000	arch05
1100.0	42.865145246865296	33.545077654648686	1.8069649075434777	3.758059030597282	3.5000607740296084	0.053185801466828046	1000	arch06
1100.0	32.79287307162103	33.545077654648686	1.8069649075434777	3.4902112073786244	3.5000607740296084	0.053185801466828046	1000	arch07
1100.0	40.741786491842404	33.545077654648686	1.8069649075434777	3.7072542608888357	3.5000607740296084	0.053185801466828046	1000	arch08
1100.0	32.8278785773444	33.545077654648686	1.8069649075434777	3.491278111007865	3.5000607740296084	0.053185801466828046	1000	arch09
1100.0	39.08966797286971	33.545077654648686	1.8069649075434777	3.6658581858539705	3.5000607740296084	0.053185801466828046	1000	arch10
1150.0	32.10222743039348	42.30143980770781	6.641371962021927	3.468925418083508	3.6624877075928253	0.12527302248180458	1000	arch01
1150.0	26.924784709572503	42.30143980770781	6.641371962021927	3.29304722708003	3.6624877075928253	0.12527302248180458	1000	arch02
1150.0	31.868045939679853	42.30143980770781	6.641371962021927	3.4616038130785167	3.6624877075928253	0.12527302248180458	1000	arch03
1150.0	31.8501262840507	42.30143980770781	6.641371962021927	3.461041346972657	3.6624877075928253	0.12527302248180458	1000	arch04
1150.0	30.792642105621734	42.30143980770781	6.641371962021927	3.4272757687655093	3.6624877075928253	0.12527302248180458	1000	arch05
1150.0	69.69362350593681	42.30143980770781	6.641371962021927	4.244108828731223	3.6624877075928253	0.12527302248180458	1000	arch06
1150.0	37.16303393682851	42.30143980770781	6.641371962021927	3.615314555845046	3.6624877075928253	0.12527302248180458	1000	arch07
1150.0	91.16621906345917	42.30143980770781	6.641371962021927	4.512684423457476	3.6624877075928253	0.12527302248180458	1000	arch08
1150.0	32.00204717277819	42.30143980770781	6.641371962021927	3.4657998749027863	3.6624877075928253	0.12527302248180458	1000	arch09
1150.0	39.451647928757104	42.30143980770781	6.641371962021927	3.6750758190115014	3.6624877075928253	0.12527302248180458	1000	arch10
1200.0	35.291750703657264	42.551392342226976	7.15533735406813	3.5636492455147026	3.6527230173657665	0.13782042742404577	1000	arch01
1200.0	25.174837392678707	42.551392342226976	7.15533735406813	3.2258449795044695	3.6527230173657665	0.13782042742404577	1000	arch02
1200.0	26.92025905797914	42.551392342226976	7.15533735406813	3.292879127983535	3.6527230173657665	0.13782042742404577	1000	arch03
1200.0	27.520125689707175	42.551392342226976	7.15533735406813	3.31491758026791	3.6527230173657665	0.13782042742404577	1000	arch04
1200.0	36.835550333852424	42.551392342226976	7.15533735406813	3.6064634205376906	3.6527230173657665	0.13782042742404577	1000	arch05
1200.0	87.17626883364704	42.551392342226976	7.15533735406813	4.467932147473252	3.6527230173657665	0.13782042742404577	1000	arch06
1200.0	35.26445824498798	42.551392342226976	7.15533735406813	3.5628756081428197	3.6527230173657665	0.13782042742404577	1000	arch07
1200.0	82.21875975645362	42.551392342226976	7.15533735406813	4.409383496905141	3.6527230173657665	0.13782042742404577	1000	arch08
1200.0	33.06021356799433	42.551392342226976	7.15533735406813	3.49833055238394	3.6527230173657665	0.13782042742404577	1000	arch09
1200.0	36.051699841312015	42.551392342226976	7.15533735406813	3.5849540149442047	3.6527230173657665	0.13782042742404577	1000	arch10
1250.0	40.18085918048322	49.908858269776324	6.6434574425178505	3.6933907424454566	3.8503291386813325	0.10801014921159886	1000	arch01
1250.0	30.147835955063723	49.908858269776324	6.6434574425178505	3.4061131446457256	3.8503291386813325	0.10801014921159886	1000	arch02
1250.0	37.9418134303901	49.908858269776324	6.6434574425178505	3.636053760686439	3.8503291386813325	0.10801014921159886	1000	arch03
1250.0	39.92429557423186	49.908858269776324	6.6434574425178505	3.6869850502192336	3.8503291386813325	0.10801014921159886	1000	arch04
1250.0	42.7084008205295	49.908858269776324	6.6434574425178505	3.754395641411322	3.8503291386813325	0.10801014921159886	1000	arch05
1250.0	103.73297746980073	49.908858269776324	6.6434574425178505	4.641820073069195	3.8503291386813325	0.10801014921159886	1000	arch06
1250.0	42.36265023185095	49.908858269776324	6.6434574425178505	3.7462670832674174	3.8503291386813325	0.10801014921159886	1000	arch07
1250.0	65.20133555343678	49.908858269776324	6.6434574425178505	4.177479952671231	3.8503291386813325	0.10801014921159886	1000	arch08
1250.0	48.74905958565502	49.908858269776324	6.6434574425178505	3.886685906707125	3.8503291386813325	0.10801014921159886	1000	arch09
1250.0	48.13935489632134	49.908858269776324	6.6434574425178505	3.8741000316901757	3.8503291386813325	0.10801014921159886	1000	arch10
1300.0	42.29735935132043	55.765446430134396	5.882827467221088	3.744724657420874	3.9751362674527577	0.09918980178446204	1000	arch01
1300.0	34.24911932842559	55.765446430134396	5.882827467221088	3.5336608513389796	3.9751362674527577	0.09918980178446204	1000	arch02
1300.0	49.382824756061396	55.765446430134396	5.882827467221088	3.8996026867374094	3.9751362674527577	0.09918980178446204	1000	arch03
1300.0	46.26957264729472	55.765446430134396	5.882827467221088	3.834484566811737	3.9751362674527577	0.09918980178446204	1000	arch04
1300.0	42.35206517676745	55.765446430134396	5.882827467221088	3.746017184413658	3.9751362674527577	0.09918980178446204	1000	arch05
1300.0	91.82520645140744	55.765446430134396	5.882827467221088	4.519886840016925	3.9751362674527577	0.09918980178446204	1000	arch06
1300.0	45.21749610163391	55.765446430134396	5.882827467221088	3.8114840938358716	3.9751362674527577	0.09918980178446204	1000	arch07
1300.0	78.86465748567761	55.765446430134396	5.882827467221088	4.367733186884012	3.9751362674527577	0.09918980178446204	1000	arch08
1300.0	70.36860178029295	55.765446430134396	5.882827467221088	4.253747166238536	3.9751362674527577	0.09918980178446204	1000	arch09
1300.0	56.827561222462485	55.765446430134396	5.882827467221088	4.040021440829577	3.9751362674527577	0.09918980178446204	1000	arch10
1350.0	54.33414454800232	69.7186118703035	9.108660446574143	3.9951528423585274	4.178396079997757	0.11703458424923785	1000	arch01
1350.0	49.089498470477224	69.7186118703035	9.108660446574143	3.8936451314864464	4.178396079997757	0.11703458424923785	1000	arch02
1350.0	73.86744986968826	69.7186118703035	9.108660446574143	4.302272269077801	4.178396079997757	0.11703458424923785	1000	arch03
1350.0	45.45954796735218	69.7186118703035	9.108660446574143	3.816822874849931	4.178396079997757	0.11703458424923785	1000	arch04
1350.0	49.38894352685215	69.7186118703035	9.108660446574143	3.899726583897599	4.178396079997757	0.11703458424923785	1000	arch05
1350.0	74.7039716768482	69.7186118703035	9.108660446574143	4.3135332590901525	4.178396079997757	0.11703458424923785	1000	arch06
1350.0	44.09440282486582	69.7186118703035	9.108660446574143	3.7863328543266968	4.178396079997757	0.11703458424923785	1000	arch07
1350.0	104.0560609752218	69.7186118703035	9.108660446574143	4.644929801745947	4.178396079997757	0.11703458424923785	1000	arch08
1350.0	132.3709472390063	69.7186118703035	9.108660446574143	4.885608187694684	4.178396079997757	0.11703458424923785	1000	arch09
1350.0	69.82115160472075	69.7186118703035	9.108660446574143	4.245936995449786	4.178396079997757	0.11703458424923785	1000	arch10
1400.0	62.9833721167577	72.35811455856962	7.743288664312141	4.142870756900012	4.238244085556069	0.09462184103486426	1000	arch01
1400.0	44.474465500987804	72.35811455856962	7.743288664312141	3.7949152155142594	4.238244085556069	0.09462184103486426	1000	arch02
1400.0	62.135840003786264	72.35811455856962	7.743288664312141	4.129322956178185	4.238244085556069	0.09462184103486426	1000	arch03
1400.0	58.52765205864854	72.35811455856962	7.743288664312141	4.0694993273207825	4.238244085556069	0.09462184103486426	1000	arch04
1400.0	61.07780886510343	72.35811455856962	7.743288664312141	4.112148606509583	4.238244085556069	0.09462184103486426	1000	arch05
1400.0	94.28821960881773	72.35811455856962	7.743288664312141	4.546356257220812	4.238244085556069	0.09462184103486426	1000	arch06
1400.0	58.27940773051823	72.35811455856962	7.743288664312141	4.065248818792837	4.238244085556069	0.09462184103486426	1000	arch07
1400.0	73.31907831226717	72.35811455856962	7.743288664312141	4.294820852137816	4.238244085556069	0.09462184103486426	1000	arch08
1400.0	130.6475862870296	72.35811455856962	7.743288664312141	4.872503517146362	4.238244085556069	0.09462184103486426	1000	arch09
1400.0	77.84771510177984	72.35811455856962	7.743288664312141	4.354754547840037	4.238244085556069	0.09462184103486426	1000	arch10
1450.0	57.57471662333983	110.28209376692219	15.102654780277703	4.053083523824725	4.623834177838885	0.13124250077482855	1000	arch01
1450.0	101.15520642553972	110.28209376692219	15.102654780277703	4.616656034612775	4.623834177838885	0.13124250077482855	1000	arch02
1450.0	107.32544637536888	110.28209376692219	15.102654780277703	4.675865773201616	4.623834177838885	0.13124250077482855	1000	arch03
1450.0	81.05617245511597	110.28209376692219	15.102654780277703	4.3951424014215705	4.623834177838885	0.13124250077482855	1000	arch04
1450.0	92.33442785164412	110.28209376692219	15.102654780277703	4.5254170714378965	4.623834177838885	0.13124250077482855	1000	arch05
1450.0	155.0502566462435	110.28209376692219	15.102654780277703	5.043749300793353	4.623834177838885	0.13124250077482855	1000	arch06
1450.0	61.228181027074555	110.28209376692219	15.102654780277703	4.114607557831129	4.623834177838885	0.13124250077482855	1000	arch07
1450.0	157.82110892750356	110.28209376692219	15.102654780277703	5.061462169601618	4.623834177838885	0.13124250077482855	1000	arch08
1450.0	205.6732910565186	110.28209376692219	15.102654780277703	5.32628894406955	4.623834177838885	0.13124250077482855	1000	arch09
1450.0	83.60213028087321	110.28209376692219	15.102654780277703	4.426069001594627	4.623834177838885	0.13124250077482855	1000	arch10
1500.0	57.594010971455404	87.3773438800196	18.133700102132774	4.053418586105937	4.351784638675175	0.14400319623561678	1000	arch01
1500.0	53.075287632994524	87.3773438800196	18.133700102132774	3.9717114269433496	4.351784638675175	0.14400319623561678	1000	arch02
1500.0	61.70844066927864	87.3773438800196	18.133700102132774	4.122420723325962	4.351784638675175	0.14400319623561678	1000	arch03
1500.0	64.66414052282767	87.3773438800196	18.133700102132774	4.1692068055522125	4.351784638675175	0.14400319623561678	1000	arch04
1500.0	73.68298111322027	87.3773438800196	18.133700102132774	4.299771851405705	4.351784638675175	0.14400319623561678	1000	arch05
1500.0	101.93733015605652	87.3773438800196	18.133700102132774	4.624358214222214	4.351784638675175	0.14400319623561678	1000	arch06
1500.0	52.90813419152513	87.3773438800196	18.133700102132774	3.9685570924788185	4.351784638675175	0.14400319623561678	1000	arch07
1500.0	82.95251845205304	87.3773438800196	18.133700102132774	4.418268377261195	4.351784638675175	0.14400319623561678	1000	arch08
1500.0	244.55390559699882	87.3773438800196	18.133700102132774	5.4994357574037345	4.351784638675175	0.14400319623561678	1000	arch09
1500.0	80.69668949378595	87.3773438800196	18.133700102132774	4.390697552052628	4.351784638675175	0.14400319623561678	1000	arch10
1550.0	51.65332438211803	92.38398041318774	11.72097773817481	3.9445545571365663	4.460480318312714	0.11792813214904097	1000	arch01
1550.0	89.56595551956497	92.38398041318774	11.72097773817481	4.49497528705838	4.460480318312714	0.11792813214904097	1000	arch02
1550.0	68.06799793045464	92.38398041318774	11.72097773817481	4.220507175105103	4.460480318312714	0.11792813214904097	1000	arch03
1550.0	71.41220871399628	92.38398041318774	11.72097773817481	4.268468845120452	4.460480318312714	0.11792813214904097	1000	arch04
1550.0	67.9620390673201	92.38398041318774	11.72097773817481	4.218949300287114	4.460480318312714	0.11792813214904097	1000	arch05
1550.0	94.80785545840087	92.38398041318774	11.72097773817481	4.551852269313228	4.460480318312714	0.11792813214904097	1000	arch06
1550.0	63.73839474630987	92.38398041318774	11.72097773817481	4.154787124271523	4.460480318312714	0.11792813214904097	1000	arch07
1550.0	160.89221233805904	92.38398041318774	11.72097773817481	5.080734652193422	4.460480318312714	0.11792813214904097	1000	arch08
1550.0	150.58062114807143	92.38398041318774	11.72097773817481	5.014498629450468	4.460480318312714	0.11792813214904097	1000	arch09
1550.0	105.15919482758213	92.38398041318774	11.72097773817481	4.65547534319089	4.460480318312714	0.11792813214904097	1000	arch10
1600.0	87.61869899809552	176.2636604527542	22.62687924960446	4.472994434045609	5.096870096139208	0.13045579246326278	1000	arch01
1600.0	160.81642558010475	176.2636604527542	22.62687924960446	5.0802635006580035	5.096870096139208	0.13045579246326278	1000	arch02
1600.0	138.19405509763666	176.2636604527542	22.62687924960446	4.928658893748679	5.096870096139208	0.13045579246326278	1000	arch03
1600.0	143.35039913864475	176.2636604527542	22.62687924960446	4.965291976689958	5.096870096139208	0.13045579246326278	1000	arch04
1600.0	154.03683675367984	176.2636604527542	22.62687924960446	5.0371917735091625	5.096870096139208	0.13045579246326278	1000	arch05
1600.0	180.75144194140418	176.2636604527542	22.62687924960446	5.1971228385528585	5.096870096139208	0.13045579246326278	1000	arch06
1600.0	92.19115588666384	176.2636604527542	22.62687924960446	4.523864202823494	5.096870096139208	0.13045579246326278	1000	arch07
1600.0	304.44762441504713	176.2636604527542	22.62687924960446	5.71849906715026	5.096870096139208	0.13045579246326278	1000	arch08
1600.0	264.3801746394278	176.2636604527542	22.62687924960446	5.57738812271321	5.096870096139208	0.13045579246326278	1000	arch09
1600.0	236.84979207683756	176.2636604527542	22.62687924960446	5.467426151500841	5.096870096139208	0.13045579246326278	1000	arch10
1650.0	57.29336154190701	126.00135598491417	23.394719446236053	4.048184762592072	4.724140833898689	0.148071505328805	1000	arch01
1650.0	112.17303979037806	126.00135598491417	23.394719446236053	4.720042677141753	4.724140833898689	0.148071505328805	1000	arch02
1650.0	91.18501913978454	126.00135598491417	23.394719446236053	4.5128906197693555	4.724140833898689	0.148071505328805	1000	arch03
1650.0	92.03051428689668	126.00135598491417	23.394719446236053	4.522120199087859	4.724140833898689	0.148071505328805	1000	arch04
1650.0	97.26563028931433	126.00135598491417	23.394719446236053	4.577445692353334	4.724140833898689	0.148071505328805	1000	arch05
1650.0	123.28560807666035	126.00135598491417	23.394719446236053	4.814503680540632	4.724140833898689	0.148071505328805	1000	arch06
1650.0	74.2186677404838	126.00135598491417	23.394719446236053	4.307015705329656	4.724140833898689	0.148071505328805	1000	arch07
1650.0	320.0	126.00135598491417	23.394719446236053	5.768320995793772	4.724140833898689	0.148071505328805	1000	arch08
1650.0	148.20441954352853	126.00135598491417	23.394719446236053	4.998592533898634	4.724140833898689	0.148071505328805	1000	arch09
1650.0	144.35729944018854	126.00135598491417	23.394719446236053	4.972291472479827	4.724140833898689	0.148071505328805	1000	arch10
1700.0	60.96934750182329	124.13091691182517	15.21387815504622	4.11037123790778	4.756882851202077	0.119178897336885	1000	arch01
1700.0	92.51023578873146	124.13091691182517	15.21387815504622	4.527319295571801	4.756882851202077	0.119178897336885	1000	arch02
1700.0	90.31386019144738	124.13091691182517	15.21387815504622	4.503290939136698	4.756882851202077	0.119178897336885	1000	arch03
1700.0	112.07059129197141	124.13091691182517	15.21387815504622	4.719128952145061	4.756882851202077	0.119178897336885	1000	arch04
1700.0	99.4082181251642	124.13091691182517	15.21387815504622	4.599234787560483	4.756882851202077	0.119178897336885	1000	arch05
1700.0	159.8898826973034	124.13091691182517	15.21387815504622	5.0744853451508245	4.756882851202077	0.119178897336885	1000	arch06
1700.0	99.52970213013806	124.13091691182517	15.21387815504622	4.600456113488881	4.756882851202077	0.119178897336885	1000	arch07
1700.0	221.3638745526105	124.13091691182517	15.21387815504622	5.399807838725427	4.756882851202077	0.119178897336885	1000	arch08
1700.0	130.4920720457978	124.13091691182517	15.21387815504622	4.871312474310442	4.756882851202077	0.119178897336885	1000	arch09
1700.0	174.76138479326423	124.13091691182517	15.21387815504622	5.163421528023369	4.756882851202077	0.119178897336885	1000	arch10
1750.0	83.56389981607518	142.31199844335282	23.604571405978213	4.42561160644751	4.857421335481578	0.1430390260436668	1000	arch01
1750.0	112.2658978349579	142.31199844335282	23.604571405978213	4.720870145413174	4.857421335481578	0.1430390260436668	1000	arch02
1750.0	115.75387101811262	142.31199844335282	23.604571405978213	4.751466135328201	4.857421335481578	0.1430390260436668	1000	arch03
1750.0	99.28222290750571	142.31199844335282	23.604571405978213	4.597966530930803	4.857421335481578	0.1430390260436668	1000	arch04
1750.0	73.71663171861077	142.31199844335282	23.604571405978213	4.300228441559893	4.857421335481578	0.1430390260436668	1000	arch05
1750.0	181.22902718954236	142.31199844335282	23.604571405978213	5.19976157498193	4.857421335481578	0.1430390260436668	1000	arch06
1750.0	93.76272915073334	142.31199844335282	23.604571405978213	4.540767433241397	4.857421335481578	0.1430390260436668	1000	arch07
1750.0	320.0	142.31199844335282	23.604571405978213	5.768320995793772	4.857421335481578	0.1430390260436668	1000	arch08
1750.0	145.80154607706461	142.31199844335282	23.604571405978213	4.982246423613428	4.857421335481578	0.1430390260436668	1000	arch09
1750.0	197.74415872092555	142.31199844335282	23.604571405978213	5.286974067505675	4.857421335481578	0.1430390260436668	1000	arch10
1800.0	62.98449085780419	150.07935989031614	18.863896968645165	4.142888519224784	4.938493061752748	0.13019072188953074	1000	arch01
1800.0	144.9874413379931	150.07935989031614	18.863896968645165	4.976647127207468	4.938493061752748	0.13019072188953074	1000	arch02
1800.0	149.25461353478087	150.07935989031614	18.863896968645165	5.00565366325078	4.938493061752748	0.13019072188953074	1000	arch03
1800.0	149.72270388811478	150.07935989031614	18.863896968645165	5.008784942505233	4.938493061752748	0.13019072188953074	1000	arch04
1800.0	136.78443757245563	150.07935989031614	18.863896968645165	4.9184062382819755	4.938493061752748	0.13019072188953074	1000	arch05
1800.0	142.2202599080498	150.07935989031614	18.863896968645165	4.957376981960732	4.938493061752748	0.13019072188953074	1000	arch06
1800.0	85.42574490994457	150.07935989031614	18.863896968645165	4.447647518009512	4.938493061752748	0.13019072188953074	1000	arch07
1800.0	278.47000843792665	150.07935989031614	18.863896968645165	5.629310363937969	4.938493061752748	0.13019072188953074	1000	arch08
1800.0	142.14322755651997	150.07935989031614	18.863896968645165	4.9568351940251505	4.938493061752748	0.13019072188953074	1000	arch09
1800.0	208.8006708995719	150.07935989031614	18.863896968645165	5.341380069123876	4.938493061752748	0.13019072188953074	1000	arch10
1850.0	79.40984217420765	175.18440498165089	26.59730731263929	4.374622317425075	5.0591064637606395	0.15633354658807364	1000	arch01
1850.0	160.79790456435222	175.18440498165089	26.59730731263929	5.08014832534374	5.0591064637606395	0.15633354658807364	1000	arch02
1850.0	205.43947719803325	175.18440498165089	26.59730731263929	5.325151475706853	5.0591064637606395	0.15633354658807364	1000	arch03
1850.0	161.6187397739893	175.18440498165089	26.59730731263929	5.08524010331165	5.0591064637606395	0.15633354658807364	1000	arch04
1850.0	80.42094959018708	175.18440498165089	26.59730731263929	4.387274709285353	5.0591064637606395	0.15633354658807364	1000	arch05
1850.0	149.32230019847353	175.18440498165089	26.59730731263929	5.006107058417914	5.0591064637606395	0.15633354658807364	1000	arch06
1850.0	97.38069340008578	175.18440498165089	26.59730731263929	4.578627971288721	5.0591064637606395	0.15633354658807364	1000	arch07
1850.0	320.0	175.18440498165089	26.59730731263929	5.768320995793772	5.0591064637606395	0.15633354658807364	1000	arch08
1850.0	195.35390170120826	175.18440498165089	26.59730731263929	5.274812794177018	5.0591064637606395	0.15633354658807364	1000	arch09
1850.0	302.1002412159719	175.18440498165089	26.59730731263929	5.710758886856299	5.0591064637606395	0.15633354658807364	1000	arch10
1900.0	89.44026878198221	243.4101702663918	27.187097992534433	4.493571014567549	5.422215724453537	0.13622868690516385	1000	arch01
1900.0	320.0	243.4101702663918	27.187097992534433	5.768320995793772	5.422215724453537	0.13622868690516385	1000	arch02
1900.0	188.55644490356582	243.4101702663918	27.187097992534433	5.239397404523356	5.422215724453537	0.13622868690516385	1000	arch03
1900.0	320.0	243.4101702663918	27.187097992534433	5.768320995793772	5.422215724453537	0.13622868690516385	1000	arch04
1900.0	238.02159240930862	243.4101702663918	27.187097992534433	5.472361393965124	5.422215724453537	0.13622868690516385	1000	arch05
1900.0	169.86455663015622	243.4101702663918	27.187097992534433	5.135001393790693	5.422215724453537	0.13622868690516385	1000	arch06
1900.0	160.85720170749653	243.4101702663918	27.187097992534433	5.08051702549903	5.422215724453537	0.13622868690516385	1000	arch07
1900.0	320.0	243.4101702663918	27.187097992534433	5.768320995793772	5.422215724453537	0.13622868690516385	1000	arch08
1900.0	307.3616382314084	243.4101702663918	27.187097992534433	5.728025029014528	5.422215724453537	0.13622868690516385	1000	arch09
1900.0	320.0	243.4101702663918	27.187097992534433	5.768320995793772	5.422215724453537	0.13622868690516385	1000	arch10
1950.0	83.04644336387673	192.1586128360525	28.71753688691335	4.419400009902985	5.151925644041409	0.15636766030063912	1000	arch01
1950.0	130.55718072460783	192.1586128360525	28.71753688691335	4.871811297267942	5.151925644041409	0.15636766030063912	1000	arch02
1950.0	134.76150047361023	192.1586128360525	28.71753688691335	4.903506552890214	5.151925644041409	0.15636766030063912	1000	arch03
1950.0	159.2838004395813	192.1586128360525	28.71753688691335	5.070687519589207	5.151925644041409	0.15636766030063912	1000	arch04
1950.0	91.32391684051706	192.1586128360525	28.71753688691335	4.514412712118451	5.151925644041409	0.15636766030063912	1000	arch05
1950.0	238.18755750349558	192.1586128360525	28.71753688691335	5.473058420055181	5.151925644041409	0.15636766030063912	1000	arch06
1950.0	161.51820584997088	192.1586128360525	28.71753688691335	5.084617866030376	5.151925644041409	0.15636766030063912	1000	arch07
1950.0	320.0	192.1586128360525	28.71753688691335	5.768320995793772	5.151925644041409	0.15636766030063912	1000	arch08
1950.0	282.90752316486544	192.1586128360525	28.71753688691335	5.645120070972192	5.151925644041409	0.15636766030063912	1000	arch09
1950.0	320.0	192.1586128360525	28.71753688691335	5.768320995793772	5.151925644041409	0.15636766030063912	1000	arch10
2000.0	110.40616902724554	243.2579318949171	25.043071922833086	4.704166011151806	5.436444256609851	0.11909125368645411	1000	arch01
2000.0	203.53566846359496	243.2579318949171	25.043071922833086	5.315841264529161	5.436444256609851	0.11909125368645411	1000	arch02
2000.0	219.46464545912139	243.2579318949171	25.043071922833086	5.391191151018933	5.436444256609851	0.11909125368645411	1000	arch03
2000.0	314.4739397821122	243.2579318949171	25.043071922833086	5.750901210329197	5.436444256609851	0.11909125368645411	1000	arch04
2000.0	142.91222846162626	243.2579318949171	25.043071922833086	4.962230654833929	5.436444256609851	0.11909125368645411	1000	arch05
2000.0	320.0	243.2579318949171	25.043071922833086	5.768320995793772	5.436444256609851	0.11909125368645411	1000	arch06
2000.0	197.13134491634506	243.2579318949171	25.043071922833086	5.283870232038989	5.436444256609851	0.11909125368645411	1000	arch07
2000.0	320.0	243.2579318949171	25.043071922833086	5.768320995793772	5.436444256609851	0.11909125368645411	1000	arch08
2000.0	284.6553228391258	243.2579318949171	25.043071922833086	5.65127905481518	5.436444256609851	0.11909125368645411	1000	arch09
2000.0	320.0	243.2579318949171	25.043071922833086	5.768320995793772	5.436444256609851	0.11909125368645411	1000	arch10
2050.0	221.40673435095067	310.14067343509504	9.859326564904931	5.400001436934577	5.731489039907852	0.03683195588591951	1000	arch01
2050.0	320.0	310.14067343509504	9.859326564904931	5.768320995793772	5.731489039907852	0.03683195588591951	1000	arch02
2050.0	320.0	310.14067343509504	9.859326564904931	5.768320995793772	5.731489039907852	0.03683195588591951	1000	arch03
2050.0	320.0	310.14067343509504	9.859326564904931	5.768320995793772	5.731489039907852	0.03683195588591951	1000	arch04
2050.0	320.0	310.14067343509504	9.859326564904931	5.768320995793772	5.731489039907852	0.03683195588591951	1000	arch05
2050.0	320.0	310.14067343509504	9.859326564904931	5.768320995793772	5.731489039907852	0.03683195588591951	1000	arch06
2050.0	320.0	310.14067343509504	9.859326564904931	5.768320995793772	5.731489039907852	0.03683195588591951	1000	arch07
2050.0	320.0	310.14067343509504	9.859326564904931	5.768320995793772	5.731489039907852	0.03683195588591951	1000	arch08
2050.0	320.0	310.14067343509504	9.859326564904931	5.768320995793772	5.731489039907852	0.03683195588591951	1000	arch09
2050.0	320.0	310.14067343509504	9.859326564904931	5.768320995793772	5.731489039907852	0.03683195588591951	1000	arch10
2100.0	88.24424252143582	188.83327155820984	26.00917197566552	4.4801084531348465	5.149479280512674	0.146494371493046	1000	arch01
2100.0	132.06137353635444	188.83327155820984	26.00917197566552	4.88326676556312	5.149479280512674	0.146494371493046	1000	arch02
2100.0	172.60094322104214	188.83327155820984	26.00917197566552	5.150982243414478	5.149479280512674	0.146494371493046	1000	arch03
2100.0	214.59761217178348	188.83327155820984	26.00917197566552	5.368764703255772	5.149479280512674	0.146494371493046	1000	arch04
2100.0	81.33457841489857	188.83327155820984	26.00917197566552	4.398571244887821	5.149479280512674	0.146494371493046	1000	arch05
2100.0	207.00847099132667	188.83327155820984	26.00917197566552	5.332759715091473	5.149479280512674	0.146494371493046	1000	arch06
2100.0	177.15672714281783	188.83327155820984	26.00917197566552	5.177034804865485	5.149479280512674	0.146494371493046	1000	arch07
2100.0	320.0	188.83327155820984	26.00917197566552	5.768320995793772	5.149479280512674	0.146494371493046	1000	arch08
2100.0	175.32876758243935	188.83327155820984	26.00917197566552	5.166662883326205	5.149479280512674	0.146494371493046	1000	arch09
2100.0	320.0	188.83327155820984	26.00917197566552	5.768320995793772	5.149479280512674	0.146494371493046	1000	arch10
2150.0	117.12219000071688	199.0701364968499	24.84764861884447	4.763217748814794	5.225486804651401	0.12235458751823027	1000	arch01
2150.0	131.1621156166589	199.0701364968499	24.84764861884447	4.87643408189103	5.225486804651401	0.12235458751823027	1000	arch02
2150.0	150.06407567715542	199.0701364968499	24.84764861884447	5.0110623740656575	5.225486804651401	0.12235458751823027	1000	arch03
2150.0	188.98496357164703	199.0701364968499	24.84764861884447	5.241667454072777	5.225486804651401	0.12235458751823027	1000	arch04
2150.0	115.01121114991071	199.0701364968499	24.84764861884447	4.745029611871671	5.225486804651401	0.12235458751823027	1000	arch05
2150.0	317.20992596193616	199.0701364968499	24.84764861884447	5.759563781710995	5.225486804651401	0.12235458751823027	1000	arch06
2150.0	185.08096568890923	199.0701364968499	24.84764861884447	5.220793381708941	5.225486804651401	0.12235458751823027	1000	arch07
2150.0	275.3806249115552	199.0701364968499	24.84764861884447	5.618154231283588	5.225486804651401	0.12235458751823027	1000	arch08
2150.0	190.68529239000924	199.0701364968499	24.84764861884447	5.250624385300777	5.225486804651401	0.12235458751823027	1000	arch09
2150.0	320.0	199.0701364968499	24.84764861884447	5.768320995793772	5.225486804651401	0.12235458751823027	1000	arch10
2200.0	88.06807876360723	174.6397971905366	26.17484931134739	4.478110137700429	5.070587139874433	0.14101582502326204	1000	arch01
2200.0	132.70262073658986	174.6397971905366	26.17484931134739	4.888110690476906	5.070587139874433	0.14101582502326204	1000	arch02
2200.0	145.344499597221	174.6397971905366	26.17484931134739	4.979106783820461	5.070587139874433	0.14101582502326204	1000	arch03
2200.0	158.7308280194594	174.6397971905366	26.17484931134739	5.0672098620983546	5.070587139874433	0.14101582502326204	1000	arch04
2200.0	85.21777504780934	174.6397971905366	26.17484931134739	4.445210039397323	5.070587139874433	0.14101582502326204	1000	arch05
2200.0	320.0	174.6397971905366	26.17484931134739	5.768320995793772	5.070587139874433	0.14101582502326204	1000	arch06
2200.0	145.92451775837566	174.6397971905366	26.17484931134739	4.983089486361939	5.070587139874433	0.14101582502326204	1000	arch07
2200.0	185.58910177956056	174.6397971905366	26.17484931134739	5.223535099767954	5.070587139874433	0.14101582502326204	1000	arch08
2200.0	164.82055020274296	174.6397971905366	26.17484931134739	5.104857307533421	5.070587139874433	0.14101582502326204	1000	arch09
2200.0	320.0	174.6397971905366	26.17484931134739	5.768320995793772	5.070587139874433	0.14101582502326204	1000	arch10
2250.0	178.2365412741102	294.20805667604134	17.300239317834322	5.183111551670201	5.664703463847401	0.06979926654709696	1000	arch01
2250.0	320.0	294.20805667604134	17.300239317834322	5.768320995793772	5.664703463847401	0.06979926654709696	1000	arch02
2250.0	320.0	294.20805667604134	17.300239317834322	5.768320995793772	5.664703463847401	0.06979926654709696	1000	arch03
2250.0	320.0	294.20805667604134	17.300239317834322	5.768320995793772	5.664703463847401	0.06979926654709696	1000	arch04
2250.0	203.84402548630334	294.20805667604134	17.300239317834322	5.3173551204536365	5.664703463847401	0.06979926654709696	1000	arch05
2250.0	320.0	294.20805667604134	17.300239317834322	5.768320995793772	5.664703463847401	0.06979926654709696	1000	arch06
2250.0	320.0	294.20805667604134	17.300239317834322	5.768320995793772	5.664703463847401	0.06979926654709696	1000	arch07
2250.0	320.0	294.20805667604134	17.300239317834322	5.768320995793772	5.664703463847401	0.06979926654709696	1000	arch08
2250.0	320.0	294.20805667604134	17.300239317834322	5.768320995793772	5.664703463847401	0.06979926654709696	1000	arch09
2250.0	320.0	294.20805667604134	17.300239317834322	5.768320995793772	5.664703463847401	0.06979926654709696	1000	arch10
2300.0	146.93345541127235	302.69334554112726	17.30665445887276	4.989979800009218	5.690486876215316	0.07783411957845539	1000	arch01
2300.0	320.0	302.69334554112726	17.30665445887276	5.768320995793772	5.690486876215316	0.07783411957845539	1000	arch02
2300.0	320.0	302.69334554112726	17.30665445887276	5.768320995793772	5.690486876215316	0.07783411957845539	1000	arch03
2300.0	320.0	302.69334554112726	17.30665445887276	5.768320995793772	5.690486876215316	0.07783411957845539	1000	arch04
2300.0	320.0	302.69334554112726	17.30665445887276	5.768320995793772	5.690486876215316	0.07783411957845539	1000	arch05
2300.0	320.0	302.69334554112726	17.30665445887276	5.768320995793772	5.690486876215316	0.07783411957845539	1000	arch06
2300.0	320.0	302.69334554112726	17.30665445887276	5.768320995793772	5.690486876215316	0.07783411957845539	1000	arch07
2300.0	320.0	302.69334554112726	17.30665445887276	5.768320995793772	5.690486876215316	0.07783411957845539	1000	arch08
2300.0	320.0	302.69334554112726	17.30665445887276	5.768320995793772	5.690486876215316	0.07783411957845539	1000	arch09
2300.0	320.0	302.69334554112726	17.30665445887276	5.768320995793772	5.690486876215316	0.07783411957845539	1000	arch10
2350.0	104.46900552679857	254.79948494378127	26.361195252105155	4.648890429581352	5.478296275392141	0.12561048030850563	1000	arch01
2350.0	163.60486796148297	254.79948494378127	26.361195252105155	5.097454178991756	5.478296275392141	0.12561048030850563	1000	arch02
2350.0	320.0	254.79948494378127	26.361195252105155	5.768320995793772	5.478296275392141	0.12561048030850563	1000	arch03
2350.0	320.0	254.79948494378127	26.361195252105155	5.768320995793772	5.478296275392141	0.12561048030850563	1000	arch04
2350.0	173.80150032183104	254.79948494378127	26.361195252105155	5.157913845255661	5.478296275392141	0.12561048030850563	1000	arch05
2350.0	320.0	254.79948494378127	26.361195252105155	5.768320995793772	5.478296275392141	0.12561048030850563	1000	arch06
2350.0	296.6725878785167	254.79948494378127	26.361195252105155	5.692629132999962	5.478296275392141	0.12561048030850563	1000	arch07
2350.0	320.0	254.79948494378127	26.361195252105155	5.768320995793772	5.478296275392141	0.12561048030850563	1000	arch08
2350.0	209.4468877491836	254.79948494378127	26.361195252105155	5.344470188123818	5.478296275392141	0.12561048030850563	1000	arch09
2350.0	320.0	254.79948494378127	26.361195252105155	5.768320995793772	5.478296275392141	0.12561048030850563	1000	arch10
2400.0	208.14849530265857	303.2809796929308	11.915384192264566	5.338251744706177	5.7063270612497865	0.04504044284590127	1000	arch01
2400.0	320.0	303.2809796929308	11.915384192264566	5.768320995793772	5.7063270612497865	0.04504044284590127	1000	arch02
2400.0	320.0	303.2809796929308	11.915384192264566	5.768320995793772	5.7063270612497865	0.04504044284590127	1000	arch03
2400.0	320.0	303.2809796929308	11.915384192264566	5.768320995793772	5.7063270612497865	0.04504044284590127	1000	arch04
2400.0	264.6613016266493	303.2809796929308	11.915384192264566	5.578450901441513	5.7063270612497865	0.04504044284590127	1000	arch05
2400.0	320.0	303.2809796929308	11.915384192264566	5.768320995793772	5.7063270612497865	0.04504044284590127	1000	arch06
2400.0	320.0	303.2809796929308	11.915384192264566	5.768320995793772	5.7063270612497865	0.04504044284590127	1000	arch07
2400.0	320.0	303.2809796929308	11.915384192264566	5.768320995793772	5.7063270612497865	0.04504044284590127	1000	arch08
2400.0	320.0	303.2809796929308	11.915384192264566	5.768320995793772	5.7063270612497865	0.04504044284590127	1000	arch09
2400.0	320.0	303.2809796929308	11.915384192264566	5.768320995793772	5.7063270612497865	0.04504044284590127	1000	arch10
2450.0	320.0	320.0	0.0	5.768320995793772	5.768320995793772	0.0	1000	arch01
2450.0	320.0	320.0	0.0	5.768320995793772	5.768320995793772	0.0	1000	arch02
2450.0	320.0	320.0	0.0	5.768320995793772	5.768320995793772	0.0	1000	arch03
2450.0	320.0	320.0	0.0	5.768320995793772	5.768320995793772	0.0	1000	arch04
2450.0	320.0	320.0	0.0	5.768320995793772	5.768320995793772	0.0	1000	arch05
2450.0	320.0	320.0	0.0	5.768320995793772	5.768320995793772	0.0	1000	arch06
2450.0	320.0	320.0	0.0	5.768320995793772	5.768320995793772	0.0	1000	arch07
2450.0	320.0	320.0	0.0	5.768320995793772	5.768320995793772	0.0	1000	arch08
2450.0	320.0	320.0	0.0	5.768320995793772	5.768320995793772	0.0	1000	arch09
2450.0	320.0	320.0	0.0	5.768320995793772	5.768320995793772	0.0	1000	arch10
2500.0	320.0	320.0	0.0	5.768320995793772	5.768320995793772	0.0	1000	arch01
2500.0	320.0	320.0	0.0	5.768320995793772	5.768320995793772	0.0	1000	arch02
2500.0	320.0	320.0	0.0	5.768320995793772	5.768320995793772	0.0	1000	arch03
2500.0	320.0	320.0	0.0	5.768320995793772	5.768320995793772	0.0	1000	arch04
2500.0	320.0	320.0	0.0	5.768320995793772	5.768320995793772	0.0	1000	arch05
2500.0	320.0	320.0	0.0	5.768320995793772	5.768320995793772	0.0	1000	arch06
2500.0	320.0	320.0	0.0	5.768320995793772	5.768320995793772	0.0	1000	arch07
2500.0	320.0	320.0	0.0	5.768320995793772	5.768320995793772	0.0	1000	arch08
2500.0	320.0	320.0	0.0	5.768320995793772	5.768320995793772	0.0	1000	arch09
2500.0	320.0	320.0	0.0	5.768320995793772	5.768320995793772	0.0	1000	arch10
2550.0	320.0	320.0	0.0	5.768320995793772	5.768320995793772	0.0	1000	arch01
2550.0	320.0	320.0	0.0	5.768320995793772	5.768320995793772	0.0	1000	arch02
2550.0	320.0	320.0	0.0	5.768320995793772	5.768320995793772	0.0	1000	arch03
2550.0	320.0	320.0	0.0	5.768320995793772	5.768320995793772	0.0	1000	arch04
2550.0	320.0	320.0	0.0	5.768320995793772	5.768320995793772	0.0	1000	arch05
2550.0	320.0	320.0	0.0	5.768320995793772	5.768320995793772	0.0	1000	arch06
2550.0	320.0	320.0	0.0	5.768320995793772	5.768320995793772	0.0	1000	arch07
2550.0	320.0	320.0	0.0	5.768320995793772	5.768320995793772	0.0	1000	arch08
2550.0	320.0	320.0	0.0	5.768320995793772	5.768320995793772	0.0	1000	arch09
2550.0	320.0	320.0	0.0	5.768320995793772	5.768320995793772	0.0	1000	arch10
2600.0	320.0	320.0	0.0	5.768320995793772	5.768320995793772	0.0	1000	arch01
2600.0	320.0	320.0	0.0	5.768320995793772	5.768320995793772	0.0	1000	arch02
2600.0	320.0	320.0	0.0	5.768320995793772	5.768320995793772	0.0	1000	arch03
2600.0	320.0	320.0	0.0	5.768320995793772	5.768320995793772	0.0	1000	arch04
2600.0	320.0	320.0	0.0	5.768320995793772	5.768320995793772	0.0	1000	arch05
2600.0	320.0	320.0	0.0	5.768320995793772	5.768320995793772	0.0	1000	arch06
2600.0	320.0	320.0	0.0	5.768320995793772	5.768320995793772	0.0	1000	arch07
2600.0	320.0	320.0	0.0	5.768320995793772	5.768320995793772	0.0	1000	arch08
2600.0	320.0	320.0	0.0	5.768320995793772	5.768320995793772	0.0	1000	arch09
2600.0	320.0	320.0	0.0	5.768320995793772	5.768320995793772	0.0	1000	arch10
2650.0	320.0	320.0	0.0	5.768320995793772	5.768320995793772	0.0	1000	arch01
2650.0	320.0	320.0	0.0	5.768320995793772	5.768320995793772	0.0	1000	arch02
2650.0	320.0	320.0	0.0	5.768320995793772	5.768320995793772	0.0	1000	arch03
2650.0	320.0	320.0	0.0	5.768320995793772	5.768320995793772	0.0	1000	arch04
2650.0	320.0	320.0	0.0	5.768320995793772	5.768320995793772	0.0	1000	arch05
2650.0	320.0	320.0	0.0	5.768320995793772	5.768320995793772	0.0	1000	arch06
2650.0	320.0	320.0	0.0	5.768320995793772	5.768320995793772	0.0	1000	arch07
2650.0	320.0	320.0	0.0	5.768320995793772	5.768320995793772	0.0	1000	arch08
2650.0	320.0	320.0	0.0	5.768320995793772	5.768320995793772	0.0	1000	arch09
2650.0	320.0	320.0	0.0	5.768320995793772	5.768320995793772	0.0	1000	arch10
2700.0	320.0	320.0	0.0	5.768320995793772	5.768320995793772	0.0	1000	arch01
2700.0	320.0	320.0	0.0	5.768320995793772	5.768320995793772	0.0	1000	arch02
2700.0	320.0	320.0	0.0	5.768320995793772	5.768320995793772	0.0	1000	arch03
2700.0	320.0	320.0	0.0	5.768320995793772	5.768320995793772	0.0	1000	arch04
2700.0	320.0	320.0	0.0	5.768320995793772	5.768320995793772	0.0	1000	arch05
2700.0	320.0	320.0	0.0	5.768320995793772	5.768320995793772	0.0	1000	arch06
2700.0	320.0	320.0	0.0	5.768320995793772	5.768320995793772	0.0	1000	arch07
2700.0	320.0	320.0	0.0	5.768320995793772	5.768320995793772	0.0	1000	arch08
2700.0	320.0	320.0	0.0	5.768320995793772	5.768320995793772	0.0	1000	arch09
2700.0	320.0	320.0	0.0	5.768320995793772	5.768320995793772	0.0	1000	arch10
2750.0	320.0	320.0	0.0	5.768320995793772	5.768320995793772	0.0	1000	arch01
2750.0	320.0	320.0	0.0	5.768320995793772	5.768320995793772	0.0	1000	arch02
2750.0	320.0	320.0	0.0	5.768320995793772	5.768320995793772	0.0	1000	arch03
2750.0	320.0	320.0	0.0	5.768320995793772	5.768320995793772	0.0	1000	arch04
2750.0	320.0	320.0	0.0	5.768320995793772	5.768320995793772	0.0	1000	arch05
2750.0	320.0	320.0	0.0	5.768320995793772	5.768320995793772	0.0	1000	arch06
2750.0	320.0	320.0	0.0	5.768320995793772	5.768320995793772	0.0	1000	arch07
2750.0	320.0	320.0	0.0	5.768320995793772	5.768320995793772	0.0	1000	arch08
2750.0	320.0	320.0	0.0	5.768320995793772	5.768320995793772	0.0	1000	arch09
2750.0	320.0	320.0	0.0	5.768320995793772	5.768320995793772	0.0	1000	arch10
2800.0	320.0	320.0	0.0	5.768320995793772	5.768320995793772	0.0	1000	arch01
2800.0	320.0	320.0	0.0	5.768320995793772	5.768320995793772	0.0	1000	arch02
2800.0	320.0	320.0	0.0	5.768320995793772	5.768320995793772	0.0	1000	arch03
2800.0	320.0	320.0	0.0	5.768320995793772	5.768320995793772	0.0	1000	arch04
2800.0	320.0	320.0	0.0	5.768320995793772	5.768320995793772	0.0	1000	arch05
2800.0	320.0	320.0	0.0	5.768320995793772	5.768320995793772	0.0	1000	arch06
2800.0	320.0	320.0	0.0	5.768320995793772	5.768320995793772	0.0	1000	arch07
2800.0	320.0	320.0	0.0	5.768320995793772	5.768320995793772	0.0	1000	arch08
2800.0	320.0	320.0	0.0	5.768320995793772	5.768320995793772	0.0	1000	arch09
2800.0	320.0	320.0	0.0	5.768320995793772	5.768320995793772	0.0	1000	arch10
2850.0	320.0	320.0	0.0	5.768320995793772	5.768320995793772	0.0	1000	arch01
2850.0	320.0	320.0	0.0	5.768320995793772	5.768320995793772	0.0	1000	arch02
2850.0	320.0	320.0	0.0	5.768320995793772	5.768320995793772	0.0	1000	arch03
2850.0	320.0	320.0	0.0	5.768320995793772	5.768320995793772	0.0	1000	arch04
2850.0	320.0	320.0	0.0	5.768320995793772	5.768320995793772	0.0	1000	arch05
2850.0	320.0	320.0	0.0	5.768320995793772	5.768320995793772	0.0	1000	arch06
2850.0	320.0	320.0	0.0	5.768320995793772	5.768320995793772	0.0	1000	arch07
2850.0	320.0	320.0	0.0	5.768320995793772	5.768320995793772	0.0	1000	arch08
2850.0	320.0	320.0	0.0	5.768320995793772	5.768320995793772	0.0	1000	arch09
2850.0	320.0	320.0	0.0	5.768320995793772	5.768320995793772	0.0	1000	arch10
2900.0	320.0	320.0	0.0	5.768320995793772	5.768320995793772	0.0	1000	arch01
2900.0	320.0	320.0	0.0	5.768320995793772	5.768320995793772	0.0	1000	arch02
2900.0	320.0	320.0	0.0	5.768320995793772	5.768320995793772	0.0	1000	arch03
2900.0	320.0	320.0	0.0	5.768320995793772	5.768320995793772	0.0	1000	arch04
2900.0	320.0	320.0	0.0	5.768320995793772	5.768320995793772	0.0	1000	arch05
2900.0	320.0	320.0	0.0	5.768320995793772	5.768320995793772	0.0	1000	arch06
2900.0	320.0	320.0	0.0	5.768320995793772	5.768320995793772	0.0	1000	arch07
2900.0	320.0	320.0	0.0	5.768320995793772	5.768320995793772	0.0	1000	arch08
2900.0	320.0	320.0	0.0	5.768320995793772	5.768320995793772	0.0	1000	arch09
2900.0	320.0	320.0	0.0	5.768320995793772	5.768320995793772	0.0	1000	arch10
2950.0	320.0	320.0	0.0	5.768320995793772	5.768320995793772	0.0	1000	arch01
2950.0	320.0	320.0	0.0	5.768320995793772	5.768320995793772	0.0	1000	arch02
2950.0	320.0	320.0	0.0	5.768320995793772	5.768320995793772	0.0	1000	arch03
2950.0	320.0	320.0	0.0	5.768320995793772	5.768320995793772	0.0	1000	arch04
2950.0	320.0	320.0	0.0	5.768320995793772	5.768320995793772	0.0	1000	arch05
2950.0	320.0	320.0	0.0	5.768320995793772	5.768320995793772	0.0	1000	arch06
2950.0	320.0	320.0	0.0	5.768320995793772	5.768320995793772	0.0	1000	arch07
2950.0	320.0	320.0	0.0	5.768320995793772	5.768320995793772	0.0	1000	arch08
2950.0	320.0	320.0	0.0	5.768320995793772	5.768320995793772	0.0	1000	arch09
2950.0	320.0	320.0	0.0	5.768320995793772	5.768320995793772	0.0	1000	arch10
3000.0	320.0	320.0	0.0	5.768320995793772	5.768320995793772	0.0	1000	arch01
3000.0	320.0	320.0	0.0	5.768320995793772	5.768320995793772	0.0	1000	arch02
3000.0	320.0	320.0	0.0	5.768320995793772	5.768320995793772	0.0	1000	arch03
3000.0	320.0	320.0	0.0	5.768320995793772	5.768320995793772	0.0	1000	arch04
3000.0	320.0	320.0	0.0	5.768320995793772	5.768320995793772	0.0	1000	arch05
3000.0	320.0	320.0	0.0	5.768320995793772	5.768320995793772	0.0	1000	arch06
3000.0	320.0	320.0	0.0	5.768320995793772	5.768320995793772	0.0	1000	arch07
3000.0	320.0	320.0	0.0	5.768320995793772	5.768320995793772	0.0	1000	arch08
3000.0	320.0	320.0	0.0	5.768320995793772	5.768320995793772	0.0	1000	arch09
3000.0	320.0	320.0	0.0	5.768320995793772	5.768320995793772	0.0	1000	arch10
3050.0	320.0	320.0	0.0	5.768320995793772	5.768320995793772	0.0	1000	arch01
3050.0	320.0	320.0	0.0	5.768320995793772	5.768320995793772	0.0	1000	arch02
3050.0	320.0	320.0	0.0	5.768320995793772	5.768320995793772	0.0	1000	arch03
3050.0	320.0	320.0	0.0	5.768320995793772	5.768320995793772	0.0	1000	arch04
3050.0	320.0	320.0	0.0	5.768320995793772	5.768320995793772	0.0	1000	arch05
3050.0	320.0	320.0	0.0	5.768320995793772	5.768320995793772	0.0	1000	arch06
3050.0	320.0	320.0	0.0	5.768320995793772	5.768320995793772	0.0	1000	arch07
3050.0	320.0	320.0	0.0	5.768320995793772	5.768320995793772	0.0	1000	arch08
3050.0	320.0	320.0	0.0	5.768320995793772	5.768320995793772	0.0	1000	arch09
3050.0	320.0	320.0	0.0	5.768320995793772	5.768320995793772	0.0	1000	arch10
3100.0	320.0	320.0	0.0	5.768320995793772	5.768320995793772	0.0	1000	arch01
3100.0	320.0	320.0	0.0	5.768320995793772	5.768320995793772	0.0	1000	arch02
3100.0	320.0	320.0	0.0	5.768320995793772	5.768320995793772	0.0	1000	arch03
3100.0	320.0	320.0	0.0	5.768320995793772	5.768320995793772	0.0	1000	arch04
3100.0	320.0	320.0	0.0	5.768320995793772	5.768320995793772	0.0	1000	arch05
3100.0	320.0	320.0	0.0	5.768320995793772	5.768320995793772	0.0	1000	arch06
3100.0	320.0	320.0	0.0	5.768320995793772	5.768320995793772	0.0	1000	arch07
3100.0	320.0	320.0	0.0	5.768320995793772	5.768320995793772	0.0	1000	arch08
3100.0	320.0	320.0	0.0	5.768320995793772	5.768320995793772	0.0	1000	arch09
3100.0	320.0	320.0	0.0	5.768320995793772	5.768320995793772	0.0	1000	arch10
3150.0	320.0	320.0	0.0	5.768320995793772	5.768320995793772	0.0	1000	arch01
3150.0	320.0	320.0	0.0	5.768320995793772	5.768320995793772	0.0	1000	arch02
3150.0	320.0	320.0	0.0	5.768320995793772	5.768320995793772	0.0	1000	arch03
3150.0	320.0	320.0	0.0	5.768320995793772	5.768320995793772	0.0	1000	arch04
3150.0	320.0	320.0	0.0	5.768320995793772	5.768320995793772	0.0	1000	arch05
3150.0	320.0	320.0	0.0	5.768320995793772	5.768320995793772	0.0	1000	arch06
3150.0	320.0	320.0	0.0	5.768320995793772	5.768320995793772	0.0	1000	arch07
3150.0	320.0	320.0	0.0	5.768320995793772	5.768320995793772	0.0	1000	arch08
3150.0	320.0	320.0	0.0	5.768320995793772	5.768320995793772	0.0	1000	arch09
3150.0	320.0	320.0	0.0	5.768320995793772	5.768320995793772	0.0	1000	arch10
3200.0	320.0	320.0	0.0	5.768320995793772	5.768320995793772	0.0	1000	arch01
3200.0	320.0	320.0	0.0	5.768320995793772	5.768320995793772	0.0	1000	arch02
3200.0	320.0	320.0	0.0	5.768320995793772	5.768320995793772	0.0	1000	arch03
3200.0	320.0	320.0	0.0	5.768320995793772	5.768320995793772	0.0	1000	arch04
3200.0	320.0	320.0	0.0	5.768320995793772	5.768320995793772	0.0	1000	arch05
3200.0	320.0	320.0	0.0	5.768320995793772	5.768320995793772	0.0	1000	arch06
3200.0	320.0	320.0	0.0	5.768320995793772	5.768320995793772	0.0	1000	arch07
3200.0	320.0	320.0	0.0	5.768320995793772	5.768320995793772	0.0	1000	arch08
3200.0	320.0	320.0	0.0	5.768320995793772	5.768320995793772	0.0	1000	arch09
3200.0	320.0	320.0	0.0	5.768320995793772	5.768320995793772	0.0	1000	arch10
250.0	34.98919088236634	39.31976594552592	2.2328743764897983	3.5550391818586213	3.6588649230891086	0.051945429830993664	320	arch01
250.0	34.347819760484356	39.31976594552592	2.2328743764897983	3.5365385453434706	3.6588649230891086	0.051945429830993664	320	arch02
250.0	33.27737302471464	39.31976594552592	2.2328743764897983	3.5048776772819834	3.6588649230891086	0.051945429830993664	320	arch03
250.0	42.12735773050688	39.31976594552592	2.2328743764897983	3.740697356969936	3.6588649230891086	0.051945429830993664	320	arch04
250.0	37.07945923011166	39.31976594552592	2.2328743764897983	3.6130631567216125	3.6588649230891086	0.051945429830993664	320	arch05
250.0	38.694419851329904	39.31976594552592	2.2328743764897983	3.6556953997512585	3.6588649230891086	0.051945429830993664	320	arch06
250.0	44.911731204049175	39.31976594552592	2.2328743764897983	3.804699034654368	3.6588649230891086	0.051945429830993664	320	arch07
250.0	38.72288954773493	39.31976594552592	2.2328743764897983	3.6564308863732915	3.6588649230891086	0.051945429830993664	320	arch08
250.0	32.91229473950556	39.31976594552592	2.2328743764897983	3.4938462882516874	3.6588649230891086	0.051945429830993664	320	arch09
250.0	56.135123484455754	39.31976594552592	2.2328743764897983	4.027761703684858	3.6588649230891086	0.051945429830993664	320	arch10
300.0	45.3108196580786	56.515073247831175	5.881089953148241	3.8135458485193663	3.9976033172660883	0.08462772008542575	320	arch01
300.0	45.97597399864521	56.515073247831175	5.881089953148241	3.828118955663372	3.9976033172660883	0.08462772008542575	320	arch02
300.0	46.3658457051399	56.515073247831175	5.881089953148241	3.83656310424846	3.9976033172660883	0.08462772008542575	320	arch03
300.0	52.16438689340058	56.515073247831175	5.881089953148241	3.9544000186331996	3.9976033172660883	0.08462772008542575	320	arch04
300.0	62.557006053014454	56.515073247831175	5.881089953148241	4.136078237883015	3.9976033172660883	0.08462772008542575	320	arch05
300.0	46.540225562412786	56.515073247831175	5.881089953148241	3.840317004497828	3.9976033172660883	0.08462772008542575	320	arch06
300.0	50.76431939194234	56.515073247831175	5.881089953148241	3.9271937336297706	3.9976033172660883	0.08462772008542575	320	arch07
300.0	65.52524098490242	56.515073247831175	5.881089953148241	4.1824354269578	3.9976033172660883	0.08462772008542575	320	arch08
300.0	44.78549751688795	56.515073247831175	5.881089953148241	3.8018843708726653	3.9976033172660883	0.08462772008542575	320	arch09
300.0	105.16141671388749	56.515073247831175	5.881089953148241	4.65549647175541	3.9976033172660883	0.08462772008542575	320	arch10
350.0	79.59544738750952	115.62700988260615	23.42153327446234	4.376956897590468	4.641917778120401	0.13532759019041246	320	arch01
350.0	85.76734777660538	115.62700988260615	23.42153327446234	4.4516383720175785	4.641917778120401	0.13532759019041246	320	arch02
350.0	88.87361997378581	115.62700988260615	23.42153327446234	4.487215360281732	4.641917778120401	0.13532759019041246	320	arch03
350.0	86.67115732614627	115.62700988260615	23.42153327446234	4.46212115630674	4.641917778120401	0.13532759019041246	320	arch04
350.0	85.43143124761508	115.62700988260615	23.42153327446234	4.447714080477656	4.641917778120401	0.13532759019041246	320	arch05
350.0	90.66719150136034	115.62700988260615	23.42153327446234	4.507195566229078	4.641917778120401	0.13532759019041246	320	arch06
350.0	87.39146659007406	115.62700988260615	23.42153327446234	4.470397641625583	4.641917778120401	0.13532759019041246	320	arch07
350.0	143.56374084313524	115.62700988260615	23.42153327446234	4.966779123637982	4.641917778120401	0.13532759019041246	320	arch08
350.0	88.30869617982975	115.62700988260615	23.42153327446234	4.4808385872434195	4.641917778120401	0.13532759019041246	320	arch09
350.0	320.0	115.62700988260615	23.42153327446234	5.768320995793772	4.641917778120401	0.13532759019041246	320	arch10
400.0	221.47161657425056	259.07247711490345	20.551541194379592	5.400294439397346	5.527038737213081	0.0828843096034685	320	arch01
400.0	316.125684066308	259.07247711490345	20.551541194379592	5.756139868898608	5.527038737213081	0.0828843096034685	320	arch02
400.0	199.86795387179993	259.07247711490345	20.551541194379592	5.297656917858807	5.527038737213081	0.0828843096034685	320	arch03
400.0	169.8542101824515	259.07247711490345	20.551541194379592	5.134940481949967	5.527038737213081	0.0828843096034685	320	arch04
400.0	320.0	259.07247711490345	20.551541194379592	5.768320995793772	5.527038737213081	0.0828843096034685	320	arch05
400.0	186.74082408448595	259.07247711490345	20.551541194379592	5.22972168805068	5.527038737213081	0.0828843096034685	320	arch06
400.0	320.0	259.07247711490345	20.551541194379592	5.768320995793772	5.527038737213081	0.0828843096034685	320	arch07
400.0	320.0	259.07247711490345	20.551541194379592	5.768320995793772	5.527038737213081	0.0828843096034685	320	arch08
400.0	216.6644823697387	259.07247711490345	20.551541194379592	5.378349992800319	5.527038737213081	0.0828843096034685	320	arch09
400.0	320.0	259.07247711490345	20.551541194379592	5.768320995793772	5.527038737213081	0.0828843096034685	320	arch10
450.0	320.0	303.7707550232794	11.474100759920256	5.768320995793772	5.708669344976405	0.04288650476253389	320	arch01
450.0	320.0	303.7707550232794	11.474100759920256	5.768320995793772	5.708669344976405	0.04288650476253389	320	arch02
450.0	213.22748742371923	303.7707550232794	11.474100759920256	5.362359611859813	5.708669344976405	0.04288650476253389	320	arch03
450.0	320.0	303.7707550232794	11.474100759920256	5.768320995793772	5.708669344976405	0.04288650476253389	320	arch04
450.0	320.0	303.7707550232794	11.474100759920256	5.768320995793772	5.708669344976405	0.04288650476253389	320	arch05
450.0	264.4800628090745	303.7707550232794	11.474100759920256	5.577765871554063	5.708669344976405	0.04288650476253389	320	arch06
450.0	320.0	303.7707550232794	11.474100759920256	5.768320995793772	5.708669344976405	0.04288650476253389	320	arch07
450.0	320.0	303.7707550232794	11.474100759920256	5.768320995793772	5.708669344976405	0.04288650476253389	320	arch08
450.0	320.0	303.7707550232794	11.474100759920256	5.768320995793772	5.708669344976405	0.04288650476253389	320	arch09
450.0	320.0	303.7707550232794	11.474100759920256	5.768320995793772	5.708669344976405	0.04288650476253389	320	arch10
500.0	320.0	307.69275627503396	8.40247091569964	5.768320995793772	5.725386565435017	0.029469977825711553	320	arch01
500.0	320.0	307.69275627503396	8.40247091569964	5.768320995793772	5.725386565435017	0.029469977825711553	320	arch02
500.0	270.61710704754154	307.69275627503396	8.40247091569964	5.600704932687241	5.725386565435017	0.029469977825711553	320	arch03
500.0	320.0	307.69275627503396	8.40247091569964	5.768320995793772	5.725386565435017	0.029469977825711553	320	arch04
500.0	320.0	307.69275627503396	8.40247091569964	5.768320995793772	5.725386565435017	0.029469977825711553	320	arch05
500.0	246.3104557027984	307.69275627503396	8.40247091569964	5.506592755312756	5.725386565435017	0.029469977825711553	320	arch06
500.0	320.0	307.69275627503396	8.40247091569964	5.768320995793772	5.725386565435017	0.029469977825711553	320	arch07
500.0	320.0	307.69275627503396	8.40247091569964	5.768320995793772	5.725386565435017	0.029469977825711553	320	arch08
500.0	320.0	307.69275627503396	8.40247091569964	5.768320995793772	5.725386565435017	0.029469977825711553	320	arch09
500.0	320.0	307.69275627503396	8.40247091569964	5.768320995793772	5.725386565435017	0.029469977825711553	320	arch10
550.0	320.0	318.63437396954856	1.3656260304514383	5.768320995793772	5.763959676596885	0.0043613191968869995	320	arch01
550.0	320.0	318.63437396954856	1.3656260304514383	5.768320995793772	5.763959676596885	0.0043613191968869995	320	arch02
550.0	320.0	318.63437396954856	1.3656260304514383	5.768320995793772	5.763959676596885	0.0043613191968869995	320	arch03
550.0	320.0	318.63437396954856	1.3656260304514383	5.768320995793772	5.763959676596885	0.0043613191968869995	320	arch04
550.0	320.0	318.63437396954856	1.3656260304514383	5.768320995793772	5.763959676596885	0.0043613191968869995	320	arch05
550.0	306.3437396954856	318.63437396954856	1.3656260304514383	5.724707803824902	5.763959676596885	0.0043613191968869995	320	arch06
550.0	320.0	318.63437396954856	1.3656260304514383	5.768320995793772	5.763959676596885	0.0043613191968869995	320	arch07
550.0	320.0	318.63437396954856	1.3656260304514383	5.768320995793772	5.763959676596885	0.0043613191968869995	320	arch08
550.0	320.0	318.63437396954856	1.3656260304514383	5.768320995793772	5.763959676596885	0.0043613191968869995	320	arch09
550.0	320.0	318.63437396954856	1.3656260304514383	5.768320995793772	5.763959676596885	0.0043613191968869995	320	arch10
600.0	320.0	309.9933293371106	7.66334155478429	5.768320995793772	5.733434419321468	0.027151858324242113	320	arch01
600.0	320.0	309.9933293371106	7.66334155478429	5.768320995793772	5.733434419321468	0.027151858324242113	320	arch02
600.0	295.26559953398373	309.9933293371106	7.66334155478429	5.687875288682544	5.733434419321468	0.027151858324242113	320	arch03
600.0	320.0	309.9933293371106	7.66334155478429	5.768320995793772	5.733434419321468	0.027151858324242113	320	arch04
600.0	320.0	309.9933293371106	7.66334155478429	5.768320995793772	5.733434419321468	0.027151858324242113	320	arch05
600.0	244.66769383712202	309.9933293371106	7.66334155478429	5.499900938181961	5.733434419321468	0.027151858324242113	320	arch06
600.0	320.0	309.9933293371106	7.66334155478429	5.768320995793772	5.733434419321468	0.027151858324242113	320	arch07
600.0	320.0	309.9933293371106	7.66334155478429	5.768320995793772	5.733434419321468	0.027151858324242113	320	arch08
600.0	320.0	309.9933293371106	7.66334155478429	5.768320995793772	5.733434419321468	0.027151858324242113	320	arch09
600.0	320.0	309.9933293371106	7.66334155478429	5.768320995793772	5.733434419321468	0.027151858324242113	320	arch10
650.0	308.54465334776603	306.9466572007597	11.835406785589463	5.731866576299862	5.718135091085832	0.046277441320447726	320	arch01
650.0	320.0	306.9466572007597	11.835406785589463	5.768320995793772	5.718135091085832	0.046277441320447726	320	arch02
650.0	200.9219186598311	306.9466572007597	11.835406785589463	5.302916368208293	5.718135091085832	0.046277441320447726	320	arch03
650.0	320.0	306.9466572007597	11.835406785589463	5.768320995793772	5.718135091085832	0.046277441320447726	320	arch04
650.0	320.0	306.9466572007597	11.835406785589463	5.768320995793772	5.718135091085832	0.046277441320447726	320	arch05
650.0	320.0	306.9466572007597	11.835406785589463	5.768320995793772	5.718135091085832	0.046277441320447726	320	arch06
650.0	320.0	306.9466572007597	11.835406785589463	5.768320995793772	5.718135091085832	0.046277441320447726	320	arch07
650.0	320.0	306.9466572007597	11.835406785589463	5.768320995793772	5.718135091085832	0.046277441320447726	320	arch08
650.0	320.0	306.9466572007597	11.835406785589463	5.768320995793772	5.718135091085832	0.046277441320447726	320	arch09
650.0	320.0	306.9466572007597	11.835406785589463	5.768320995793772	5.718135091085832	0.046277441320447726	320	arch10
700.0	266.38372299453073	314.63837229945307	5.36162770054693	5.584937836929181	5.749982679907313	0.01833831588645909	320	arch01
700.0	320.0	314.63837229945307	5.36162770054693	5.768320995793772	5.749982679907313	0.01833831588645909	320	arch02
700.0	320.0	314.63837229945307	5.36162770054693	5.768320995793772	5.749982679907313	0.01833831588645909	320	arch03
700.0	320.0	314.63837229945307	5.36162770054693	5.768320995793772	5.749982679907313	0.01833831588645909	320	arch04
700.0	320.0	314.63837229945307	5.36162770054693	5.768320995793772	5.749982679907313	0.01833831588645909	320	arch05
700.0	320.0	314.63837229945307	5.36162770054693	5.768320995793772	5.749982679907313	0.01833831588645909	320	arch06
700.0	320.0	314.63837229945307	5.36162770054693	5.768320995793772	5.749982679907313	0.01833831588645909	320	arch07
700.0	320.0	314.63837229945307	5.36162770054693	5.768320995793772	5.749982679907313	0.01833831588645909	320	arch08
700.0	320.0	314.63837229945307	5.36162770054693	5.768320995793772	5.749982679907313	0.01833831588645909	320	arch09
700.0	320.0	314.63837229945307	5.36162770054693	5.768320995793772	5.749982679907313	0.01833831588645909	320	arch10
750.0	320.0	320.0	0.0	5.768320995793772	5.768320995793772	0.0	320	arch01
750.0	320.0	320.0	0.0	5.768320995793772	5.768320995793772	0.0	320	arch02
750.0	320.0	320.0	0.0	5.768320995793772	5.768320995793772	0.0	320	arch03
750.0	320.0	320.0	0.0	5.768320995793772	5.768320995793772	0.0	320	arch04
750.0	320.0	320.0	0.0	5.768320995793772	5.768320995793772	0.0	320	arch05
750.0	320.0	320.0	0.0	5.768320995793772	5.768320995793772	0.0	320	arch06
750.0	320.0	320.0	0.0	5.768320995793772	5.768320995793772	0.0	320	arch07
750.0	320.0	320.0	0.0	5.768320995793772	5.768320995793772	0.0	320	arch08
750.0	320.0	320.0	0.0	5.768320995793772	5.768320995793772	0.0	320	arch09
750.0	320.0	320.0	0.0	5.768320995793772	5.768320995793772	0.0	320	arch10
800.0	320.0	320.0	0.0	5.768320995793772	5.768320995793772	0.0	320	arch01
800.0	320.0	320.0	0.0	5.768320995793772	5.768320995793772	0.0	320	arch02
800.0	320.0	320.0	0.0	5.768320995793772	5.768320995793772	0.0	320	arch03
800.0	320.0	320.0	0.0	5.768320995793772	5.768320995793772	0.0	320	arch04
800.0	320.0	320.0	0.0	5.768320995793772	5.768320995793772	0.0	320	arch05
800.0	320.0	320.0	0.0	5.768320995793772	5.768320995793772	0.0	320	arch06
800.0	320.0	320.0	0.0	5.768320995793772	5.768320995793772	0.0	320	arch07
800.0	320.0	320.0	0.0	5.768320995793772	5.768320995793772	0.0	320	arch08
800.0	320.0	320.0	0.0	5.768320995793772	5.768320995793772	0.0	320	arch09
800.0	320.0	320.0	0.0	5.768320995793772	5.768320995793772	0.0	320	arch10
850.0	320.0	320.0	0.0	5.768320995793772	5.768320995793772	0.0	320	arch01
850.0	320.0	320.0	0.0	5.768320995793772	5.768320995793772	0.0	320	arch02
850.0	320.0	320.0	0.0	5.768320995793772	5.768320995793772	0.0	320	arch03
850.0	320.0	320.0	0.0	5.768320995793772	5.768320995793772	0.0	320	arch04
850.0	320.0	320.0	0.0	5.768320995793772	5.768320995793772	0.0	320	arch05
850.0	320.0	320.0	0.0	5.768320995793772	5.768320995793772	0.0	320	arch06
850.0	320.0	320.0	0.0	5.768320995793772	5.768320995793772	0.0	320	arch07
850.0	320.0	320.0	0.0	5.768320995793772	5.768320995793772	0.0	320	arch08
850.0	320.0	320.0	0.0	5.768320995793772	5.768320995793772	0.0	320	arch09
850.0	320.0	320.0	0.0	5.768320995793772	5.768320995793772	0.0	320	arch10
900.0	320.0	320.0	0.0	5.768320995793772	5.768320995793772	0.0	320	arch01
900.0	320.0	320.0	0.0	5.768320995793772	5.768320995793772	0.0	320	arch02
900.0	320.0	320.0	0.0	5.768320995793772	5.768320995793772	0.0	320	arch03
900.0	320.0	320.0	0.0	5.768320995793772	5.768320995793772	0.0	320	arch04
900.0	320.0	320.0	0.0	5.768320995793772	5.768320995793772	0.0	320	arch05
900.0	320.0	320.0	0.0	5.768320995793772	5.768320995793772	0.0	320	arch06
900.0	320.0	320.0	0.0	5.768320995793772	5.768320995793772	0.0	320	arch07
900.0	320.0	320.0	0.0	5.768320995793772	5.768320995793772	0.0	320	arch08
900.0	320.0	320.0	0.0	5.768320995793772	5.768320995793772	0.0	320	arch09
900.0	320.0	320.0	0.0	5.768320995793772	5.768320995793772	0.0	320	arch10
950.0	320.0	320.0	0.0	5.768320995793772	5.768320995793772	0.0	320	arch01
950.0	320.0	320.0	0.0	5.768320995793772	5.768320995793772	0.0	320	arch02
950.0	320.0	320.0	0.0	5.768320995793772	5.768320995793772	0.0	320	arch03
950.0	320.0	320.0	0.0	5.768320995793772	5.768320995793772	0.0	320	arch04
950.0	320.0	320.0	0.0	5.768320995793772	5.768320995793772	0.0	320	arch05
950.0	320.0	320.0	0.0	5.768320995793772	5.768320995793772	0.0	320	arch06
950.0	320.0	320.0	0.0	5.768320995793772	5.768320995793772	0.0	320	arch07
950.0	320.0	320.0	0.0	5.768320995793772	5.768320995793772	0.0	320	arch08
950.0	320.0	320.0	0.0	5.768320995793772	5.768320995793772	0.0	320	arch09
950.0	320.0	320.0	0.0	5.768320995793772	5.768320995793772	0.0	320	arch10
1000.0	320.0	320.0	0.0	5.768320995793772	5.768320995793772	0.0	320	arch01
1000.0	320.0	320.0	0.0	5.768320995793772	5.768320995793772	0.0	320	arch02
1000.0	320.0	320.0	0.0	5.768320995793772	5.768320995793772	0.0	320	arch03
1000.0	320.0	320.0	0.0	5.768320995793772	5.768320995793772	0.0	320	arch04
1000.0	320.0	320.0	0.0	5.768320995793772	5.768320995793772	0.0	320	arch05
1000.0	320.0	320.0	0.0	5.768320995793772	5.768320995793772	0.0	320	arch06
1000.0	320.0	320.0	0.0	5.768320995793772	5.768320995793772	0.0	320	arch07
1000.0	320.0	320.0	0.0	5.768320995793772	5.768320995793772	0.0	320	arch08
1000.0	320.0	320.0	0.0	5.768320995793772	5.768320995793772	0.0	320	arch09
[truncated: 1,041 more rows]
