# Supplementary material for: Models optimized for real-world tasks reveal the task-dependent necessity of precise temporal coding in hearing
Source: Nat Commun. 2024 Dec 4;15:10590. doi: 10.1038/s41467-024-54700-5 (PMC11618365; doi:10.1038/s41467-024-54700-5)
Supplement: Supplementary file 4 — Source Data [file 41467_2024_54700_MOESM4_ESM.zip › source_data_files/fig3f.csv]

condition	ild_bias_weight	ild_bias_weight_mean	ild_bias_weight_sem	itd_bias_weight	itd_bias_weight_mean	itd_bias_weight_sem	model	subject
highpass	0.773329102	0.8188373808	0.04205417451072514	0.297844995	0.23788264990000002	0.049825679920758974	human	S66
highpass	0.930587418	0.8188373808	0.04205417451072514	0.24352484400000002	0.23788264990000002	0.049825679920758974	human	S67
highpass	0.792193686	0.8188373808	0.04205417451072514	0.128392086	0.23788264990000002	0.049825679920758974	human	S68
highpass	0.970695181	0.8188373808	0.04205417451072514	0.192826037	0.23788264990000002	0.049825679920758974	human	S69
highpass	0.957580458	0.8188373808	0.04205417451072514	0.192840354	0.23788264990000002	0.049825679920758974	human	S74
highpass	0.802389571	0.8188373808	0.04205417451072514	0.393009776	0.23788264990000002	0.049825679920758974	human	S76
highpass	0.955652383	0.8188373808	0.04205417451072514	0.110746389	0.23788264990000002	0.049825679920758974	human	S77
highpass	0.629506217	0.8188373808	0.04205417451072514	0.09887537	0.23788264990000002	0.049825679920758974	human	S86
highpass	0.767697598	0.8188373808	0.04205417451072514	0.121431929	0.23788264990000002	0.049825679920758974	human	S91
highpass	0.608742194	0.8188373808	0.04205417451072514	0.599334719	0.23788264990000002	0.049825679920758974	human	S92
lowpass	0.171342326	0.24160994210000003	0.01916686935570231	0.888895199	0.8763294049000001	0.030629306729995958	human	S66
lowpass	0.18796958	0.24160994210000003	0.01916686935570231	0.8958639470000002	0.8763294049000001	0.030629306729995958	human	S67
lowpass	0.305381666	0.24160994210000003	0.01916686935570231	1.011892973	0.8763294049000001	0.030629306729995958	human	S68
lowpass	0.312519358	0.24160994210000003	0.01916686935570231	0.677387364	0.8763294049000001	0.030629306729995958	human	S69
lowpass	0.260249457	0.24160994210000003	0.01916686935570231	0.763907309	0.8763294049000001	0.030629306729995958	human	S74
lowpass	0.308804475	0.24160994210000003	0.01916686935570231	0.9778281009999998	0.8763294049000001	0.030629306729995958	human	S76
lowpass	0.194162326	0.24160994210000003	0.01916686935570231	0.929044959	0.8763294049000001	0.030629306729995958	human	S77
lowpass	0.271863718	0.24160994210000003	0.01916686935570231	0.877431748	0.8763294049000001	0.030629306729995958	human	S86
lowpass	0.251758294	0.24160994210000003	0.01916686935570231	0.879200422	0.8763294049000001	0.030629306729995958	human	S91
lowpass	0.152048221	0.24160994210000003	0.01916686935570231	0.861842027	0.8763294049000001	0.030629306729995958	human	S92
highpass	0.8611571611540574	0.8522940533438146	0.012335861980355611	0.030304241741741744	0.03296599099099099	0.0011538573995532805	50	arch01
highpass	0.8531535147766803	0.8522940533438146	0.012335861980355611	0.031759009009009	0.03296599099099099	0.0011538573995532805	50	arch02
highpass	0.854693564605166	0.8522940533438146	0.012335861980355611	0.03247447447447448	0.03296599099099099	0.0011538573995532805	50	arch03
highpass	0.8214455367604346	0.8522940533438146	0.012335861980355611	0.042001501501501504	0.03296599099099099	0.0011538573995532805	50	arch04
highpass	0.9080303911588224	0.8522940533438146	0.012335861980355611	0.030875750750750747	0.03296599099099099	0.0011538573995532805	50	arch05
highpass	0.7907659180049464	0.8522940533438146	0.012335861980355611	0.03274999999999999	0.03296599099099099	0.0011538573995532805	50	arch06
highpass	0.8512552902144659	0.8522940533438146	0.012335861980355611	0.03561561561561561	0.03296599099099099	0.0011538573995532805	50	arch07
highpass	0.8987946137805274	0.8522940533438146	0.012335861980355611	0.030596283783783783	0.03296599099099099	0.0011538573995532805	50	arch08
highpass	0.8829561007367893	0.8522940533438146	0.012335861980355611	0.029539039039039046	0.03296599099099099	0.0011538573995532805	50	arch09
highpass	0.8006884422462562	0.8522940533438146	0.012335861980355611	0.03374399399399398	0.03296599099099099	0.0011538573995532805	50	arch10
lowpass	0.39129042407336895	0.40544502184480163	0.0055284824989030885	0.046190503003002994	0.046062837837837836	0.00308673730164397	50	arch01
lowpass	0.3852556918746002	0.40544502184480163	0.0055284824989030885	0.0527515015015015	0.046062837837837836	0.00308673730164397	50	arch02
lowpass	0.389851433350635	0.40544502184480163	0.0055284824989030885	0.0330792042042042	0.046062837837837836	0.00308673730164397	50	arch03
lowpass	0.41271923968949	0.40544502184480163	0.0055284824989030885	0.06283445945945944	0.046062837837837836	0.00308673730164397	50	arch04
lowpass	0.4069953935627387	0.40544502184480163	0.0055284824989030885	0.03843111861861861	0.046062837837837836	0.00308673730164397	50	arch05
lowpass	0.3948418786100156	0.40544502184480163	0.0055284824989030885	0.041626126126126116	0.046062837837837836	0.00308673730164397	50	arch06
lowpass	0.4390708873742805	0.40544502184480163	0.0055284824989030885	0.055943506006006005	0.046062837837837836	0.00308673730164397	50	arch07
lowpass	0.41099985830496955	0.40544502184480163	0.0055284824989030885	0.03428134384384384	0.046062837837837836	0.00308673730164397	50	arch08
lowpass	0.3960317987428836	0.40544502184480163	0.0055284824989030885	0.04311505255255255	0.046062837837837836	0.00308673730164397	50	arch09
lowpass	0.4273936128650342	0.40544502184480163	0.0055284824989030885	0.05237556306306308	0.046062837837837836	0.00308673730164397	50	arch10
highpass	0.7743586879276465	0.8059221074668457	0.00860586452314366	0.054743806306306306	0.0616396021021021	0.002192768294626119	320	arch01
highpass	0.8094030880966662	0.8059221074668457	0.00860586452314366	0.06624399399399397	0.0616396021021021	0.002192768294626119	320	arch02
highpass	0.8176078045378781	0.8059221074668457	0.00860586452314366	0.06321246246246247	0.0616396021021021	0.002192768294626119	320	arch03
highpass	0.7990724891961396	0.8059221074668457	0.00860586452314366	0.07736204954954955	0.0616396021021021	0.002192768294626119	320	arch04
highpass	0.8005947309886332	0.8059221074668457	0.00860586452314366	0.057305930930930934	0.0616396021021021	0.002192768294626119	320	arch05
highpass	0.8206069033713032	0.8059221074668457	0.00860586452314366	0.06345251501501502	0.0616396021021021	0.002192768294626119	320	arch06
highpass	0.8037126337092516	0.8059221074668457	0.00860586452314366	0.0607393018018018	0.0616396021021021	0.002192768294626119	320	arch07
highpass	0.8450078914509479	0.8059221074668457	0.00860586452314366	0.05512068318318318	0.0616396021021021	0.002192768294626119	320	arch08
highpass	0.8358580490354381	0.8059221074668457	0.00860586452314366	0.054857732732732735	0.0616396021021021	0.002192768294626119	320	arch09
highpass	0.7529987963545535	0.8059221074668457	0.00860586452314366	0.06335754504504505	0.0616396021021021	0.002192768294626119	320	arch10
lowpass	0.37521059188466754	0.39151185824830226	0.01693564801352961	0.21223029279279287	0.1514826764264264	0.022180779363403704	320	arch01
lowpass	0.3953925379806147	0.39151185824830226	0.01693564801352961	0.11218562312312311	0.1514826764264264	0.022180779363403704	320	arch02
lowpass	0.3899915330743769	0.39151185824830226	0.01693564801352961	0.12345551801801802	0.1514826764264264	0.022180779363403704	320	arch03
lowpass	0.4289005637312269	0.39151185824830226	0.01693564801352961	0.29761655405405396	0.1514826764264264	0.022180779363403704	320	arch04
lowpass	0.41287461855023794	0.39151185824830226	0.01693564801352961	0.17242567567567565	0.1514826764264264	0.022180779363403704	320	arch05
lowpass	0.24800918705722239	0.39151185824830226	0.01693564801352961	0.17173216966966964	0.1514826764264264	0.022180779363403704	320	arch06
lowpass	0.43569448020310214	0.39151185824830226	0.01693564801352961	0.1767723348348348	0.1514826764264264	0.022180779363403704	320	arch07
lowpass	0.4073179342198768	0.39151185824830226	0.01693564801352961	0.06345307807807807	0.1514826764264264	0.022180779363403704	320	arch08
lowpass	0.40273521130489	0.39151185824830226	0.01693564801352961	0.07372841591591589	0.1514826764264264	0.022180779363403704	320	arch09
lowpass	0.4189919244768074	0.39151185824830226	0.01693564801352961	0.11122710210210211	0.1514826764264264	0.022180779363403704	320	arch10
highpass	0.7590463399003353	0.7719580892639673	0.015275123174192981	0.08018618618618618	0.07927730855855855	0.004398730141375377	1000	arch01
highpass	0.8495871270155451	0.7719580892639673	0.015275123174192981	0.05853697447447448	0.07927730855855855	0.004398730141375377	1000	arch02
highpass	0.7534712642450198	0.7719580892639673	0.015275123174192981	0.08870457957957957	0.07927730855855855	0.004398730141375377	1000	arch03
highpass	0.7294258141024207	0.7719580892639673	0.015275123174192981	0.08769557057057056	0.07927730855855855	0.004398730141375377	1000	arch04
highpass	0.7817653306443438	0.7719580892639673	0.015275123174192981	0.09523986486486487	0.07927730855855855	0.004398730141375377	1000	arch05
highpass	0.7289700216563965	0.7719580892639673	0.015275123174192981	0.09520101351351352	0.07927730855855855	0.004398730141375377	1000	arch06
highpass	0.7626949932862072	0.7719580892639673	0.015275123174192981	0.08386186186186187	0.07927730855855855	0.004398730141375377	1000	arch07
highpass	0.8182596669459613	0.7719580892639673	0.015275123174192981	0.06371321321321322	0.07927730855855855	0.004398730141375377	1000	arch08
highpass	0.8331938761503122	0.7719580892639673	0.015275123174192981	0.07981794294294293	0.07927730855855855	0.004398730141375377	1000	arch09
highpass	0.703166458693131	0.7719580892639673	0.015275123174192981	0.05981587837837837	0.07927730855855855	0.004398730141375377	1000	arch10
lowpass	0.27277613282477314	0.3116704033407619	0.005816082311642386	0.9477267267267268	0.927306662912913	0.007155168328217173	1000	arch01
lowpass	0.3188960447382134	0.3116704033407619	0.005816082311642386	0.8840234609609607	0.927306662912913	0.007155168328217173	1000	arch02
lowpass	0.3218748657109426	0.3116704033407619	0.005816082311642386	0.9188391516516516	0.927306662912913	0.007155168328217173	1000	arch03
lowpass	0.28953219442343636	0.3116704033407619	0.005816082311642386	0.9607032657657657	0.927306662912913	0.007155168328217173	1000	arch04
lowpass	0.3086520894365557	0.3116704033407619	0.005816082311642386	0.9479512012012015	0.927306662912913	0.007155168328217173	1000	arch05
lowpass	0.30963689375974285	0.3116704033407619	0.005816082311642386	0.9308917042042044	0.927306662912913	0.007155168328217173	1000	arch06
lowpass	0.3261408104220639	0.3116704033407619	0.005816082311642386	0.9366212462462464	0.927306662912913	0.007155168328217173	1000	arch07
lowpass	0.3158812397601411	0.3116704033407619	0.005816082311642386	0.9179776651651652	0.927306662912913	0.007155168328217173	1000	arch08
lowpass	0.33654751947742706	0.3116704033407619	0.005816082311642386	0.9234408783783785	0.927306662912913	0.007155168328217173	1000	arch09
lowpass	0.3167662428543232	0.3116704033407619	0.005816082311642386	0.9048913288288286	0.927306662912913	0.007155168328217173	1000	arch10
highpass	0.7831220444718137	0.7899627071917672	0.021423221357394603	0.06746377627627627	0.060438945195195194	0.002320210905462489	3000	arch01
highpass	0.8299674048316321	0.7899627071917672	0.021423221357394603	0.06485641891891891	0.060438945195195194	0.002320210905462489	3000	arch02
highpass	0.7889630923568631	0.7899627071917672	0.021423221357394603	0.05915897147147148	0.060438945195195194	0.002320210905462489	3000	arch03
highpass	0.6999743881256777	0.7899627071917672	0.021423221357394603	0.06576126126126125	0.060438945195195194	0.002320210905462489	3000	arch04
highpass	0.8266952432850807	0.7899627071917672	0.021423221357394603	0.059483108108108106	0.060438945195195194	0.002320210905462489	3000	arch05
highpass	0.7800239087422134	0.7899627071917672	0.021423221357394603	0.05973667417417418	0.060438945195195194	0.002320210905462489	3000	arch06
highpass	0.7689795588152817	0.7899627071917672	0.021423221357394603	0.0652956081081081	0.060438945195195194	0.002320210905462489	3000	arch07
highpass	0.8137498372593225	0.7899627071917672	0.021423221357394603	0.04186524024024024	0.060438945195195194	0.002320210905462489	3000	arch08
highpass	0.9238825002869364	0.7899627071917672	0.021423221357394603	0.05758295795795796	0.060438945195195194	0.002320210905462489	3000	arch09
highpass	0.68426909374285	0.7899627071917672	0.021423221357394603	0.06318543543543544	0.060438945195195194	0.002320210905462489	3000	arch10
lowpass	0.30096262550855957	0.2648454741906675	0.014404592406478794	0.9712556306306306	0.9855845720720721	0.0061802158790160025	3000	arch01
lowpass	0.28992742852405096	0.2648454741906675	0.014404592406478794	1.0062515015015014	0.9855845720720721	0.0061802158790160025	3000	arch02
lowpass	0.3114742013760243	0.2648454741906675	0.014404592406478794	0.9780080705705705	0.9855845720720721	0.0061802158790160025	3000	arch03
lowpass	0.15611632995553498	0.2648454741906675	0.014404592406478794	0.9763194444444443	0.9855845720720721	0.0061802158790160025	3000	arch04
lowpass	0.29610475936113106	0.2648454741906675	0.014404592406478794	0.9868911411411411	0.9855845720720721	0.0061802158790160025	3000	arch05
lowpass	0.2605853812363971	0.2648454741906675	0.014404592406478794	1.0032695195195196	0.9855845720720721	0.0061802158790160025	3000	arch06
lowpass	0.2287001288744678	0.2648454741906675	0.014404592406478794	0.9640510510510512	0.9855845720720721	0.0061802158790160025	3000	arch07
lowpass	0.25987632400763233	0.2648454741906675	0.014404592406478794	1.006623310810811	0.9855845720720721	0.0061802158790160025	3000	arch08
lowpass	0.2847083000776112	0.2648454741906675	0.014404592406478794	1.0081317567567565	0.9855845720720721	0.0061802158790160025	3000	arch09
lowpass	0.25999926298526593	0.2648454741906675	0.014404592406478794	0.9550442942942944	0.9855845720720721	0.0061802158790160025	3000	arch10
