# Supplementary material for: Models optimized for real-world tasks reveal the task-dependent necessity of precise temporal coding in hearing
Source: Nat Commun. 2024 Dec 4;15:10590. doi: 10.1038/s41467-024-54700-5 (PMC11618365; doi:10.1038/s41467-024-54700-5)
Supplement: Supplementary file 4 — Source Data [file 41467_2024_54700_MOESM4_ESM.zip › source_data_files/fig3d.csv]

deg_azim_err	deg_azim_err_mean	deg_azim_err_sem	deg_elev_err	deg_elev_err_mean	deg_elev_err_sem	deg_err	deg_err_mean	deg_err_sem	snr	model	subject
37.66233766233766	38.457714534269556	1.1813361070163	15.324675324675324	15.06990617038464	0.4453817777955392	40.27084558754677	41.58967121165646	0.8498881204114311	-13.6	human	S1
47.23684210526316	38.457714534269556	1.1813361070163	14.473684210526317	15.06990617038464	0.4453817777955392	45.982487048918	41.58967121165646	0.8498881204114311	-13.6	human	S2
39.22077922077922	38.457714534269556	1.1813361070163	16.883116883116884	15.06990617038464	0.4453817777955392	43.84772847149062	41.58967121165646	0.8498881204114311	-13.6	human	S3
36.103896103896105	38.457714534269556	1.1813361070163	15.324675324675324	15.06990617038464	0.4453817777955392	39.12457058564338	41.58967121165646	0.8498881204114311	-13.6	human	S4
42.20779220779221	38.457714534269556	1.1813361070163	12.857142857142856	15.06990617038464	0.4453817777955392	42.97606522964742	41.58967121165646	0.8498881204114311	-13.6	human	S5
36.05263157894737	38.457714534269556	1.1813361070163	16.44736842105263	15.06990617038464	0.4453817777955392	41.693321100894856	41.58967121165646	0.8498881204114311	-13.6	human	S6
34.8051948051948	38.457714534269556	1.1813361070163	14.155844155844155	15.06990617038464	0.4453817777955392	39.0514682043301	41.58967121165646	0.8498881204114311	-13.6	human	S7
32.89473684210526	38.457714534269556	1.1813361070163	13.68421052631579	15.06990617038464	0.4453817777955392	36.25482478081785	41.58967121165646	0.8498881204114311	-13.6	human	S8
37.23684210526316	38.457714534269556	1.1813361070163	16.31578947368421	15.06990617038464	0.4453817777955392	41.60222484783472	41.58967121165646	0.8498881204114311	-13.6	human	S9
39.35064935064935	38.457714534269556	1.1813361070163	17.01298701298701	15.06990617038464	0.4453817777955392	44.80243026846515	41.58967121165646	0.8498881204114311	-13.6	human	S10
40.26315789473684	38.457714534269556	1.1813361070163	13.289473684210526	15.06990617038464	0.4453817777955392	41.8804172026322	41.58967121165646	0.8498881204114311	-13.6	human	S11
26.710526315789476	18.654073199527748	1.0174405177003492	15.657894736842104	13.750543714658546	0.569147096515101	32.86076934466628	25.25588418107942	0.9864061508709548	-6.8	human	S1
18.181818181818183	18.654073199527748	1.0174405177003492	14.935064935064934	13.750543714658546	0.569147096515101	24.84714327216042	25.25588418107942	0.9864061508709548	-6.8	human	S2
17.894736842105264	18.654073199527748	1.0174405177003492	12.63157894736842	13.750543714658546	0.569147096515101	24.031348517512125	25.25588418107942	0.9864061508709548	-6.8	human	S3
19.350649350649352	18.654073199527748	1.0174405177003492	14.935064935064934	13.750543714658546	0.569147096515101	25.96972180926181	25.25588418107942	0.9864061508709548	-6.8	human	S4
15.324675324675324	18.654073199527748	1.0174405177003492	13.896103896103895	13.750543714658546	0.569147096515101	23.3331663844686	25.25588418107942	0.9864061508709548	-6.8	human	S5
15.844155844155845	18.654073199527748	1.0174405177003492	16.623376623376622	13.750543714658546	0.569147096515101	25.86276028226092	25.25588418107942	0.9864061508709548	-6.8	human	S6
14.342105263157896	18.654073199527748	1.0174405177003492	11.447368421052632	13.750543714658546	0.569147096515101	20.156163944514333	25.25588418107942	0.9864061508709548	-6.8	human	S7
19.86842105263158	18.654073199527748	1.0174405177003492	11.447368421052632	13.750543714658546	0.569147096515101	24.21266534931876	25.25588418107942	0.9864061508709548	-6.8	human	S8
17.272727272727273	18.654073199527748	1.0174405177003492	11.688311688311687	13.750543714658546	0.569147096515101	23.10053042903791	25.25588418107942	0.9864061508709548	-6.8	human	S9
21.18421052631579	18.654073199527748	1.0174405177003492	15.526315789473683	13.750543714658546	0.569147096515101	28.580944514622544	25.25588418107942	0.9864061508709548	-6.8	human	S10
19.22077922077922	18.654073199527748	1.0174405177003492	12.467532467532466	13.750543714658546	0.569147096515101	24.85951214404989	25.25588418107942	0.9864061508709548	-6.8	human	S11
9.74025974025974	10.679332629093395	0.7199567588167233	11.168831168831169	11.951003541912632	0.33548860262362223	17.074129743198178	18.183410412175903	0.44682580470249655	0.0	human	S1
15.394736842105264	10.679332629093395	0.7199567588167233	12.499999999999998	11.951003541912632	0.33548860262362223	21.787275535872578	18.183410412175903	0.44682580470249655	0.0	human	S2
11.03896103896104	10.679332629093395	0.7199567588167233	11.2987012987013	11.951003541912632	0.33548860262362223	17.73459602095161	18.183410412175903	0.44682580470249655	0.0	human	S3
10.64935064935065	10.679332629093395	0.7199567588167233	11.2987012987013	11.951003541912632	0.33548860262362223	17.706691678307337	18.183410412175903	0.44682580470249655	0.0	human	S4
10.51948051948052	10.679332629093395	0.7199567588167233	13.896103896103895	11.951003541912632	0.33548860262362223	19.71367349189648	18.183410412175903	0.44682580470249655	0.0	human	S5
8.441558441558442	10.679332629093395	0.7199567588167233	12.727272727272728	11.951003541912632	0.33548860262362223	18.01524802589833	18.183410412175903	0.44682580470249655	0.0	human	S6
8.7012987012987	10.679332629093395	0.7199567588167233	12.727272727272728	11.951003541912632	0.33548860262362223	16.97450100017768	18.183410412175903	0.44682580470249655	0.0	human	S7
10.38961038961039	10.679332629093395	0.7199567588167233	11.2987012987013	11.951003541912632	0.33548860262362223	17.957493386622904	18.183410412175903	0.44682580470249655	0.0	human	S8
13.506493506493506	10.679332629093395	0.7199567588167233	10.909090909090908	11.951003541912632	0.33548860262362223	18.747055082118365	18.183410412175903	0.44682580470249655	0.0	human	S9
12.207792207792208	10.679332629093395	0.7199567588167233	10.38961038961039	11.951003541912632	0.33548860262362223	17.858018159840892	18.183410412175903	0.44682580470249655	0.0	human	S10
6.883116883116883	10.679332629093395	0.7199567588167233	13.246753246753247	11.951003541912632	0.33548860262362223	16.44883240905058	18.183410412175903	0.44682580470249655	0.0	human	S11
11.168831168831169	8.093581060088237	0.5390700010286903	13.246753246753247	10.687255328403653	0.6547137227174056	18.781823451651867	15.169705423659543	0.7386302624412115	6.8	human	S1
5.194805194805195	8.093581060088237	0.5390700010286903	10.38961038961039	10.687255328403653	0.6547137227174056	12.946083294905366	15.169705423659543	0.7386302624412115	6.8	human	S2
8.051948051948052	8.093581060088237	0.5390700010286903	8.7012987012987	10.687255328403653	0.6547137227174056	13.333723723219467	15.169705423659543	0.7386302624412115	6.8	human	S3
7.368421052631579	8.093581060088237	0.5390700010286903	12.63157894736842	10.687255328403653	0.6547137227174056	16.66392299175023	15.169705423659543	0.7386302624412115	6.8	human	S4
6.623376623376624	8.093581060088237	0.5390700010286903	8.571428571428571	10.687255328403653	0.6547137227174056	12.209688251409972	15.169705423659543	0.7386302624412115	6.8	human	S5
8.181818181818182	8.093581060088237	0.5390700010286903	15.194805194805197	10.687255328403653	0.6547137227174056	19.11448805345172	15.169705423659543	0.7386302624412115	6.8	human	S6
5.8441558441558445	8.093581060088237	0.5390700010286903	9.48051948051948	10.687255328403653	0.6547137227174056	12.638826064072406	15.169705423659543	0.7386302624412115	6.8	human	S7
9.48051948051948	8.093581060088237	0.5390700010286903	11.168831168831169	10.687255328403653	0.6547137227174056	16.611344855416366	15.169705423659543	0.7386302624412115	6.8	human	S8
8.026315789473685	8.093581060088237	0.5390700010286903	9.210526315789474	10.687255328403653	0.6547137227174056	13.660900814190734	15.169705423659543	0.7386302624412115	6.8	human	S9
9.86842105263158	8.093581060088237	0.5390700010286903	10.263157894736842	10.687255328403653	0.6547137227174056	16.219184216413662	15.169705423659543	0.7386302624412115	6.8	human	S10
9.22077922077922	8.093581060088237	0.5390700010286903	8.7012987012987	10.687255328403653	0.6547137227174056	14.686773943773185	15.169705423659543	0.7386302624412115	6.8	human	S11
8.552631578947368	7.161654135338346	0.6204123092716756	9.342105263157896	9.301559684334803	0.5016224215945078	14.57289467911855	13.530749233263101	0.6899686369412185	13.6	human	S1
6.493506493506494	7.161654135338346	0.6204123092716756	10.909090909090908	9.301559684334803	0.5016224215945078	14.608918697630198	13.530749233263101	0.6899686369412185	13.6	human	S2
9.210526315789474	7.161654135338346	0.6204123092716756	7.763157894736842	9.301559684334803	0.5016224215945078	13.458595437712098	13.530749233263101	0.6899686369412185	13.6	human	S3
11.973684210526317	7.161654135338346	0.6204123092716756	11.052631578947368	9.301559684334803	0.5016224215945078	19.11533141555808	13.530749233263101	0.6899686369412185	13.6	human	S4
4.473684210526316	7.161654135338346	0.6204123092716756	9.473684210526317	9.301559684334803	0.5016224215945078	12.070550129172778	13.530749233263101	0.6899686369412185	13.6	human	S5
5.657894736842105	7.161654135338346	0.6204123092716756	12.63157894736842	9.301559684334803	0.5016224215945078	15.146224974187612	13.530749233263101	0.6899686369412185	13.6	human	S6
6.052631578947368	7.161654135338346	0.6204123092716756	8.157894736842104	9.301559684334803	0.5016224215945078	11.907437784126731	13.530749233263101	0.6899686369412185	13.6	human	S7
6.233766233766234	7.161654135338346	0.6204123092716756	7.012987012987013	9.301559684334803	0.5016224215945078	10.998645389891957	13.530749233263101	0.6899686369412185	13.6	human	S8
7.142857142857143	7.161654135338346	0.6204123092716756	8.181818181818182	9.301559684334803	0.5016224215945078	12.332988055477218	13.530749233263101	0.6899686369412185	13.6	human	S9
6.233766233766234	7.161654135338346	0.6204123092716756	8.441558441558442	9.301559684334803	0.5016224215945078	11.70609528146074	13.530749233263101	0.6899686369412185	13.6	human	S10
6.753246753246753	7.161654135338346	0.6204123092716756	9.35064935064935	9.301559684334803	0.5016224215945078	12.92055972155816	13.530749233263101	0.6899686369412185	13.6	human	S11
8.96103896103896	4.907568508046977	0.526943987783526	10.51948051948052	7.713757534331696	0.5841801750798492	15.626407281217547	10.703015625894926	0.7468627798211414	inf	human	S1
5.584415584415584	4.907568508046977	0.526943987783526	9.48051948051948	7.713757534331696	0.5841801750798492	12.849203907760204	10.703015625894926	0.7468627798211414	inf	human	S2
5.064935064935065	4.907568508046977	0.526943987783526	5.454545454545454	7.713757534331696	0.5841801750798492	9.007461766545	10.703015625894926	0.7468627798211414	inf	human	S3
5.454545454545454	4.907568508046977	0.526943987783526	8.7012987012987	7.713757534331696	0.5841801750798492	11.936336504546489	10.703015625894926	0.7468627798211414	inf	human	S4
2.3684210526315788	4.907568508046977	0.526943987783526	5.394736842105263	7.713757534331696	0.5841801750798492	6.753977087990183	10.703015625894926	0.7468627798211414	inf	human	S5
3.5064935064935066	4.907568508046977	0.526943987783526	9.999999999999998	7.713757534331696	0.5841801750798492	12.103800467567677	10.703015625894926	0.7468627798211414	inf	human	S6
5.064935064935065	4.907568508046977	0.526943987783526	8.831168831168831	7.713757534331696	0.5841801750798492	11.71949154182965	10.703015625894926	0.7468627798211414	inf	human	S7
4.285714285714287	4.907568508046977	0.526943987783526	5.714285714285714	7.713757534331696	0.5841801750798492	8.306613172966149	10.703015625894926	0.7468627798211414	inf	human	S8
6.103896103896104	4.907568508046977	0.526943987783526	5.8441558441558445	7.713757534331696	0.5841801750798492	10.33192643975439	10.703015625894926	0.7468627798211414	inf	human	S9
3.2467532467532467	4.907568508046977	0.526943987783526	6.753246753246753	7.713757534331696	0.5841801750798492	8.848206281076223	10.703015625894926	0.7468627798211414	inf	human	S10
4.342105263157895	4.907568508046977	0.526943987783526	8.157894736842104	7.713757534331696	0.5841801750798492	10.249747433590672	10.703015625894926	0.7468627798211414	inf	human	S11
46.51487414187643	48.17890160183067	0.2730403479527033	15.493135011441648	15.802105263157895	0.23531349073960986	46.84747336824426	48.97151441934376	0.36423146286886926	-13.6	50	arch01
47.60503432494279	48.17890160183067	0.2730403479527033	16.444851258581235	15.802105263157895	0.23531349073960986	49.51597075757682	48.97151441934376	0.36423146286886926	-13.6	50	arch02
48.50228832951945	48.17890160183067	0.2730403479527033	16.446224256292908	15.802105263157895	0.23531349073960986	49.823930011905475	48.97151441934376	0.36423146286886926	-13.6	50	arch03
48.32608695652174	48.17890160183067	0.2730403479527033	14.393821510297483	15.802105263157895	0.23531349073960986	48.28554666243063	48.97151441934376	0.36423146286886926	-13.6	50	arch04
48.01784897025172	48.17890160183067	0.2730403479527033	16.826315789473686	15.802105263157895	0.23531349073960986	48.61937589729275	48.97151441934376	0.36423146286886926	-13.6	50	arch05
47.28810068649886	48.17890160183067	0.2730403479527033	16.312356979405035	15.802105263157895	0.23531349073960986	47.859854536491035	48.97151441934376	0.36423146286886926	-13.6	50	arch06
49.00549199084668	48.17890160183067	0.2730403479527033	15.936613272311213	15.802105263157895	0.23531349073960986	50.43521988520123	48.97151441934376	0.36423146286886926	-13.6	50	arch07
48.70297482837529	48.17890160183067	0.2730403479527033	15.255606407322654	15.802105263157895	0.23531349073960986	49.33841973180126	48.97151441934376	0.36423146286886926	-13.6	50	arch08
48.35217391304348	48.17890160183067	0.2730403479527033	15.13112128146453	15.802105263157895	0.23531349073960986	48.55914923835729	48.97151441934376	0.36423146286886926	-13.6	50	arch09
49.4741418764302	48.17890160183067	0.2730403479527033	15.781006864988559	15.802105263157895	0.23531349073960986	50.43020410413692	48.97151441934376	0.36423146286886926	-13.6	50	arch10
33.7720823798627	39.518146453089244	1.3635705630606425	14.405263157894737	15.049816933638445	0.20156323518217018	36.50822214981515	41.7366401379019	1.180780956033198	-6.8	50	arch01
37.31922196796339	39.518146453089244	1.3635705630606425	15.666132723112128	15.049816933638445	0.20156323518217018	40.77481265415161	41.7366401379019	1.180780956033198	-6.8	50	arch02
37.732265446224254	39.518146453089244	1.3635705630606425	15.382151029748284	15.049816933638445	0.20156323518217018	40.72142209273433	41.7366401379019	1.180780956033198	-6.8	50	arch03
43.20274599542334	39.518146453089244	1.3635705630606425	14.155377574370709	15.049816933638445	0.20156323518217018	44.110456252614746	41.7366401379019	1.180780956033198	-6.8	50	arch04
39.39450800915332	39.518146453089244	1.3635705630606425	15.952402745995423	15.049816933638445	0.20156323518217018	41.58574973592789	41.7366401379019	1.180780956033198	-6.8	50	arch05
35.779633867276885	39.518146453089244	1.3635705630606425	14.974370709382152	15.049816933638445	0.20156323518217018	38.27258700760537	41.7366401379019	1.180780956033198	-6.8	50	arch06
44.44576659038901	39.518146453089244	1.3635705630606425	15.58695652173913	15.049816933638445	0.20156323518217018	46.38322979898975	41.7366401379019	1.180780956033198	-6.8	50	arch07
43.31899313501144	39.518146453089244	1.3635705630606425	14.645995423340961	15.049816933638445	0.20156323518217018	44.692446952524044	41.7366401379019	1.180780956033198	-6.8	50	arch08
34.66270022883295	39.518146453089244	1.3635705630606425	14.312356979405035	15.049816933638445	0.20156323518217018	37.26749831109647	41.7366401379019	1.180780956033198	-6.8	50	arch09
45.55354691075515	39.518146453089244	1.3635705630606425	15.417162471395882	15.049816933638445	0.20156323518217018	47.04997642355968	41.7366401379019	1.180780956033198	-6.8	50	arch10
21.145766590389016	27.80633867276888	1.625363107014738	12.459267734553777	13.291533180778032	0.21160302661438848	25.794910551232046	31.521639168303487	1.4101262027048613	0.0	50	arch01
25.026773455377576	27.80633867276888	1.625363107014738	13.374599542334096	13.291533180778032	0.21160302661438848	29.54720126036792	31.521639168303487	1.4101262027048613	0.0	50	arch02
25.461784897025172	27.80633867276888	1.625363107014738	13.080549199084668	13.291533180778032	0.21160302661438848	29.595874906083893	31.521639168303487	1.4101262027048613	0.0	50	arch03
29.432723112128148	27.80633867276888	1.625363107014738	13.037299771167048	13.291533180778032	0.21160302661438848	32.60348605064892	31.521639168303487	1.4101262027048613	0.0	50	arch04
27.324942791762012	27.80633867276888	1.625363107014738	13.852860411899314	13.291533180778032	0.21160302661438848	31.18789973563428	31.521639168303487	1.4101262027048613	0.0	50	arch05
23.308924485125857	27.80633867276888	1.625363107014738	12.938901601830663	13.291533180778032	0.21160302661438848	27.599787014529973	31.521639168303487	1.4101262027048613	0.0	50	arch06
34.339816933638446	27.80633867276888	1.625363107014738	14.140961098398169	13.291533180778032	0.21160302661438848	37.29147280721465	31.521639168303487	1.4101262027048613	0.0	50	arch07
32.20480549199085	27.80633867276888	1.625363107014738	13.110983981693364	13.291533180778032	0.21160302661438848	34.9715265832008	31.521639168303487	1.4101262027048613	0.0	50	arch08
23.343935926773455	27.80633867276888	1.625363107014738	12.467276887871854	13.291533180778032	0.21160302661438848	27.383726291907255	31.521639168303487	1.4101262027048613	0.0	50	arch09
36.47391304347826	27.80633867276888	1.625363107014738	14.452631578947368	13.291533180778032	0.21160302661438848	39.240506482215174	31.521639168303487	1.4101262027048613	0.0	50	arch10
14.803661327231122	19.283043478260872	1.1439400625791574	10.151029748283753	10.980343249427918	0.22142080406551498	19.498977039726913	23.44476370205762	1.038283205839075	6.8	50	arch01
17.492677345537757	19.283043478260872	1.1439400625791574	10.764302059496568	10.980343249427918	0.22142080406551498	21.905631960955084	23.44476370205762	1.038283205839075	6.8	50	arch02
17.698855835240273	19.283043478260872	1.1439400625791574	10.611670480549199	10.980343249427918	0.22142080406551498	22.01718233468302	23.44476370205762	1.038283205839075	6.8	50	arch03
18.43638443935927	19.283043478260872	1.1439400625791574	10.935011441647598	10.980343249427918	0.22142080406551498	22.784534969538306	23.44476370205762	1.038283205839075	6.8	50	arch04
18.997025171624713	19.283043478260872	1.1439400625791574	11.29816933638444	10.980343249427918	0.22142080406551498	23.2747164261334	23.44476370205762	1.038283205839075	6.8	50	arch05
16.352860411899314	19.283043478260872	1.1439400625791574	10.529061784897026	10.980343249427918	0.22142080406551498	20.803666577588572	23.44476370205762	1.038283205839075	6.8	50	arch06
24.34691075514874	19.283043478260872	1.1439400625791574	11.937299771167046	10.980343249427918	0.22142080406551498	28.079553572173182	23.44476370205762	1.038283205839075	6.8	50	arch07
21.61304347826087	19.283043478260872	1.1439400625791574	10.923798627002288	10.980343249427918	0.22142080406551498	25.23994867833536	23.44476370205762	1.038283205839075	6.8	50	arch08
16.999771167048056	19.283043478260872	1.1439400625791574	10.307551487414187	10.980343249427918	0.22142080406551498	21.115560115178965	23.44476370205762	1.038283205839075	6.8	50	arch09
26.08924485125858	19.283043478260872	1.1439400625791574	12.345537757437071	10.980343249427918	0.22142080406551498	29.727865346263386	23.44476370205762	1.038283205839075	6.8	50	arch10
11.19954233409611	13.651441647597256	0.5809461279001298	8.305949656750572	8.931556064073227	0.18557324193542465	15.437685647714225	17.707343455051742	0.577557495775768	13.6	50	arch01
12.807322654462242	13.651441647597256	0.5809461279001298	8.592448512585813	8.931556064073227	0.18557324193542465	16.79563563253418	17.707343455051742	0.577557495775768	13.6	50	arch02
12.992448512585812	13.651441647597256	0.5809461279001298	8.655148741418765	8.931556064073227	0.18557324193542465	17.05133094330741	17.707343455051742	0.577557495775768	13.6	50	arch03
12.803432494279177	13.651441647597256	0.5809461279001298	8.846910755148741	8.931556064073227	0.18557324193542465	17.01296331224791	17.707343455051742	0.577557495775768	13.6	50	arch04
13.904805491990846	13.651441647597256	0.5809461279001298	8.997025171624713	8.931556064073227	0.18557324193542465	17.820098315138253	17.707343455051742	0.577557495775768	13.6	50	arch05
11.958810068649885	13.651441647597256	0.5809461279001298	8.606636155606408	8.931556064073227	0.18557324193542465	16.180868263136457	17.707343455051742	0.577557495775768	13.6	50	arch06
15.449427917620138	13.651441647597256	0.5809461279001298	9.797711670480549	8.931556064073227	0.18557324193542465	19.78121516443099	17.707343455051742	0.577557495775768	13.6	50	arch07
15.174828375286042	13.651441647597256	0.5809461279001298	8.91350114416476	8.931556064073227	0.18557324193542465	18.813531295831837	17.707343455051742	0.577557495775768	13.6	50	arch08
12.904118993135011	13.651441647597256	0.5809461279001298	8.47025171624714	8.931556064073227	0.18557324193542465	16.69889650141493	17.707343455051742	0.577557495775768	13.6	50	arch09
17.319679633867278	13.651441647597256	0.5809461279001298	10.129977116704806	8.931556064073227	0.18557324193542465	21.481209474761243	17.707343455051742	0.577557495775768	13.6	50	arch10
5.2295194508009155	5.73233409610984	0.23964860774173727	4.945995423340961	4.92066361556064	0.1818323750388955	8.385977133511426	8.716056135246424	0.32443229130565604	inf	50	arch01
4.817620137299771	5.73233409610984	0.23964860774173727	4.215560640732265	4.92066361556064	0.1818323750388955	7.459923947965376	8.716056135246424	0.32443229130565604	inf	50	arch02
5.609153318077803	5.73233409610984	0.23964860774173727	4.9649885583524025	4.92066361556064	0.1818323750388955	8.68480587489412	8.716056135246424	0.32443229130565604	inf	50	arch03
4.878032036613273	5.73233409610984	0.23964860774173727	4.394279176201373	4.92066361556064	0.1818323750388955	7.617135331771011	8.716056135246424	0.32443229130565604	inf	50	arch04
6.013272311212814	5.73233409610984	0.23964860774173727	4.596338672768879	4.92066361556064	0.1818323750388955	8.601597824184951	8.716056135246424	0.32443229130565604	inf	50	arch05
5.3130434782608695	5.73233409610984	0.23964860774173727	4.718993135011441	4.92066361556064	0.1818323750388955	8.221868025136278	8.716056135246424	0.32443229130565604	inf	50	arch06
6.113043478260869	5.73233409610984	0.23964860774173727	5.508466819221968	4.92066361556064	0.1818323750388955	9.524297088162077	8.716056135246424	0.32443229130565604	inf	50	arch07
6.467505720823799	5.73233409610984	0.23964860774173727	5.544393592677346	4.92066361556064	0.1818323750388955	9.798541166537811	8.716056135246424	0.32443229130565604	inf	50	arch08
5.607551487414188	5.73233409610984	0.23964860774173727	4.3826086956521735	4.92066361556064	0.1818323750388955	8.116643326702022	8.716056135246424	0.32443229130565604	inf	50	arch09
7.274599542334096	5.73233409610984	0.23964860774173727	5.935011441647597	4.92066361556064	0.1818323750388955	10.74977163359917	8.716056135246424	0.32443229130565604	inf	50	arch10
44.341647597254	45.7679176201373	0.6349513519900218	15.575057208237986	15.61862700228833	0.1623944991226479	45.53319448132245	47.15531385363565	0.5787146755881186	-13.6	320	arch01
44.81601830663615	45.7679176201373	0.6349513519900218	15.362700228832953	15.61862700228833	0.1623944991226479	46.514840170273324	47.15531385363565	0.5787146755881186	-13.6	320	arch02
45.360411899313505	45.7679176201373	0.6349513519900218	16.101830663615562	15.61862700228833	0.1623944991226479	47.807195333114954	47.15531385363565	0.5787146755881186	-13.6	320	arch03
48.01762013729977	45.7679176201373	0.6349513519900218	15.444393592677345	15.61862700228833	0.1623944991226479	48.8671849186206	47.15531385363565	0.5787146755881186	-13.6	320	arch04
47.58741418764302	45.7679176201373	0.6349513519900218	14.735469107551488	15.61862700228833	0.1623944991226479	47.717289559338745	47.15531385363565	0.5787146755881186	-13.6	320	arch05
44.35263157894737	45.7679176201373	0.6349513519900218	16.409839816933637	15.61862700228833	0.1623944991226479	47.02038772188869	47.15531385363565	0.5787146755881186	-13.6	320	arch06
47.83729977116705	45.7679176201373	0.6349513519900218	16.068421052631578	15.61862700228833	0.1623944991226479	49.91114490940776	47.15531385363565	0.5787146755881186	-13.6	320	arch07
42.35995423340961	45.7679176201373	0.6349513519900218	15.10091533180778	15.61862700228833	0.1623944991226479	43.97935945253565	47.15531385363565	0.5787146755881186	-13.6	320	arch08
44.796338672768876	45.7679176201373	0.6349513519900218	15.971853546910754	15.61862700228833	0.1623944991226479	45.40954453486436	47.15531385363565	0.5787146755881186	-13.6	320	arch09
48.20983981693364	45.7679176201373	0.6349513519900218	15.41578947368421	15.61862700228833	0.1623944991226479	48.79299745498996	47.15531385363565	0.5787146755881186	-13.6	320	arch10
26.223569794050345	32.73851258581236	2.3286057428535005	14.178260869565218	14.617116704805492	0.15005137262736423	30.842242708347797	36.43880011838589	1.8987875565852057	-6.8	320	arch01
27.975743707093823	32.73851258581236	2.3286057428535005	14.372540045766591	14.617116704805492	0.15005137262736423	32.75791346919771	36.43880011838589	1.8987875565852057	-6.8	320	arch02
27.029977116704806	32.73851258581236	2.3286057428535005	14.867734553775744	14.617116704805492	0.15005137262736423	32.404119199990596	36.43880011838589	1.8987875565852057	-6.8	320	arch03
42.637986270022886	32.73851258581236	2.3286057428535005	14.963386727688787	14.617116704805492	0.15005137262736423	44.24291504681371	36.43880011838589	1.8987875565852057	-6.8	320	arch04
32.247597254004575	32.73851258581236	2.3286057428535005	13.841189931350115	14.617116704805492	0.15005137262736423	35.36691708962239	36.43880011838589	1.8987875565852057	-6.8	320	arch05
27.098855835240276	32.73851258581236	2.3286057428535005	14.827917620137299	14.617116704805492	0.15005137262736423	32.48153186857337	36.43880011838589	1.8987875565852057	-6.8	320	arch06
40.449427917620135	32.73851258581236	2.3286057428535005	15.170022883295195	14.617116704805492	0.15005137262736423	43.38662691513057	36.43880011838589	1.8987875565852057	-6.8	320	arch07
27.00320366132723	32.73851258581236	2.3286057428535005	14.2837528604119	14.617116704805492	0.15005137262736423	31.688266615824595	36.43880011838589	1.8987875565852057	-6.8	320	arch08
31.123569794050344	32.73851258581236	2.3286057428535005	14.367048054919909	14.617116704805492	0.15005137262736423	34.28391141186139	36.43880011838589	1.8987875565852057	-6.8	320	arch09
45.59519450800915	32.73851258581236	2.3286057428535005	15.299313501144164	14.617116704805492	0.15005137262736423	46.9335568584968	36.43880011838589	1.8987875565852057	-6.8	320	arch10
15.571395881006865	21.002356979405032	2.196937180588223	11.885812356979406	12.527093821510297	0.2533824226113252	21.395396578534804	26.046478044547644	1.859961910528672	0.0	320	arch01
16.571395881006865	21.002356979405032	2.196937180588223	12.147139588100686	12.527093821510297	0.2533824226113252	22.49319053852036	26.046478044547644	1.859961910528672	0.0	320	arch02
16.670480549199084	21.002356979405032	2.196937180588223	12.38878718535469	12.527093821510297	0.2533824226113252	22.742569896135002	26.046478044547644	1.859961910528672	0.0	320	arch03
28.313958810068648	21.002356979405032	2.196937180588223	13.11441647597254	12.527093821510297	0.2533824226113252	31.78370755901112	26.046478044547644	1.859961910528672	0.0	320	arch04
17.9512585812357	21.002356979405032	2.196937180588223	11.786727688787185	12.527093821510297	0.2533824226113252	23.132657377739676	26.046478044547644	1.859961910528672	0.0	320	arch05
16.484897025171623	21.002356979405032	2.196937180588223	12.205949656750573	12.527093821510297	0.2533824226113252	22.459944143925977	26.046478044547644	1.859961910528672	0.0	320	arch06
25.202059496567507	21.002356979405032	2.196937180588223	13.24508009153318	12.527093821510297	0.2533824226113252	29.962470452484112	26.046478044547644	1.859961910528672	0.0	320	arch07
17.847597254004576	21.002356979405032	2.196937180588223	12.437528604118993	12.527093821510297	0.2533824226113252	23.540576223611385	26.046478044547644	1.859961910528672	0.0	320	arch08
18.598398169336384	21.002356979405032	2.196937180588223	11.769107551487414	12.527093821510297	0.2533824226113252	23.37438541964708	26.046478044547644	1.859961910528672	0.0	320	arch09
36.81212814645309	21.002356979405032	2.196937180588223	14.290389016018306	12.527093821510297	0.2533824226113252	39.579882255866934	26.046478044547644	1.859961910528672	0.0	320	arch10
10.865903890160183	13.79466819221968	1.2514915830446431	9.682379862700229	10.19441647597254	0.2631110764353395	16.340604800432075	18.967033716037378	1.1371889036194367	6.8	320	arch01
11.154233409610985	13.79466819221968	1.2514915830446431	9.68924485125858	10.19441647597254	0.2631110764353395	16.62683761788143	18.967033716037378	1.1371889036194367	6.8	320	arch02
12.207551487414188	13.79466819221968	1.2514915830446431	10.048054919908466	10.19441647597254	0.2631110764353395	17.686234736704403	18.967033716037378	1.1371889036194367	6.8	320	arch03
15.948741418764302	13.79466819221968	1.2514915830446431	10.339816933638444	10.19441647597254	0.2631110764353395	20.562114239973372	18.967033716037378	1.1371889036194367	6.8	320	arch04
11.618077803203661	13.79466819221968	1.2514915830446431	9.712356979405035	10.19441647597254	0.2631110764353395	16.93421922094588	18.967033716037378	1.1371889036194367	6.8	320	arch05
11.722196796338674	13.79466819221968	1.2514915830446431	9.903890160183066	10.19441647597254	0.2631110764353395	17.2620908745006	18.967033716037378	1.1371889036194367	6.8	320	arch06
14.915560640732265	13.79466819221968	1.2514915830446431	10.949885583524027	10.19441647597254	0.2631110764353395	20.469703750643404	18.967033716037378	1.1371889036194367	6.8	320	arch07
13.332951945080092	13.79466819221968	1.2514915830446431	10.323340961098399	10.19441647597254	0.2631110764353395	18.73812522385978	18.967033716037378	1.1371889036194367	6.8	320	arch08
12.139359267734553	13.79466819221968	1.2514915830446431	9.171853546910755	10.19441647597254	0.2631110764353395	16.817411469684586	18.967033716037378	1.1371889036194367	6.8	320	arch09
24.042105263157893	13.79466819221968	1.2514915830446431	12.123340961098398	10.19441647597254	0.2631110764353395	28.232995225748247	18.967033716037378	1.1371889036194367	6.8	320	arch10
8.550343249427918	9.709816933638443	0.5595265707517151	7.962700228832952	8.249931350114418	0.22128403813069564	13.31382484886311	14.420069905025333	0.5812499916485132	13.6	320	arch01
8.3045766590389	9.709816933638443	0.5595265707517151	7.770938215102975	8.249931350114418	0.22128403813069564	13.004465613431096	14.420069905025333	0.5812499916485132	13.6	320	arch02
9.568649885583524	9.709816933638443	0.5595265707517151	8.334096109839816	8.249931350114418	0.22128403813069564	14.38200681376112	14.420069905025333	0.5812499916485132	13.6	320	arch03
9.408466819221967	9.709816933638443	0.5595265707517151	8.134324942791762	8.249931350114418	0.22128403813069564	14.076738588813928	14.420069905025333	0.5812499916485132	13.6	320	arch04
8.553318077803203	9.709816933638443	0.5595265707517151	7.754919908466819	8.249931350114418	0.22128403813069564	13.173628159510384	14.420069905025333	0.5812499916485132	13.6	320	arch05
9.070251716247139	9.709816933638443	0.5595265707517151	8.073455377574371	8.249931350114418	0.22128403813069564	13.866367843138931	14.420069905025333	0.5812499916485132	13.6	320	arch06
9.991762013729977	9.709816933638443	0.5595265707517151	8.873913043478261	8.249931350114418	0.22128403813069564	15.16780037330809	14.420069905025333	0.5812499916485132	13.6	320	arch07
10.57116704805492	9.709816933638443	0.5595265707517151	8.526544622425629	8.249931350114418	0.22128403813069564	15.281556149970191	14.420069905025333	0.5812499916485132	13.6	320	arch08
8.75766590389016	9.709816933638443	0.5595265707517151	7.275057208237986	8.249931350114418	0.22128403813069564	12.875942630756285	14.420069905025333	0.5812499916485132	13.6	320	arch09
14.321967963386728	9.709816933638443	0.5595265707517151	9.793363844393593	8.249931350114418	0.22128403813069564	19.058368028700176	14.420069905025333	0.5812499916485132	13.6	320	arch10
5.260183066361556	4.533318077803203	0.30683955062342266	4.935469107551487	4.496704805491991	0.1938643819409419	8.397973835441125	7.503826109611438	0.3822685805915024	inf	320	arch01
4.118306636155606	4.533318077803203	0.30683955062342266	4.108695652173913	4.496704805491991	0.1938643819409419	6.871571190625134	7.503826109611438	0.3822685805915024	inf	320	arch02
5.645080091533181	4.533318077803203	0.30683955062342266	5.114645308924485	4.496704805491991	0.1938643819409419	8.85458536562613	7.503826109611438	0.3822685805915024	inf	320	arch03
2.9945080091533183	4.533318077803203	0.30683955062342266	3.5443935926773453	4.496704805491991	0.1938643819409419	5.544041360805753	7.503826109611438	0.3822685805915024	inf	320	arch04
3.7324942791762012	4.533318077803203	0.30683955062342266	3.937528604118993	4.496704805491991	0.1938643819409419	6.452005212231008	7.503826109611438	0.3822685805915024	inf	320	arch05
5.34141876430206	4.533318077803203	0.30683955062342266	4.994508009153318	4.496704805491991	0.1938643819409419	8.554858629505263	7.503826109611438	0.3822685805915024	inf	320	arch06
4.273684210526316	4.533318077803203	0.30683955062342266	4.661784897025171	4.496704805491991	0.1938643819409419	7.473026399571116	7.503826109611438	0.3822685805915024	inf	320	arch07
6.002974828375286	4.533318077803203	0.30683955062342266	5.174370709382151	4.496704805491991	0.1938643819409419	9.129219618748131	7.503826109611438	0.3822685805915024	inf	320	arch08
3.840732265446224	4.533318077803203	0.30683955062342266	3.7093821510297484	4.496704805491991	0.1938643819409419	6.307717914838865	7.503826109611438	0.3822685805915024	inf	320	arch09
4.123798627002288	4.533318077803203	0.30683955062342266	4.786270022883295	4.496704805491991	0.1938643819409419	7.45326156872185	7.503826109611438	0.3822685805915024	inf	320	arch10
41.18421052631579	47.46075514874142	1.3732478923901554	14.723340961098398	15.290480549199083	0.20281762923515995	43.49623636489779	48.70867604121829	1.1318935171535345	-13.6	1000	arch01
44.243478260869566	47.46075514874142	1.3732478923901554	15.076201372997712	15.290480549199083	0.20281762923515995	46.05260612752413	48.70867604121829	1.1318935171535345	-13.6	1000	arch02
54.188329519450804	47.46075514874142	1.3732478923901554	15.561556064073226	15.290480549199083	0.20281762923515995	53.82466301080049	48.70867604121829	1.1318935171535345	-13.6	1000	arch03
50.83798627002288	47.46075514874142	1.3732478923901554	15.960640732265446	15.290480549199083	0.20281762923515995	50.78930872310282	48.70867604121829	1.1318935171535345	-13.6	1000	arch04
43.80732265446224	47.46075514874142	1.3732478923901554	14.972540045766591	15.290480549199083	0.20281762923515995	45.566747015360185	48.70867604121829	1.1318935171535345	-13.6	1000	arch05
48.935011441647596	47.46075514874142	1.3732478923901554	15.64645308924485	15.290480549199083	0.20281762923515995	50.14159995700371	48.70867604121829	1.1318935171535345	-13.6	1000	arch06
51.2324942791762	47.46075514874142	1.3732478923901554	16.14782608695652	15.290480549199083	0.20281762923515995	53.05044060202454	48.70867604121829	1.1318935171535345	-13.6	1000	arch07
44.778032036613276	47.46075514874142	1.3732478923901554	15.81807780320366	15.290480549199083	0.20281762923515995	47.98909358284565	48.70867604121829	1.1318935171535345	-13.6	1000	arch08
44.07734553775744	47.46075514874142	1.3732478923901554	14.100228832951945	15.290480549199083	0.20281762923515995	45.04535522799852	48.70867604121829	1.1318935171535345	-13.6	1000	arch09
51.323340961098395	47.46075514874142	1.3732478923901554	14.897940503432494	15.290480549199083	0.20281762923515995	51.1307098006251	48.70867604121829	1.1318935171535345	-13.6	1000	arch10
21.865903890160183	29.27430205949657	2.10457293819517	13.596109839816934	14.320732265446225	0.19711921963189058	27.630491354468283	33.87825255446916	1.7393428042945687	-6.8	1000	arch01
23.615331807780322	29.27430205949657	2.10457293819517	14.020137299771166	14.320732265446225	0.19711921963189058	29.341071029877128	33.87825255446916	1.7393428042945687	-6.8	1000	arch02
31.123798627002287	29.27430205949657	2.10457293819517	14.3720823798627	14.320732265446225	0.19711921963189058	35.43807809753128	33.87825255446916	1.7393428042945687	-6.8	1000	arch03
34.42974828375286	29.27430205949657	2.10457293819517	15.20137299771167	14.320732265446225	0.19711921963189058	37.72691819869353	33.87825255446916	1.7393428042945687	-6.8	1000	arch04
25.610983981693362	29.27430205949657	2.10457293819517	13.859954233409612	14.320732265446225	0.19711921963189058	30.795277864416224	33.87825255446916	1.7393428042945687	-6.8	1000	arch05
29.002974828375287	29.27430205949657	2.10457293819517	14.322196796338673	14.320732265446225	0.19711921963189058	33.606708338914	33.87825255446916	1.7393428042945687	-6.8	1000	arch06
39.08443935926773	29.27430205949657	2.10457293819517	15.20045766590389	14.320732265446225	0.19711921963189058	42.604601213965516	33.87825255446916	1.7393428042945687	-6.8	1000	arch07
24.009610983981695	29.27430205949657	2.10457293819517	14.445308924485126	14.320732265446225	0.19711921963189058	30.18628595406255	33.87825255446916	1.7393428042945687	-6.8	1000	arch08
23.956064073226546	29.27430205949657	2.10457293819517	13.38787185354691	14.320732265446225	0.19711921963189058	29.047409239726043	33.87825255446916	1.7393428042945687	-6.8	1000	arch09
40.0441647597254	29.27430205949657	2.10457293819517	14.801830663615561	14.320732265446225	0.19711921963189058	42.40568425303704	33.87825255446916	1.7393428042945687	-6.8	1000	arch10
11.79816933638444	15.19151029748284	1.3020896325712035	11.47070938215103	12.194187643020594	0.21293746117804305	18.53391262097398	21.662331878466624	1.1433670047380415	0.0	1000	arch01
12.197254004576658	15.19151029748284	1.3020896325712035	11.85537757437071	12.194187643020594	0.21293746117804305	19.193270081808866	21.662331878466624	1.1433670047380415	0.0	1000	arch02
15.499313501144165	15.19151029748284	1.3020896325712035	12.290846681922197	12.194187643020594	0.21293746117804305	21.99919097271603	21.662331878466624	1.1433670047380415	0.0	1000	arch03
16.386270022883295	15.19151029748284	1.3020896325712035	12.663157894736843	12.194187643020594	0.21293746117804305	22.70458504341869	21.662331878466624	1.1433670047380415	0.0	1000	arch04
12.83020594965675	15.19151029748284	1.3020896325712035	11.719679633867276	12.194187643020594	0.21293746117804305	19.573147461799746	21.662331878466624	1.1433670047380415	0.0	1000	arch05
14.24279176201373	15.19151029748284	1.3020896325712035	11.959954233409611	12.194187643020594	0.21293746117804305	20.72779735995845	21.662331878466624	1.1433670047380415	0.0	1000	arch06
21.776430205949655	15.19151029748284	1.3020896325712035	13.002059496567506	12.194187643020594	0.21293746117804305	27.429669451553334	21.662331878466624	1.1433670047380415	0.0	1000	arch07
12.458352402745996	15.19151029748284	1.3020896325712035	12.024713958810068	12.194187643020594	0.21293746117804305	19.493379594277698	21.662331878466624	1.1433670047380415	0.0	1000	arch08
11.71304347826087	15.19151029748284	1.3020896325712035	11.455148741418764	12.194187643020594	0.21293746117804305	18.447814167236142	21.662331878466624	1.1433670047380415	0.0	1000	arch09
23.013272311212816	15.19151029748284	1.3020896325712035	13.500228832951946	12.194187643020594	0.21293746117804305	28.520552030923334	21.662331878466624	1.1433670047380415	0.0	1000	arch10
7.928604118993135	8.900983981693363	0.5251249819890836	9.362700228832953	9.891830663615561	0.20996839327868916	14.06328286693201	15.226736467996426	0.5568342321739457	6.8	1000	arch01
8.064759725400458	8.900983981693363	0.5251249819890836	9.607093821510297	9.891830663615561	0.20996839327868916	14.42876411510775	15.226736467996426	0.5568342321739457	6.8	1000	arch02
9.610068649885584	8.900983981693363	0.5251249819890836	10.240274599542333	9.891830663615561	0.20996839327868916	16.009477139271453	15.226736467996426	0.5568342321739457	6.8	1000	arch03
8.201601830663616	8.900983981693363	0.5251249819890836	9.823798627002288	9.891830663615561	0.20996839327868916	14.612535703009705	15.226736467996426	0.5568342321739457	6.8	1000	arch04
7.662700228832952	8.900983981693363	0.5251249819890836	9.436155606407322	9.891830663615561	0.20996839327868916	13.947184219744209	15.226736467996426	0.5568342321739457	6.8	1000	arch05
8.61121281464531	8.900983981693363	0.5251249819890836	9.679176201372998	9.891830663615561	0.20996839327868916	14.822658102300295	15.226736467996426	0.5568342321739457	6.8	1000	arch06
11.400686498855835	8.900983981693363	0.5251249819890836	10.589931350114416	9.891830663615561	0.20996839327868916	17.721088069765198	15.226736467996426	0.5568342321739457	6.8	1000	arch07
8.301144164759725	8.900983981693363	0.5251249819890836	9.65766590389016	9.891830663615561	0.20996839327868916	14.580900749065993	15.226736467996426	0.5568342321739457	6.8	1000	arch08
7.07116704805492	8.900983981693363	0.5251249819890836	9.162242562929062	9.891830663615561	0.20996839327868916	13.287478546190059	15.226736467996426	0.5568342321739457	6.8	1000	arch09
12.157894736842104	8.900983981693363	0.5251249819890836	11.359267734553775	9.891830663615561	0.20996839327868916	18.79399516857758	15.226736467996426	0.5568342321739457	6.8	1000	arch10
5.845537757437071	6.017139588100687	0.2529371322405838	7.635011441647597	7.998581235697941	0.18398020954883573	11.132768815868936	11.564390397131882	0.3315483426142265	13.6	1000	arch01
5.895194508009153	6.017139588100687	0.2529371322405838	7.84096109839817	7.998581235697941	0.18398020954883573	11.372045791705801	11.564390397131882	0.3315483426142265	13.6	1000	arch02
7.056521739130435	6.017139588100687	0.2529371322405838	8.434324942791761	7.998581235697941	0.18398020954883573	12.644101959584578	11.564390397131882	0.3315483426142265	13.6	1000	arch03
5.105263157894737	6.017139588100687	0.2529371322405838	7.581922196796339	7.998581235697941	0.18398020954883573	10.545958072956294	11.564390397131882	0.3315483426142265	13.6	1000	arch04
5.260411899313501	6.017139588100687	0.2529371322405838	7.475743707093821	7.998581235697941	0.18398020954883573	10.573451845888178	11.564390397131882	0.3315483426142265	13.6	1000	arch05
6.304576659038902	6.017139588100687	0.2529371322405838	8.10091533180778	7.998581235697941	0.18398020954883573	11.85760743902069	11.564390397131882	0.3315483426142265	13.6	1000	arch06
6.553089244851258	6.017139588100687	0.2529371322405838	8.482837528604119	7.998581235697941	0.18398020954883573	12.414705751499875	11.564390397131882	0.3315483426142265	13.6	1000	arch07
6.089473684210526	6.017139588100687	0.2529371322405838	7.905949656750572	7.998581235697941	0.18398020954883573	11.519557295754687	11.564390397131882	0.3315483426142265	13.6	1000	arch08
4.836155606407322	6.017139588100687	0.2529371322405838	7.300228832951945	7.998581235697941	0.18398020954883573	10.122953916005436	11.564390397131882	0.3315483426142265	13.6	1000	arch09
7.225171624713959	6.017139588100687	0.2529371322405838	9.2279176201373	7.998581235697941	0.18398020954883573	13.46075308303435	11.564390397131882	0.3315483426142265	13.6	1000	arch10
3.0160183066361554	2.6167276887871855	0.22701705754489496	4.610983981693364	4.338970251716247	0.20640821918269958	6.4564816574044475	5.950802270455567	0.33762092242812625	inf	1000	arch01
2.864302059496568	2.6167276887871855	0.22701705754489496	4.483981693363845	4.338970251716247	0.20640821918269958	6.296668711242173	5.950802270455567	0.33762092242812625	inf	1000	arch02
3.6501144164759727	2.6167276887871855	0.22701705754489496	5.348741418764302	4.338970251716247	0.20640821918269958	7.561717801767411	5.950802270455567	0.33762092242812625	inf	1000	arch03
1.5826086956521739	2.6167276887871855	0.22701705754489496	3.303432494279176	4.338970251716247	0.20640821918269958	4.284743671220281	5.950802270455567	0.33762092242812625	inf	1000	arch04
2.073455377574371	2.6167276887871855	0.22701705754489496	3.7535469107551487	4.338970251716247	0.20640821918269958	5.051467804088451	5.950802270455567	0.33762092242812625	inf	1000	arch05
3.4947368421052634	2.6167276887871855	0.22701705754489496	4.944393592677345	4.338970251716247	0.20640821918269958	7.126201170189624	5.950802270455567	0.33762092242812625	inf	1000	arch06
2.011441647597254	2.6167276887871855	0.22701705754489496	3.9366132723112126	4.338970251716247	0.20640821918269958	5.197810331629001	5.950802270455567	0.33762092242812625	inf	1000	arch07
3.185812356979405	2.6167276887871855	0.22701705754489496	4.7132723112128145	4.338970251716247	0.20640821918269958	6.6627892058354234	5.950802270455567	0.33762092242812625	inf	1000	arch08
1.9471395881006865	2.6167276887871855	0.22701705754489496	3.616933638443936	4.338970251716247	0.20640821918269958	4.836518723940521	5.950802270455567	0.33762092242812625	inf	1000	arch09
2.3416475972540045	2.6167276887871855	0.22701705754489496	4.677803203661327	4.338970251716247	0.20640821918269958	6.033623627238334	5.950802270455567	0.33762092242812625	inf	1000	arch10
46.62356979405034	50.90192219679634	1.4718153384905472	13.926544622425629	14.99304347826087	0.2049913211776163	46.930806624812575	51.4016745617324	1.2677262927369217	-13.6	3000	arch01
56.49771167048055	50.90192219679634	1.4718153384905472	15.978032036613273	14.99304347826087	0.2049913211776163	57.67787661570668	51.4016745617324	1.2677262927369217	-13.6	3000	arch02
50.78695652173913	50.90192219679634	1.4718153384905472	15.222425629290617	14.99304347826087	0.2049913211776163	51.52584148184963	51.4016745617324	1.2677262927369217	-13.6	3000	arch03
47.85240274599543	50.90192219679634	1.4718153384905472	15.536613272311213	14.99304347826087	0.2049913211776163	49.147332429630914	51.4016745617324	1.2677262927369217	-13.6	3000	arch04
47.37803203661327	50.90192219679634	1.4718153384905472	14.565675057208239	14.99304347826087	0.2049913211776163	48.25405670728071	51.4016745617324	1.2677262927369217	-13.6	3000	arch05
44.4370709382151	50.90192219679634	1.4718153384905472	15.642562929061786	14.99304347826087	0.2049913211776163	46.94441097092597	51.4016745617324	1.2677262927369217	-13.6	3000	arch06
51.238443935926774	50.90192219679634	1.4718153384905472	15.070022883295195	14.99304347826087	0.2049913211776163	51.4468270129914	51.4016745617324	1.2677262927369217	-13.6	3000	arch07
55.95675057208238	50.90192219679634	1.4718153384905472	15.168649885583523	14.99304347826087	0.2049913211776163	55.78491892480026	51.4016745617324	1.2677262927369217	-13.6	3000	arch08
49.91762013729977	50.90192219679634	1.4718153384905472	14.360183066361556	14.99304347826087	0.2049913211776163	49.61357776149872	51.4016745617324	1.2677262927369217	-13.6	3000	arch09
58.33066361556064	50.90192219679634	1.4718153384905472	14.459725400457666	14.99304347826087	0.2049913211776163	56.691097087827146	51.4016745617324	1.2677262927369217	-13.6	3000	arch10
24.659725400457667	30.57762013729977	2.2173724266116244	13.1	13.868512585812358	0.17319094203981025	29.557982498030285	34.83959542334494	1.7756459348561606	-6.8	3000	arch01
33.372311212814644	30.57762013729977	2.2173724266116244	14.353775743707093	13.868512585812358	0.17319094203981025	37.907930700788405	34.83959542334494	1.7756459348561606	-6.8	3000	arch02
27.169565217391305	30.57762013729977	2.2173724266116244	13.877574370709382	13.868512585812358	0.17319094203981025	32.26083872387095	34.83959542334494	1.7756459348561606	-6.8	3000	arch03
35.33569794050343	30.57762013729977	2.2173724266116244	14.61853546910755	13.868512585812358	0.17319094203981025	38.83583573059196	34.83959542334494	1.7756459348561606	-6.8	3000	arch04
24.42242562929062	30.57762013729977	2.2173724266116244	13.396567505720824	13.868512585812358	0.17319094203981025	29.64546828927765	34.83959542334494	1.7756459348561606	-6.8	3000	arch05
23.585354691075516	30.57762013729977	2.2173724266116244	14.232036613272312	13.868512585812358	0.17319094203981025	29.675309506883686	34.83959542334494	1.7756459348561606	-6.8	3000	arch06
37.583066361556064	30.57762013729977	2.2173724266116244	14.275286041189931	13.868512585812358	0.17319094203981025	40.59353641356021	34.83959542334494	1.7756459348561606	-6.8	3000	arch07
29.810983981693365	30.57762013729977	2.2173724266116244	14.096338672768878	13.868512585812358	0.17319094203981025	34.60016523199981	34.83959542334494	1.7756459348561606	-6.8	3000	arch08
25.138672768878717	30.57762013729977	2.2173724266116244	13.023569794050344	13.868512585812358	0.17319094203981025	29.877555367039943	34.83959542334494	1.7756459348561606	-6.8	3000	arch09
44.698398169336386	30.57762013729977	2.2173724266116244	13.711441647597255	13.868512585812358	0.17319094203981025	45.441331771406496	34.83959542334494	1.7756459348561606	-6.8	3000	arch10
11.419221967963386	14.598993135011444	1.4695692308904442	10.87116704805492	11.398993135011441	0.16976311567005964	17.99802112425525	20.830486305334244	1.2241209880593604	0.0	3000	arch01
14.57254004576659	14.598993135011444	1.4695692308904442	11.274599542334096	11.398993135011441	0.16976311567005964	20.79932213860005	20.830486305334244	1.2241209880593604	0.0	3000	arch02
11.912814645308924	14.598993135011444	1.4695692308904442	11.210983981693364	11.398993135011441	0.16976311567005964	18.588016799489456	20.830486305334244	1.2241209880593604	0.0	3000	arch03
16.637070938215103	14.598993135011444	1.4695692308904442	11.735926773455377	11.398993135011441	0.16976311567005964	22.485058370690343	20.830486305334244	1.2241209880593604	0.0	3000	arch04
10.775514874141876	14.598993135011444	1.4695692308904442	10.983752860411899	11.398993135011441	0.16976311567005964	17.579867767667302	20.830486305334244	1.2241209880593604	0.0	3000	arch05
11.48512585812357	14.598993135011444	1.4695692308904442	11.664988558352404	11.398993135011441	0.16976311567005964	18.631131133403613	20.830486305334244	1.2241209880593604	0.0	3000	arch06
18.95491990846682	14.598993135011444	1.4695692308904442	11.849199084668193	11.398993135011441	0.16976311567005964	24.579259820212393	20.830486305334244	1.2241209880593604	0.0	3000	arch07
13.74645308924485	14.598993135011444	1.4695692308904442	11.735469107551488	11.398993135011441	0.16976311567005964	20.557185673437832	20.830486305334244	1.2241209880593604	0.0	3000	arch08
11.090846681922196	14.598993135011444	1.4695692308904442	10.442334096109839	11.398993135011441	0.16976311567005964	17.427135955658525	20.830486305334244	1.2241209880593604	0.0	3000	arch09
25.3954233409611	14.598993135011444	1.4695692308904442	12.221510297482837	11.398993135011441	0.16976311567005964	29.65986426992767	20.830486305334244	1.2241209880593604	0.0	3000	arch10
6.994279176201373	7.893226544622425	0.5600540807946728	8.806407322654461	9.053592677345538	0.1772629345942618	13.076875246991891	13.944658186352337	0.5486762377326581	6.8	3000	arch01
7.613272311212815	7.893226544622425	0.5600540807946728	8.745766590389016	9.053592677345538	0.1772629345942618	13.454611955584808	13.944658186352337	0.5486762377326581	6.8	3000	arch02
6.992906178489703	7.893226544622425	0.5600540807946728	8.866590389016018	9.053592677345538	0.1772629345942618	13.027813032151094	13.944658186352337	0.5486762377326581	6.8	3000	arch03
7.429519450800916	7.893226544622425	0.5600540807946728	8.861784897025172	9.053592677345538	0.1772629345942618	13.39413697687515	13.944658186352337	0.5486762377326581	6.8	3000	arch04
6.321510297482837	7.893226544622425	0.5600540807946728	8.71121281464531	9.053592677345538	0.1772629345942618	12.485199475589233	13.944658186352337	0.5486762377326581	6.8	3000	arch05
7.21441647597254	7.893226544622425	0.5600540807946728	9.51670480549199	9.053592677345538	0.1772629345942618	13.832798455060807	13.944658186352337	0.5486762377326581	6.8	3000	arch06
10.010983981693364	7.893226544622425	0.5600540807946728	9.416475972540045	9.053592677345538	0.1772629345942618	15.893062414811377	13.944658186352337	0.5486762377326581	6.8	3000	arch07
7.934096109839817	7.893226544622425	0.5600540807946728	9.465903890160183	9.053592677345538	0.1772629345942618	14.386213542988257	13.944658186352337	0.5486762377326581	6.8	3000	arch08
6.433180778032036	7.893226544622425	0.5600540807946728	8.081006864988558	9.053592677345538	0.1772629345942618	12.048769871643584	13.944658186352337	0.5486762377326581	6.8	3000	arch09
11.988100686498855	7.893226544622425	0.5600540807946728	10.064073226544622	9.053592677345538	0.1772629345942618	17.847100891827168	13.944658186352337	0.5486762377326581	6.8	3000	arch10
4.926086956521739	5.023340961098398	0.23701571883993097	7.132036613272311	7.291052631578947	0.17747801929760845	10.151567652656137	10.348616659696246	0.3180616661622757	13.6	3000	arch01
4.846224256292906	5.023340961098398	0.23701571883993097	6.875743707093822	7.291052631578947	0.17747801929760845	9.844511442039835	10.348616659696246	0.3180616661622757	13.6	3000	arch02
4.7979405034324945	5.023340961098398	0.23701571883993097	7.198855835240274	7.291052631578947	0.17747801929760845	10.00705850853502	10.348616659696246	0.3180616661622757	13.6	3000	arch03
4.10091533180778	5.023340961098398	0.23701571883993097	6.79954233409611	7.291052631578947	0.17747801929760845	9.23926739564047	10.348616659696246	0.3180616661622757	13.6	3000	arch04
4.308924485125858	5.023340961098398	0.23701571883993097	6.992677345537757	7.291052631578947	0.17747801929760845	9.560327478642964	10.348616659696246	0.3180616661622757	13.6	3000	arch05
5.080778032036613	5.023340961098398	0.23701571883993097	7.970938215102975	7.291052631578947	0.17747801929760845	11.028999706126136	10.348616659696246	0.3180616661622757	13.6	3000	arch06
6.376659038901602	5.023340961098398	0.23701571883993097	7.681693363844394	7.291052631578947	0.17747801929760845	11.731085711266344	10.348616659696246	0.3180616661622757	13.6	3000	arch07
5.455606407322654	5.023340961098398	0.23701571883993097	7.7867276887871855	7.291052631578947	0.17747801929760845	11.115028226703943	10.348616659696246	0.3180616661622757	13.6	3000	arch08
4.293135011441648	5.023340961098398	0.23701571883993097	6.390160183066362	7.291052631578947	0.17747801929760845	9.01216104552327	10.348616659696246	0.3180616661622757	13.6	3000	arch09
6.047139588100687	5.023340961098398	0.23701571883993097	8.082151029748283	7.291052631578947	0.17747801929760845	11.79615942982835	10.348616659696246	0.3180616661622757	13.6	3000	arch10
2.131121281464531	1.7890389016018307	0.1522058600847088	4.325629290617849	4.097437070938215	0.21783259184158857	5.641908533938532	5.178753834350449	0.3013596322065762	inf	3000	arch01
1.614187643020595	1.7890389016018307	0.1522058600847088	3.837070938215103	4.097437070938215	0.21783259184158857	4.802434245773619	5.178753834350449	0.3013596322065762	inf	3000	arch02
2.2263157894736842	1.7890389016018307	0.1522058600847088	4.5036613272311214	4.097437070938215	0.21783259184158857	5.786805725031939	5.178753834350449	0.3013596322065762	inf	3000	arch03
0.8885583524027459	1.7890389016018307	0.1522058600847088	3.0697940503432495	4.097437070938215	0.21783259184158857	3.5896041298541013	5.178753834350449	0.3013596322065762	inf	3000	arch04
1.5807780320366134	1.7890389016018307	0.1522058600847088	3.6118993135011443	4.097437070938215	0.21783259184158857	4.577143176827806	5.178753834350449	0.3013596322065762	inf	3000	arch05
2.2549199084668192	1.7890389016018307	0.1522058600847088	5.117162471395881	4.097437070938215	0.21783259184158857	6.497907635075312	5.178753834350449	0.3013596322065762	inf	3000	arch06
1.8725400457665904	1.7890389016018307	0.1522058600847088	4.395881006864989	4.097437070938215	0.21783259184158857	5.531723109837176	5.178753834350449	0.3013596322065762	inf	3000	arch07
2.4070938215102973	1.7890389016018307	0.1522058600847088	4.6	4.097437070938215	0.21783259184158857	6.069170651527599	5.178753834350449	0.3013596322065762	inf	3000	arch08
1.2757437070938216	1.7890389016018307	0.1522058600847088	3.0217391304347827	4.097437070938215	0.21783259184158857	3.82874632975571	5.178753834350449	0.3013596322065762	inf	3000	arch09
1.6391304347826088	1.7890389016018307	0.1522058600847088	4.491533180778032	4.097437070938215	0.21783259184158857	5.46209480588269	5.178753834350449	0.3013596322065762	inf	3000	arch10
