# Supplementary material for: Models optimized for real-world tasks reveal the task-dependent necessity of precise temporal coding in hearing
Source: Nat Commun. 2024 Dec 4;15:10590. doi: 10.1038/s41467-024-54700-5 (PMC11618365; doi:10.1038/s41467-024-54700-5)
Supplement: Supplementary file 4 — Source Data [file 41467_2024_54700_MOESM4_ESM.zip › source_data_files/fig8c.csv]

f0	weber_fraction	model	subject
261.1670837402344	9.68e-06	all_information_computational
347.36456298828125	8.09e-06	all_information_computational
485.06573486328125	6.48e-06	all_information_computational
721.1174926757812	5.03e-06	all_information_computational
972.5578002929688	4.1e-06	all_information_computational
1386.736572265625	3.32e-06	all_information_computational
1949.980224609375	2.79e-06	all_information_computational
2898.916015625	2.96e-06	all_information_computational
4020.032958984375	4.79e-06	all_information_computational
5613.64208984375	1.09e-05	all_information_computational
6773.5400390625	2.09e-05	all_information_computational
261.1670837402344	1.63e-05	all_information_analytical
347.36456298828125	1.24e-05	all_information_analytical
485.06573486328125	8.77e-06	all_information_analytical
721.1174926757812	5.93e-06	all_information_analytical
972.5578002929688	4.42e-06	all_information_analytical
1386.736572265625	3.11e-06	all_information_analytical
1949.980224609375	2.19e-06	all_information_analytical
261.1670837402344	0.002133016	rate_place_computational
344.9565124511719	0.001933706	rate_place_computational
488.45184326171875	0.00176741	rate_place_computational
721.1174926757812	0.001615415	rate_place_computational
972.5578002929688	0.001538092	rate_place_computational
1386.736572265625	0.001452547	rate_place_computational
1963.592529296875	0.001394372	rate_place_computational
2919.152587890625	0.0013061	rate_place_computational
4048.095458984375	0.001223415	rate_place_computational
5613.64208984375	0.001184057	rate_place_computational
6773.5400390625	0.001174417	rate_place_computational
261.1670837402344	0.001284919	rate_place_analytical
344.9565124511719	0.001284919	rate_place_analytical
488.45184326171875	0.001284919	rate_place_analytical
721.1174926757812	0.001284919	rate_place_analytical
972.5578002929688	0.001274458	rate_place_analytical
1386.736572265625	0.001284919	rate_place_analytical
1963.592529296875	0.0013061	rate_place_analytical
249.9999999999999	0.001760645594413	IHC0050	arch_0346_0000
249.9999999999999	0.0018431399195701	IHC0050	arch_0346_0004
249.9999999999999	0.0018720276532733	IHC0050	arch_0346_0005
249.9999999999999	0.0018408040572654	IHC0050	arch_0346_0006
249.9999999999999	0.0019117604434359	IHC0050	arch_0346_0009
249.9999999999999	0.00184765787654	IHC0050	arch_0346_0011
249.9999999999999	0.0016422501457398	IHC0050	arch_0346_0013
249.9999999999999	0.0017941056137003	IHC0050	arch_0346_0015
249.9999999999999	0.0017885173792921	IHC0050	arch_0346_0017
249.9999999999999	0.0019190126603505	IHC0050	arch_0346_0020
249.9999999999999	1.869833468393089e-05	IHC0320	arch_0346_0000
249.9999999999999	2.0654036340772564e-05	IHC0320	arch_0346_0004
249.9999999999999	2.018911503265386e-05	IHC0320	arch_0346_0005
249.9999999999999	2.4278125886345592e-05	IHC0320	arch_0346_0006
249.9999999999999	2.0358321044300357e-05	IHC0320	arch_0346_0009
249.9999999999999	2.159381386590553e-05	IHC0320	arch_0346_0011
249.9999999999999	2.026640568897342e-05	IHC0320	arch_0346_0013
249.9999999999999	2.2201838417057477e-05	IHC0320	arch_0346_0015
249.9999999999999	2.3002602066002357e-05	IHC0320	arch_0346_0017
249.9999999999999	2.192892795482848e-05	IHC0320	arch_0346_0020
249.9999999999999	1.3072998521046486e-05	IHC1000	arch_0346_0000
249.9999999999999	1.2266506450364645e-05	IHC1000	arch_0346_0004
249.9999999999999	1.42700043577193e-05	IHC1000	arch_0346_0005
249.9999999999999	1.390600174611123e-05	IHC1000	arch_0346_0006
249.9999999999999	1.5751032833133394e-05	IHC1000	arch_0346_0009
249.9999999999999	1.4234836304360954e-05	IHC1000	arch_0346_0011
249.9999999999999	1.5235733717533506e-05	IHC1000	arch_0346_0013
249.9999999999999	1.6470425664438793e-05	IHC1000	arch_0346_0015
249.9999999999999	1.5141270138352423e-05	IHC1000	arch_0346_0017
249.9999999999999	1.3151059916616248e-05	IHC1000	arch_0346_0020
249.9999999999999	1.313961303783806e-05	IHC3000	arch_0346_0000
249.9999999999999	1.1836036546863936e-05	IHC3000	arch_0346_0004
249.9999999999999	1.051906676763359e-05	IHC3000	arch_0346_0005
249.9999999999999	1.3819778435619767e-05	IHC3000	arch_0346_0006
249.9999999999999	1.2155380255229886e-05	IHC3000	arch_0346_0009
249.9999999999999	1.1553730960844888e-05	IHC3000	arch_0346_0011
249.9999999999999	1.3331712619191194e-05	IHC3000	arch_0346_0013
249.9999999999999	1.1971752643002986e-05	IHC3000	arch_0346_0015
249.9999999999999	1.274042093468708e-05	IHC3000	arch_0346_0017
249.9999999999999	1.2623337962924808e-05	IHC3000	arch_0346_0020
249.9999999999999	1.5468480851321686e-05	sr10000_IHC3000	arch_0346_0000
249.9999999999999	1.4450038998914394e-05	sr10000_IHC3000	arch_0346_0004
249.9999999999999	1.2234740458971771e-05	sr10000_IHC3000	arch_0346_0005
249.9999999999999	1.5309246501837848e-05	sr10000_IHC3000	arch_0346_0006
249.9999999999999	1.2114178468802804e-05	sr10000_IHC3000	arch_0346_0009
249.9999999999999	1.3789322045543171e-05	sr10000_IHC3000	arch_0346_0011
249.9999999999999	1.3484764941340543e-05	sr10000_IHC3000	arch_0346_0013
249.9999999999999	1.4929832779397856e-05	sr10000_IHC3000	arch_0346_0015
249.9999999999999	1.3558452302220305e-05	sr10000_IHC3000	arch_0346_0017
249.9999999999999	1.3447836876512298e-05	sr10000_IHC3000	arch_0346_0020
353.55339059327395	0.0014445168053229	IHC0050	arch_0346_0000
353.55339059327395	0.0014522300785864	IHC0050	arch_0346_0004
353.55339059327395	0.0015979423759402	IHC0050	arch_0346_0005
353.55339059327395	0.0014571651835029	IHC0050	arch_0346_0006
353.55339059327395	0.001402729289323	IHC0050	arch_0346_0009
353.55339059327395	0.0015709904112441	IHC0050	arch_0346_0011
353.55339059327395	0.0015729668663204	IHC0050	arch_0346_0013
353.55339059327395	0.0016788202470034	IHC0050	arch_0346_0015
353.55339059327395	0.0013113115556284	IHC0050	arch_0346_0017
353.55339059327395	0.0015769098241003	IHC0050	arch_0346_0020
353.55339059327395	2.7629082815172623e-05	IHC0320	arch_0346_0000
353.55339059327395	3.106541751685121e-05	IHC0320	arch_0346_0004
353.55339059327395	2.3028678899805755e-05	IHC0320	arch_0346_0005
353.55339059327395	2.6677191724555627e-05	IHC0320	arch_0346_0006
353.55339059327395	2.8325735510037475e-05	IHC0320	arch_0346_0009
353.55339059327395	2.552272094713537e-05	IHC0320	arch_0346_0011
353.55339059327395	2.643559699233577e-05	IHC0320	arch_0346_0013
353.55339059327395	2.316996491580348e-05	IHC0320	arch_0346_0015
353.55339059327395	2.6280980722104275e-05	IHC0320	arch_0346_0017
353.55339059327395	2.2949196179622436e-05	IHC0320	arch_0346_0020
353.55339059327395	1.0349130121767304e-05	IHC1000	arch_0346_0000
353.55339059327395	1.0231390459303212e-05	IHC1000	arch_0346_0004
353.55339059327395	1.2273758151826186e-05	IHC1000	arch_0346_0005
353.55339059327395	1.1111202517177787e-05	IHC1000	arch_0346_0006
353.55339059327395	1.058580833057654e-05	IHC1000	arch_0346_0009
353.55339059327395	1.1684663611122303e-05	IHC1000	arch_0346_0011
353.55339059327395	1.0968093148822078e-05	IHC1000	arch_0346_0013
353.55339059327395	1.1244857184511405e-05	IHC1000	arch_0346_0015
353.55339059327395	9.256639151411504e-06	IHC1000	arch_0346_0017
353.55339059327395	1.1690983670487045e-05	IHC1000	arch_0346_0020
353.55339059327395	9.077653214006888e-06	IHC3000	arch_0346_0000
353.55339059327395	9.175639561709303e-06	IHC3000	arch_0346_0004
353.55339059327395	1.0487723163032925e-05	IHC3000	arch_0346_0005
353.55339059327395	9.214090421316712e-06	IHC3000	arch_0346_0006
353.55339059327395	8.771286627240471e-06	IHC3000	arch_0346_0009
353.55339059327395	9.92818951983665e-06	IHC3000	arch_0346_0011
353.55339059327395	1.0046676749864147e-05	IHC3000	arch_0346_0013
353.55339059327395	8.769012048714941e-06	IHC3000	arch_0346_0015
353.55339059327395	9.603906919064542e-06	IHC3000	arch_0346_0017
353.55339059327395	1.0321550935277202e-05	IHC3000	arch_0346_0020
353.55339059327395	8.259512001229652e-06	sr10000_IHC3000	arch_0346_0000
353.55339059327395	1.0891463351869746e-05	sr10000_IHC3000	arch_0346_0004
353.55339059327395	1.0277930907021116e-05	sr10000_IHC3000	arch_0346_0005
353.55339059327395	1.2009770832932531e-05	sr10000_IHC3000	arch_0346_0006
353.55339059327395	9.291298142644068e-06	sr10000_IHC3000	arch_0346_0009
353.55339059327395	9.955038425379923e-06	sr10000_IHC3000	arch_0346_0011
353.55339059327395	1.0340143310472172e-05	sr10000_IHC3000	arch_0346_0013
353.55339059327395	9.336403908433157e-06	sr10000_IHC3000	arch_0346_0015
353.55339059327395	1.0298628213778471e-05	sr10000_IHC3000	arch_0346_0017
353.55339059327395	9.482355586065694e-06	sr10000_IHC3000	arch_0346_0020
499.99999999999983	0.0012335619497363	IHC0050	arch_0346_0000
499.99999999999983	0.0016786305159761	IHC0050	arch_0346_0004
499.99999999999983	0.0013719949823098	IHC0050	arch_0346_0005
499.99999999999983	0.0013647649380352	IHC0050	arch_0346_0006
499.99999999999983	0.0012750571119239	IHC0050	arch_0346_0009
499.99999999999983	0.0013106508431204	IHC0050	arch_0346_0011
499.99999999999983	0.0015134599929247	IHC0050	arch_0346_0013
499.99999999999983	0.0011906329821829	IHC0050	arch_0346_0015
499.99999999999983	0.0012949694338599	IHC0050	arch_0346_0017
499.99999999999983	0.0015687473286383	IHC0050	arch_0346_0020
499.99999999999983	4.788382500930943e-05	IHC0320	arch_0346_0000
499.99999999999983	5.2207119608516095e-05	IHC0320	arch_0346_0004
499.99999999999983	4.876487316263223e-05	IHC0320	arch_0346_0005
499.99999999999983	4.747154751161276e-05	IHC0320	arch_0346_0006
499.99999999999983	5.218938611384338e-05	IHC0320	arch_0346_0009
499.99999999999983	5.240173525944414e-05	IHC0320	arch_0346_0011
499.99999999999983	5.064259593123843e-05	IHC0320	arch_0346_0013
499.99999999999983	5.846999982095369e-05	IHC0320	arch_0346_0015
499.99999999999983	5.661531179224077e-05	IHC0320	arch_0346_0017
499.99999999999983	5.064828842016311e-05	IHC0320	arch_0346_0020
499.99999999999983	9.96638610994971e-06	IHC1000	arch_0346_0000
499.99999999999983	9.602332166291916e-06	IHC1000	arch_0346_0004
499.99999999999983	8.350569473458691e-06	IHC1000	arch_0346_0005
499.99999999999983	9.613543717978956e-06	IHC1000	arch_0346_0006
499.99999999999983	8.345371163454018e-06	IHC1000	arch_0346_0009
499.99999999999983	8.531534413380726e-06	IHC1000	arch_0346_0011
499.99999999999983	9.055036749749943e-06	IHC1000	arch_0346_0013
499.99999999999983	9.8204279983527e-06	IHC1000	arch_0346_0015
499.99999999999983	9.05052977384635e-06	IHC1000	arch_0346_0017
499.99999999999983	8.564793599230569e-06	IHC1000	arch_0346_0020
499.99999999999983	7.324519160523124e-06	IHC3000	arch_0346_0000
499.99999999999983	7.267273139044406e-06	IHC3000	arch_0346_0004
499.99999999999983	7.49882011374936e-06	IHC3000	arch_0346_0005
499.99999999999983	6.981427546293162e-06	IHC3000	arch_0346_0006
499.99999999999983	8.352134264644206e-06	IHC3000	arch_0346_0009
499.99999999999983	7.282396064178798e-06	IHC3000	arch_0346_0011
499.99999999999983	6.951020792511642e-06	IHC3000	arch_0346_0013
499.99999999999983	7.123235562955799e-06	IHC3000	arch_0346_0015
499.99999999999983	7.975528541370736e-06	IHC3000	arch_0346_0017
499.99999999999983	7.516778076865904e-06	IHC3000	arch_0346_0020
499.99999999999983	7.218821115095864e-06	sr10000_IHC3000	arch_0346_0000
499.99999999999983	8.042345407410778e-06	sr10000_IHC3000	arch_0346_0004
499.99999999999983	8.744750608746799e-06	sr10000_IHC3000	arch_0346_0005
499.99999999999983	8.106622643389017e-06	sr10000_IHC3000	arch_0346_0006
499.99999999999983	7.1121617797320624e-06	sr10000_IHC3000	arch_0346_0009
499.99999999999983	7.461959387056183e-06	sr10000_IHC3000	arch_0346_0011
499.99999999999983	7.392307586062685e-06	sr10000_IHC3000	arch_0346_0013
499.99999999999983	7.88428874676228e-06	sr10000_IHC3000	arch_0346_0015
499.99999999999983	8.755632712853512e-06	sr10000_IHC3000	arch_0346_0017
499.99999999999983	7.0251502197749005e-06	sr10000_IHC3000	arch_0346_0020
707.106781186548	0.001368081271625	IHC0050	arch_0346_0000
707.106781186548	0.0012744951228784	IHC0050	arch_0346_0004
707.106781186548	0.0011992233687949	IHC0050	arch_0346_0005
707.106781186548	0.001267983276473	IHC0050	arch_0346_0006
707.106781186548	0.0011732037883862	IHC0050	arch_0346_0009
707.106781186548	0.0012061843384236	IHC0050	arch_0346_0011
707.106781186548	0.0012274535114493	IHC0050	arch_0346_0013
707.106781186548	0.0011067557153652	IHC0050	arch_0346_0015
707.106781186548	0.0011899248562805	IHC0050	arch_0346_0017
707.106781186548	0.0010964814998639	IHC0050	arch_0346_0020
707.106781186548	0.0002349594340456	IHC0320	arch_0346_0000
707.106781186548	0.000232730934381	IHC0320	arch_0346_0004
707.106781186548	0.0002148960923109	IHC0320	arch_0346_0005
707.106781186548	0.0002128086622474	IHC0320	arch_0346_0006
707.106781186548	0.0002362223648622	IHC0320	arch_0346_0009
707.106781186548	0.00022715063745	IHC0320	arch_0346_0011
707.106781186548	0.0002560268455074	IHC0320	arch_0346_0013
707.106781186548	0.0002186807249016	IHC0320	arch_0346_0015
707.106781186548	0.0002367155245444	IHC0320	arch_0346_0017
707.106781186548	0.0002380035884865	IHC0320	arch_0346_0020
707.106781186548	7.143931003206205e-06	IHC1000	arch_0346_0000
707.106781186548	7.11306940037737e-06	IHC1000	arch_0346_0004
707.106781186548	8.770380101053021e-06	IHC1000	arch_0346_0005
707.106781186548	7.468411469924163e-06	IHC1000	arch_0346_0006
707.106781186548	7.766730752534201e-06	IHC1000	arch_0346_0009
707.106781186548	6.943352750088394e-06	IHC1000	arch_0346_0011
707.106781186548	8.418856384473372e-06	IHC1000	arch_0346_0013
707.106781186548	7.17564391283787e-06	IHC1000	arch_0346_0015
707.106781186548	7.907463114298352e-06	IHC1000	arch_0346_0017
707.106781186548	7.545008608556003e-06	IHC1000	arch_0346_0020
707.106781186548	7.300507339769169e-06	IHC3000	arch_0346_0000
707.106781186548	5.486243795038703e-06	IHC3000	arch_0346_0004
707.106781186548	6.2081803360314325e-06	IHC3000	arch_0346_0005
707.106781186548	6.0011209943589e-06	IHC3000	arch_0346_0006
707.106781186548	6.266130584187124e-06	IHC3000	arch_0346_0009
707.106781186548	6.510836281892196e-06	IHC3000	arch_0346_0011
707.106781186548	5.906570998748251e-06	IHC3000	arch_0346_0013
707.106781186548	5.746881947210625e-06	IHC3000	arch_0346_0015
707.106781186548	5.459307148347747e-06	IHC3000	arch_0346_0017
707.106781186548	5.3885884878646095e-06	IHC3000	arch_0346_0020
707.106781186548	5.523101558324584e-06	sr10000_IHC3000	arch_0346_0000
707.106781186548	6.524533023410939e-06	sr10000_IHC3000	arch_0346_0004
707.106781186548	6.250875301594405e-06	sr10000_IHC3000	arch_0346_0005
707.106781186548	5.542384199141992e-06	sr10000_IHC3000	arch_0346_0006
707.106781186548	6.816789057451089e-06	sr10000_IHC3000	arch_0346_0009
707.106781186548	5.896426110707509e-06	sr10000_IHC3000	arch_0346_0011
707.106781186548	5.847106819167891e-06	sr10000_IHC3000	arch_0346_0013
707.106781186548	5.924810561053207e-06	sr10000_IHC3000	arch_0346_0015
707.106781186548	6.034064964799413e-06	sr10000_IHC3000	arch_0346_0017
707.106781186548	6.127886136297889e-06	sr10000_IHC3000	arch_0346_0020
999.9999999999998	0.0011553337097975	IHC0050	arch_0346_0000
999.9999999999998	0.001202671452922	IHC0050	arch_0346_0004
999.9999999999998	0.0011123260234837	IHC0050	arch_0346_0005
999.9999999999998	0.0011801916334452	IHC0050	arch_0346_0006
999.9999999999998	0.0012008053802228	IHC0050	arch_0346_0009
999.9999999999998	0.0011033903925126	IHC0050	arch_0346_0011
999.9999999999998	0.0012408348728738	IHC0050	arch_0346_0013
999.9999999999998	0.0012727263388856	IHC0050	arch_0346_0015
999.9999999999998	0.0012750005847799	IHC0050	arch_0346_0017
999.9999999999998	0.0012133358878396	IHC0050	arch_0346_0020
999.9999999999998	0.0012787805673315	IHC0320	arch_0346_0000
999.9999999999998	0.0011230472562049	IHC0320	arch_0346_0004
999.9999999999998	0.0010793400947852	IHC0320	arch_0346_0005
999.9999999999998	0.0010717471950059	IHC0320	arch_0346_0006
999.9999999999998	0.0010195208548948	IHC0320	arch_0346_0009
999.9999999999998	0.0010954084297192	IHC0320	arch_0346_0011
999.9999999999998	0.0011420193983311	IHC0320	arch_0346_0013
999.9999999999998	0.0011174639676141	IHC0320	arch_0346_0015
999.9999999999998	0.0011249333762128	IHC0320	arch_0346_0017
999.9999999999998	0.0011048454365143	IHC0320	arch_0346_0020
999.9999999999998	8.236535938843659e-06	IHC1000	arch_0346_0000
999.9999999999998	9.157565655337764e-06	IHC1000	arch_0346_0004
999.9999999999998	8.748805291336481e-06	IHC1000	arch_0346_0005
999.9999999999998	7.871959343264123e-06	IHC1000	arch_0346_0006
999.9999999999998	7.764169726476311e-06	IHC1000	arch_0346_0009
999.9999999999998	9.566297153096316e-06	IHC1000	arch_0346_0011
999.9999999999998	8.649241650671158e-06	IHC1000	arch_0346_0013
999.9999999999998	8.578232420619614e-06	IHC1000	arch_0346_0015
999.9999999999998	8.97064539961967e-06	IHC1000	arch_0346_0017
999.9999999999998	8.36535103099223e-06	IHC1000	arch_0346_0020
999.9999999999998	3.842385574603924e-06	IHC3000	arch_0346_0000
999.9999999999998	5.102983464011501e-06	IHC3000	arch_0346_0004
999.9999999999998	4.886772802192851e-06	IHC3000	arch_0346_0005
999.9999999999998	4.0541078361044924e-06	IHC3000	arch_0346_0006
999.9999999999998	4.221244546354086e-06	IHC3000	arch_0346_0009
999.9999999999998	4.692751685020369e-06	IHC3000	arch_0346_0011
999.9999999999998	4.269556800329255e-06	IHC3000	arch_0346_0013
999.9999999999998	4.396744396117924e-06	IHC3000	arch_0346_0015
999.9999999999998	4.117536925862808e-06	IHC3000	arch_0346_0017
999.9999999999998	4.89718902429992e-06	IHC3000	arch_0346_0020
999.9999999999998	4.544204524226103e-06	sr10000_IHC3000	arch_0346_0000
999.9999999999998	5.331001247110834e-06	sr10000_IHC3000	arch_0346_0004
999.9999999999998	4.053982475715756e-06	sr10000_IHC3000	arch_0346_0005
999.9999999999998	4.334879780687473e-06	sr10000_IHC3000	arch_0346_0006
999.9999999999998	4.309978592020869e-06	sr10000_IHC3000	arch_0346_0009
999.9999999999998	5.3728477635850425e-06	sr10000_IHC3000	arch_0346_0011
999.9999999999998	4.8135291368378574e-06	sr10000_IHC3000	arch_0346_0013
999.9999999999998	4.762573850403129e-06	sr10000_IHC3000	arch_0346_0015
999.9999999999998	4.64026000424056e-06	sr10000_IHC3000	arch_0346_0017
999.9999999999998	4.790332339243975e-06	sr10000_IHC3000	arch_0346_0020
1414.2135623730949	0.0013686719915575	IHC0050	arch_0346_0000
1414.2135623730949	0.0009985441704525	IHC0050	arch_0346_0004
1414.2135623730949	0.0011280418868588	IHC0050	arch_0346_0005
1414.2135623730949	0.0010208278565397	IHC0050	arch_0346_0006
1414.2135623730949	0.0011585347901006	IHC0050	arch_0346_0009
1414.2135623730949	0.0009950273081844	IHC0050	arch_0346_0011
1414.2135623730949	0.0010589494709254	IHC0050	arch_0346_0013
1414.2135623730949	0.0011018398807625	IHC0050	arch_0346_0015
1414.2135623730949	0.0009946788459624	IHC0050	arch_0346_0017
1414.2135623730949	0.0011042081722467	IHC0050	arch_0346_0020
1414.2135623730949	0.0010651697890522	IHC0320	arch_0346_0000
1414.2135623730949	0.0010215337427608	IHC0320	arch_0346_0004
1414.2135623730949	0.0011595030375983	IHC0320	arch_0346_0005
1414.2135623730949	0.0010091768938129	IHC0320	arch_0346_0006
1414.2135623730949	0.0010473690439447	IHC0320	arch_0346_0009
1414.2135623730949	0.0013146899433891	IHC0320	arch_0346_0011
1414.2135623730949	0.0010535061502827	IHC0320	arch_0346_0013
1414.2135623730949	0.0011275566223489	IHC0320	arch_0346_0015
1414.2135623730949	0.0011432107306263	IHC0320	arch_0346_0017
1414.2135623730949	0.0009808050533441	IHC0320	arch_0346_0020
1414.2135623730949	1.3326144808534224e-05	IHC1000	arch_0346_0000
1414.2135623730949	1.5636130979101992e-05	IHC1000	arch_0346_0004
1414.2135623730949	1.63015141654288e-05	IHC1000	arch_0346_0005
1414.2135623730949	1.4651154795375376e-05	IHC1000	arch_0346_0006
1414.2135623730949	1.578014904057845e-05	IHC1000	arch_0346_0009
1414.2135623730949	1.6873290318297762e-05	IHC1000	arch_0346_0011
1414.2135623730949	1.4628975711694636e-05	IHC1000	arch_0346_0013
1414.2135623730949	1.4415661166555792e-05	IHC1000	arch_0346_0015
1414.2135623730949	1.4319956229913444e-05	IHC1000	arch_0346_0017
1414.2135623730949	1.5773838900168258e-05	IHC1000	arch_0346_0020
1414.2135623730949	3.658220573354853e-06	IHC3000	arch_0346_0000
1414.2135623730949	3.043010531333934e-06	IHC3000	arch_0346_0004
1414.2135623730949	3.7953061324813575e-06	IHC3000	arch_0346_0005
1414.2135623730949	3.710770777543004e-06	IHC3000	arch_0346_0006
1414.2135623730949	3.20476230042388e-06	IHC3000	arch_0346_0009
1414.2135623730949	3.3434163202450407e-06	IHC3000	arch_0346_0011
1414.2135623730949	3.3643765335877877e-06	IHC3000	arch_0346_0013
1414.2135623730949	3.2281146375989778e-06	IHC3000	arch_0346_0015
1414.2135623730949	3.897658011675631e-06	IHC3000	arch_0346_0017
1414.2135623730949	3.494002419834885e-06	IHC3000	arch_0346_0020
1414.2135623730949	3.3326997199711883e-06	sr10000_IHC3000	arch_0346_0000
1414.2135623730949	4.163187779848698e-06	sr10000_IHC3000	arch_0346_0004
1414.2135623730949	3.808331224819384e-06	sr10000_IHC3000	arch_0346_0005
1414.2135623730949	3.639489903228821e-06	sr10000_IHC3000	arch_0346_0006
1414.2135623730949	3.3489598854075098e-06	sr10000_IHC3000	arch_0346_0009
1414.2135623730949	3.7487494100041374e-06	sr10000_IHC3000	arch_0346_0011
1414.2135623730949	3.188967500289408e-06	sr10000_IHC3000	arch_0346_0013
1414.2135623730949	3.4598387024242783e-06	sr10000_IHC3000	arch_0346_0015
1414.2135623730949	4.121677398050139e-06	sr10000_IHC3000	arch_0346_0017
1414.2135623730949	3.4494139573570948e-06	sr10000_IHC3000	arch_0346_0020
2000.0	0.0010415730952042	IHC0050	arch_0346_0000
2000.0	0.0011092312987939	IHC0050	arch_0346_0004
2000.0	0.0012333585183372	IHC0050	arch_0346_0005
2000.0	0.0012744423982693	IHC0050	arch_0346_0006
2000.0	0.001055392462788	IHC0050	arch_0346_0009
2000.0	0.0010440637866808	IHC0050	arch_0346_0011
2000.0	0.0009767324528424	IHC0050	arch_0346_0013
2000.0	0.001183558015579	IHC0050	arch_0346_0015
2000.0	0.0010602608452541	IHC0050	arch_0346_0017
2000.0	0.0010473636545611	IHC0050	arch_0346_0020
2000.0	0.0010863622586649	IHC0320	arch_0346_0000
2000.0	0.0011488300835116	IHC0320	arch_0346_0004
2000.0	0.0012463133922506	IHC0320	arch_0346_0005
2000.0	0.0009381065765374	IHC0320	arch_0346_0006
2000.0	0.0010287137070301	IHC0320	arch_0346_0009
2000.0	0.0010105453149305	IHC0320	arch_0346_0011
2000.0	0.0010430482797489	IHC0320	arch_0346_0013
2000.0	0.0009754564556887	IHC0320	arch_0346_0015
2000.0	0.00110692922062	IHC0320	arch_0346_0017
2000.0	0.0008966586547523	IHC0320	arch_0346_0020
2000.0	6.374370098560789e-05	IHC1000	arch_0346_0000
2000.0	5.7197826841992594e-05	IHC1000	arch_0346_0004
2000.0	6.29982418047792e-05	IHC1000	arch_0346_0005
2000.0	5.31879832608162e-05	IHC1000	arch_0346_0006
2000.0	5.2945682745164646e-05	IHC1000	arch_0346_0009
2000.0	5.690765887744753e-05	IHC1000	arch_0346_0011
2000.0	5.895919868081912e-05	IHC1000	arch_0346_0013
2000.0	5.83838665051406e-05	IHC1000	arch_0346_0015
2000.0	6.212143733175246e-05	IHC1000	arch_0346_0017
2000.0	5.059640242666141e-05	IHC1000	arch_0346_0020
2000.0	2.7744772788107497e-06	IHC3000	arch_0346_0000
2000.0	3.1283915329360923e-06	IHC3000	arch_0346_0004
2000.0	2.73680942819432e-06	IHC3000	arch_0346_0005
2000.0	4.026016141356337e-06	IHC3000	arch_0346_0006
2000.0	3.374879276263343e-06	IHC3000	arch_0346_0009
2000.0	3.236049658239537e-06	IHC3000	arch_0346_0011
2000.0	3.003873366269616e-06	IHC3000	arch_0346_0013
2000.0	3.008014128225156e-06	IHC3000	arch_0346_0015
2000.0	3.4499232042239925e-06	IHC3000	arch_0346_0017
2000.0	3.389198749870204e-06	IHC3000	arch_0346_0020
2000.0	3.658871374545569e-06	sr10000_IHC3000	arch_0346_0000
2000.0	3.3335405236201154e-06	sr10000_IHC3000	arch_0346_0004
2000.0	3.902592460081067e-06	sr10000_IHC3000	arch_0346_0005
2000.0	3.7782351705040185e-06	sr10000_IHC3000	arch_0346_0006
2000.0	3.2950207509152563e-06	sr10000_IHC3000	arch_0346_0009
2000.0	4.118776130157542e-06	sr10000_IHC3000	arch_0346_0011
2000.0	3.252571603606924e-06	sr10000_IHC3000	arch_0346_0013
2000.0	3.331317620425267e-06	sr10000_IHC3000	arch_0346_0015
2000.0	4.941729877749879e-06	sr10000_IHC3000	arch_0346_0017
2000.0	4.119892561327276e-06	sr10000_IHC3000	arch_0346_0020
2828.4271247461875	0.0010287879894925	IHC0050	arch_0346_0000
2828.4271247461875	0.0010121083437315	IHC0050	arch_0346_0004
2828.4271247461875	0.0011297131122789	IHC0050	arch_0346_0005
2828.4271247461875	0.0009857716148597	IHC0050	arch_0346_0006
2828.4271247461875	0.0009816327672673	IHC0050	arch_0346_0009
2828.4271247461875	0.001016592016696	IHC0050	arch_0346_0011
2828.4271247461875	0.0010698307675134	IHC0050	arch_0346_0013
2828.4271247461875	0.0010300669741158	IHC0050	arch_0346_0015
2828.4271247461875	0.001068430905099	IHC0050	arch_0346_0017
2828.4271247461875	0.0009818765938975	IHC0050	arch_0346_0020
2828.4271247461875	0.0010604310309278	IHC0320	arch_0346_0000
2828.4271247461875	0.0009614726352111	IHC0320	arch_0346_0004
2828.4271247461875	0.0010828615842322	IHC0320	arch_0346_0005
2828.4271247461875	0.0010623176439257	IHC0320	arch_0346_0006
2828.4271247461875	0.0011045503600364	IHC0320	arch_0346_0009
2828.4271247461875	0.0011126593460759	IHC0320	arch_0346_0011
2828.4271247461875	0.0009383384575203	IHC0320	arch_0346_0013
2828.4271247461875	0.0010915434446716	IHC0320	arch_0346_0015
2828.4271247461875	0.0010835116763179	IHC0320	arch_0346_0017
2828.4271247461875	0.0011477674330679	IHC0320	arch_0346_0020
2828.4271247461875	0.0011043101316237	IHC1000	arch_0346_0000
2828.4271247461875	0.0010657680969239	IHC1000	arch_0346_0004
2828.4271247461875	0.0010368783599732	IHC1000	arch_0346_0005
2828.4271247461875	0.0010641010292917	IHC1000	arch_0346_0006
2828.4271247461875	0.0008778851684647	IHC1000	arch_0346_0009
2828.4271247461875	0.0010833081200491	IHC1000	arch_0346_0011
2828.4271247461875	0.0010419146226325	IHC1000	arch_0346_0013
2828.4271247461875	0.0009542271327824	IHC1000	arch_0346_0015
2828.4271247461875	0.0010885762825234	IHC1000	arch_0346_0017
2828.4271247461875	0.0009571103247012	IHC1000	arch_0346_0020
2828.4271247461875	3.4344065849012395e-06	IHC3000	arch_0346_0000
2828.4271247461875	3.054064161345238e-06	IHC3000	arch_0346_0004
2828.4271247461875	3.313212064259829e-06	IHC3000	arch_0346_0005
2828.4271247461875	3.5050700970540305e-06	IHC3000	arch_0346_0006
2828.4271247461875	3.1945187095594463e-06	IHC3000	arch_0346_0009
2828.4271247461875	3.6185106189190464e-06	IHC3000	arch_0346_0011
2828.4271247461875	3.0825592112204703e-06	IHC3000	arch_0346_0013
2828.4271247461875	3.231728266106515e-06	IHC3000	arch_0346_0015
2828.4271247461875	3.452740952036848e-06	IHC3000	arch_0346_0017
2828.4271247461875	3.392949870839601e-06	IHC3000	arch_0346_0020
2828.4271247461875	3.647461721767442e-06	sr10000_IHC3000	arch_0346_0000
2828.4271247461875	3.413076399505499e-06	sr10000_IHC3000	arch_0346_0004
2828.427124746187	3.3775637273691927e-06	sr10000_IHC3000	arch_0346_0005
2828.4271247461875	3.4677550793116296e-06	sr10000_IHC3000	arch_0346_0006
2828.427124746187	3.7345816539247063e-06	sr10000_IHC3000	arch_0346_0009
2828.4271247461875	3.394891719077364e-06	sr10000_IHC3000	arch_0346_0011
2828.4271247461875	3.494370955925419e-06	sr10000_IHC3000	arch_0346_0013
2828.4271247461875	3.806563380726047e-06	sr10000_IHC3000	arch_0346_0015
2828.4271247461875	3.2370259139824498e-06	sr10000_IHC3000	arch_0346_0017
2828.4271247461875	3.4589966728670878e-06	sr10000_IHC3000	arch_0346_0020
4000.0	0.0011495942052679	IHC0050	arch_0346_0000
4000.0	0.0010476642742924	IHC0050	arch_0346_0004
4000.0	0.0012294435835951	IHC0050	arch_0346_0005
4000.0	0.0011514151474438	IHC0050	arch_0346_0006
4000.0	0.0010048502181196	IHC0050	arch_0346_0009
4000.0	0.000953928840955	IHC0050	arch_0346_0011
4000.0	0.0011704020057259	IHC0050	arch_0346_0013
4000.0	0.0011947993646248	IHC0050	arch_0346_0015
4000.0	0.0009449744157965	IHC0050	arch_0346_0017
4000.0	0.001055299498716	IHC0050	arch_0346_0020
4000.0	0.0011238177900891	IHC0320	arch_0346_0000
4000.0	0.0011531792353074	IHC0320	arch_0346_0004
4000.0	0.0010920329797221	IHC0320	arch_0346_0005
4000.0	0.001065354715164	IHC0320	arch_0346_0006
4000.0	0.0009290044828471	IHC0320	arch_0346_0009
4000.0	0.0011821479436173	IHC0320	arch_0346_0011
4000.0	0.0010151336297499	IHC0320	arch_0346_0013
4000.0	0.0011013798221373	IHC0320	arch_0346_0015
4000.0	0.0010131459199116	IHC0320	arch_0346_0017
4000.0	0.0010766965965427	IHC0320	arch_0346_0020
4000.0	0.000985703535866	IHC1000	arch_0346_0000
4000.0	0.0010196328184253	IHC1000	arch_0346_0004
4000.0	0.0011549330997824	IHC1000	arch_0346_0005
4000.0	0.001103559578429	IHC1000	arch_0346_0006
4000.0	0.0010464214212271	IHC1000	arch_0346_0009
4000.0	0.0009952647324495	IHC1000	arch_0346_0011
4000.0	0.0010212319134152	IHC1000	arch_0346_0013
4000.0	0.0010038545060393	IHC1000	arch_0346_0015
4000.0	0.0010853130543106	IHC1000	arch_0346_0017
4000.0	0.0011066052397987	IHC1000	arch_0346_0020
4000.0	5.830677499929493e-06	IHC3000	arch_0346_0000
4000.0	8.250820839883488e-06	IHC3000	arch_0346_0004
4000.0	6.74764554187135e-06	IHC3000	arch_0346_0005
4000.0	5.309884472559645e-06	IHC3000	arch_0346_0006
4000.0	5.79334563099998e-06	IHC3000	arch_0346_0009
4000.0	5.961986204727765e-06	IHC3000	arch_0346_0011
4000.0	6.053199501421247e-06	IHC3000	arch_0346_0013
4000.0	5.509171811857172e-06	IHC3000	arch_0346_0015
4000.0	5.903096021775411e-06	IHC3000	arch_0346_0017
4000.0	6.032556852497706e-06	IHC3000	arch_0346_0020
4000.0	6.475209798795234e-06	sr10000_IHC3000	arch_0346_0000
4000.0	7.61806692284317e-06	sr10000_IHC3000	arch_0346_0004
4000.0	7.604497061386439e-06	sr10000_IHC3000	arch_0346_0005
4000.0	6.566094708393422e-06	sr10000_IHC3000	arch_0346_0006
4000.0	8.570482010972214e-06	sr10000_IHC3000	arch_0346_0009
4000.0	7.823816660756933e-06	sr10000_IHC3000	arch_0346_0011
4000.0	7.354727866948352e-06	sr10000_IHC3000	arch_0346_0013
4000.0	5.753585552881191e-06	sr10000_IHC3000	arch_0346_0015
4000.0	5.98442012766931e-06	sr10000_IHC3000	arch_0346_0017
4000.0	7.929574918241755e-06	sr10000_IHC3000	arch_0346_0020
5656.854249492385	0.0009337741565373	IHC0050	arch_0346_0000
5656.854249492385	0.0011549473486975	IHC0050	arch_0346_0004
5656.854249492385	0.0009561271145921	IHC0050	arch_0346_0005
5656.854249492385	0.0011494320864808	IHC0050	arch_0346_0006
5656.854249492385	0.0010388939518577	IHC0050	arch_0346_0009
5656.854249492385	0.0011632648077517	IHC0050	arch_0346_0011
5656.854249492385	0.0009663347675998	IHC0050	arch_0346_0013
5656.854249492385	0.0009697364447978	IHC0050	arch_0346_0015
5656.854249492385	0.0011028852840633	IHC0050	arch_0346_0017
5656.854249492385	0.0010936783030548	IHC0050	arch_0346_0020
5656.854249492385	0.001269983436156	IHC0320	arch_0346_0000
5656.854249492385	0.0009170072441297	IHC0320	arch_0346_0004
5656.854249492385	0.000987288404588	IHC0320	arch_0346_0005
5656.854249492385	0.0011083348750013	IHC0320	arch_0346_0006
5656.854249492385	0.0009249134781554	IHC0320	arch_0346_0009
5656.854249492385	0.0011436663136585	IHC0320	arch_0346_0011
5656.854249492385	0.0011717162061899	IHC0320	arch_0346_0013
5656.854249492385	0.0013736999202329	IHC0320	arch_0346_0015
5656.854249492385	0.0010147819504444	IHC0320	arch_0346_0017
5656.854249492385	0.0011845172055646	IHC0320	arch_0346_0020
5656.854249492385	0.0011768180713012	IHC1000	arch_0346_0000
5656.854249492385	0.0009212744179138	IHC1000	arch_0346_0004
5656.854249492385	0.0010260735901794	IHC1000	arch_0346_0005
5656.854249492385	0.00144694884654	IHC1000	arch_0346_0006
5656.854249492385	0.0008965043625457	IHC1000	arch_0346_0009
5656.854249492385	0.0010082691553319	IHC1000	arch_0346_0011
5656.854249492385	0.0011493983247774	IHC1000	arch_0346_0013
5656.854249492385	0.0010501171114398	IHC1000	arch_0346_0015
5656.854249492385	0.0013670779587422	IHC1000	arch_0346_0017
5656.854249492385	0.0010589127931954	IHC1000	arch_0346_0020
5656.854249492385	1.510278227279116e-05	IHC3000	arch_0346_0000
5656.854249492385	1.4584414738338936e-05	IHC3000	arch_0346_0004
5656.854249492385	3.194822398033814e-05	IHC3000	arch_0346_0005
5656.854249492385	2.619429915795557e-05	IHC3000	arch_0346_0006
5656.854249492385	1.198272954794355e-05	IHC3000	arch_0346_0009
5656.854249492385	4.052955336630859e-05	IHC3000	arch_0346_0011
5656.854249492385	1.6872563402881013e-05	IHC3000	arch_0346_0013
5656.854249492385	2.6375592684368957e-05	IHC3000	arch_0346_0015
5656.854249492385	2.6938969368783816e-05	IHC3000	arch_0346_0017
5656.854249492385	2.308583785315399e-05	IHC3000	arch_0346_0020
5656.854249492385	8.234339155688275e-05	sr10000_IHC3000	arch_0346_0000
5656.854249492385	4.6591044692956274e-05	sr10000_IHC3000	arch_0346_0004
5656.854249492385	4.448500469056427e-05	sr10000_IHC3000	arch_0346_0005
5656.854249492385	0.0002636615709514	sr10000_IHC3000	arch_0346_0006
5656.854249492385	0.0001106432438866	sr10000_IHC3000	arch_0346_0009
5656.854249492385	0.0001040326793826	sr10000_IHC3000	arch_0346_0011
5656.854249492385	2.24516327507196e-05	sr10000_IHC3000	arch_0346_0013
5656.854249492385	3.2171347508214154e-05	sr10000_IHC3000	arch_0346_0015
5656.854249492385	5.582206532062095e-05	sr10000_IHC3000	arch_0346_0017
5656.854249492385	2.594200181693651e-05	sr10000_IHC3000	arch_0346_0020
8000.0	0.0021571773461945	IHC0050	arch_0346_0000
8000.0	0.0019390127535463	IHC0050	arch_0346_0004
8000.0	0.0015705736206914	IHC0050	arch_0346_0005
8000.0	0.0012936279009418	IHC0050	arch_0346_0006
8000.0	0.0018197410140812	IHC0050	arch_0346_0009
8000.0	0.0015999847392662	IHC0050	arch_0346_0011
8000.0	0.0014392757817753	IHC0050	arch_0346_0013
8000.0	0.0014111186210059	IHC0050	arch_0346_0015
8000.0	0.0014546993789639	IHC0050	arch_0346_0017
8000.0	0.0014227683219696	IHC0050	arch_0346_0020
8000.0	0.0014617984748137	IHC0320	arch_0346_0000
8000.0	0.0022419340235564	IHC0320	arch_0346_0004
8000.0	0.0015479195519068	IHC0320	arch_0346_0005
8000.0	0.0013949249007281	IHC0320	arch_0346_0006
8000.0	0.0015260168721868	IHC0320	arch_0346_0009
8000.0	0.0019999681844946	IHC0320	arch_0346_0011
8000.0	0.0013768006542684	IHC0320	arch_0346_0013
8000.0	0.0015518181680638	IHC0320	arch_0346_0015
8000.0	0.0015506063330081	IHC0320	arch_0346_0017
8000.0	0.002215885963668	IHC0320	arch_0346_0020
8000.0	0.0014126472074011	IHC1000	arch_0346_0000
8000.0	0.0014218922745046	IHC1000	arch_0346_0004
8000.0	0.0028610688896735	IHC1000	arch_0346_0005
8000.0	0.0012930198626479	IHC1000	arch_0346_0006
8000.0	0.001568680528756	IHC1000	arch_0346_0009
8000.0	0.0012943988312579	IHC1000	arch_0346_0011
8000.0	0.0013217670235079	IHC1000	arch_0346_0013
8000.0	0.0014851394808983	IHC1000	arch_0346_0015
8000.0	0.0014240502769129	IHC1000	arch_0346_0017
8000.0	0.00124212478118	IHC1000	arch_0346_0020
8000.0	0.0020663366570548	IHC3000	arch_0346_0000
8000.0	0.0015736141592126	IHC3000	arch_0346_0004
8000.0	0.0017433898276695	IHC3000	arch_0346_0005
8000.0	0.0015480448578393	IHC3000	arch_0346_0006
8000.0	0.0019768621306719	IHC3000	arch_0346_0009
8000.0	0.0014871695282883	IHC3000	arch_0346_0011
8000.0	0.001647405473836	IHC3000	arch_0346_0013
8000.0	0.0012558370697108	IHC3000	arch_0346_0015
8000.0	0.0019317501779143	IHC3000	arch_0346_0017
8000.0	0.0023091085398816	IHC3000	arch_0346_0020
8000.0	0.0015032690125176	sr10000_IHC3000	arch_0346_0000
8000.0	0.0018704481393818	sr10000_IHC3000	arch_0346_0004
8000.0	0.0016769119908779	sr10000_IHC3000	arch_0346_0005
8000.0	0.0016369243938083	sr10000_IHC3000	arch_0346_0006
8000.0	0.0020657446379566	sr10000_IHC3000	arch_0346_0009
8000.0	0.0015888406828563	sr10000_IHC3000	arch_0346_0011
8000.000000000001	0.0017905320523099	sr10000_IHC3000	arch_0346_0013
8000.000000000001	0.0018301605915365	sr10000_IHC3000	arch_0346_0015
8000.000000000001	0.0018214549248907	sr10000_IHC3000	arch_0346_0017
8000.000000000001	0.0016497640240384	sr10000_IHC3000	arch_0346_0020
