# Supplementary material for: Models optimized for real-world tasks reveal the task-dependent necessity of precise temporal coding in hearing
Source: Nat Commun. 2024 Dec 4;15:10590. doi: 10.1038/s41467-024-54700-5 (PMC11618365; doi:10.1038/s41467-024-54700-5)
Supplement: Supplementary file 4 — Source Data [file 41467_2024_54700_MOESM4_ESM.zip › source_data_files/fig2_fig4e.csv]

metric	task	model	y_mean	y_bootstrap
performance	localization	50	32.6763801765317	32.45189945538695
performance	localization	50	32.6763801765317	33.0652399617227
performance	localization	50	32.6763801765317	32.17148466074167
performance	localization	50	32.6763801765317	32.072883325323765
performance	localization	50	32.6763801765317	33.117002311875204
performance	localization	50	32.6763801765317	32.248977033366046
performance	localization	50	32.6763801765317	33.9210404779718
performance	localization	50	32.6763801765317	32.88499640300995
performance	localization	50	32.6763801765317	31.608025181970596
performance	localization	50	32.6763801765317	31.63562772687451
performance	localization	50	32.6763801765317	32.00473091617562
performance	localization	50	32.6763801765317	32.80373554207894
performance	localization	50	32.6763801765317	32.72208664340566
performance	localization	50	32.6763801765317	31.838857873569545
performance	localization	50	32.6763801765317	30.871308284781737
performance	localization	50	32.6763801765317	32.52112008152433
performance	localization	50	32.6763801765317	33.429076967102475
performance	localization	50	32.6763801765317	33.51715548843032
performance	localization	50	32.6763801765317	33.20203377793361
performance	localization	50	32.6763801765317	31.7818317717474
performance	localization	50	32.6763801765317	33.605671975930605
performance	localization	50	32.6763801765317	34.44954766801832
performance	localization	50	32.6763801765317	31.08098517158868
performance	localization	50	32.6763801765317	30.491160949293686
performance	localization	50	32.6763801765317	32.71861606728924
performance	localization	50	32.6763801765317	31.49158480161907
performance	localization	50	32.6763801765317	33.795697724741196
performance	localization	50	32.6763801765317	33.67401074752506
performance	localization	50	32.6763801765317	31.791685506699707
performance	localization	50	32.6763801765317	32.73498487428994
performance	localization	50	32.6763801765317	32.91777499832657
performance	localization	50	32.6763801765317	31.654208124717673
performance	localization	50	32.6763801765317	32.728809909844685
performance	localization	50	32.6763801765317	33.679982755435695
performance	localization	50	32.6763801765317	32.3044724117768
performance	localization	50	32.6763801765317	32.84623971431896
performance	localization	50	32.6763801765317	33.43158109723677
performance	localization	50	32.6763801765317	33.75099288659184
performance	localization	50	32.6763801765317	33.40723038470084
performance	localization	50	32.6763801765317	31.125323392462434
performance	localization	50	32.6763801765317	32.97010166461177
performance	localization	50	32.6763801765317	31.810657902042358
performance	localization	50	32.6763801765317	32.51736379781952
performance	localization	50	32.6763801765317	33.08589272844366
performance	localization	50	32.6763801765317	32.90711847417286
performance	localization	50	32.6763801765317	32.40241514533892
performance	localization	50	32.6763801765317	32.75367142304159
performance	localization	50	32.6763801765317	34.13709317733325
performance	localization	50	32.6763801765317	34.1637104314778
performance	localization	50	32.6763801765317	32.65781611665378
performance	localization	50	32.6763801765317	33.369761761240134
performance	localization	50	32.6763801765317	32.155122685444425
performance	localization	50	32.6763801765317	30.786175186718843
performance	localization	50	32.6763801765317	33.61831827326294
performance	localization	50	32.6763801765317	32.47393281171257
performance	localization	50	32.6763801765317	32.727593255026
performance	localization	50	32.6763801765317	34.06804176001134
performance	localization	50	32.6763801765317	31.234432222719942
performance	localization	50	32.6763801765317	31.706147168969647
performance	localization	50	32.6763801765317	33.45174716925749
performance	localization	50	32.6763801765317	33.66331009866941
performance	localization	50	32.6763801765317	31.606344671589664
performance	localization	50	32.6763801765317	31.97417074340491
performance	localization	50	32.6763801765317	34.62159525140402
performance	localization	50	32.6763801765317	31.97849120423978
performance	localization	50	32.6763801765317	32.379483493404884
performance	localization	50	32.6763801765317	33.92653587100669
performance	localization	50	32.6763801765317	33.1420513279134
performance	localization	50	32.6763801765317	34.653505770805495
performance	localization	50	32.6763801765317	32.13642109474823
performance	localization	50	32.6763801765317	32.82484336420636
performance	localization	50	32.6763801765317	30.011025761173038
performance	localization	50	32.6763801765317	31.984085669941702
performance	localization	50	32.6763801765317	32.63350058686031
performance	localization	50	32.6763801765317	31.129458498044688
performance	localization	50	32.6763801765317	33.645218520303835
performance	localization	50	32.6763801765317	33.73592366063968
performance	localization	50	32.6763801765317	31.41878659050216
performance	localization	50	32.6763801765317	31.063895221947707
performance	localization	50	32.6763801765317	33.33443290250124
performance	localization	50	32.6763801765317	31.792758371630253
performance	localization	50	32.6763801765317	33.030248356892294
performance	localization	50	32.6763801765317	32.91387620440235
performance	localization	50	32.6763801765317	32.418738651069226
performance	localization	50	32.6763801765317	32.026963979944384
performance	localization	50	32.6763801765317	33.200841380924274
performance	localization	50	32.6763801765317	32.30481345287088
performance	localization	50	32.6763801765317	33.11122873173897
performance	localization	50	32.6763801765317	33.05133596875043
performance	localization	50	32.6763801765317	33.28833867459145
performance	localization	50	32.6763801765317	34.43319661765418
performance	localization	50	32.6763801765317	33.39550512897996
performance	localization	50	32.6763801765317	33.170620447836754
performance	localization	50	32.6763801765317	31.37525923006827
performance	localization	50	32.6763801765317	32.55170195276693
performance	localization	50	32.6763801765317	31.43638747980673
performance	localization	50	32.6763801765317	32.7283456385734
performance	localization	50	32.6763801765317	31.59024542574017
performance	localization	50	32.6763801765317	33.461056200475085
performance	localization	50	32.6763801765317	32.805111871234445
performance	localization	50	32.6763801765317	33.04599090105033
performance	localization	50	32.6763801765317	32.51348335044658
performance	localization	50	32.6763801765317	33.691401463050916
performance	localization	50	32.6763801765317	32.365493923953
performance	localization	50	32.6763801765317	32.8063001348804
performance	localization	50	32.6763801765317	32.37226458770165
performance	localization	50	32.6763801765317	31.709021356028643
performance	localization	50	32.6763801765317	31.865383432096372
performance	localization	50	32.6763801765317	32.689599168709535
performance	localization	50	32.6763801765317	32.131056400828136
performance	localization	50	32.6763801765317	32.90288571459494
performance	localization	50	32.6763801765317	32.4955145170778
performance	localization	50	32.6763801765317	31.524087179257123
performance	localization	50	32.6763801765317	32.16506059012184
performance	localization	50	32.6763801765317	31.472462029392194
performance	localization	50	32.6763801765317	32.86092332682394
performance	localization	50	32.6763801765317	32.001566646061974
performance	localization	50	32.6763801765317	32.801533596500875
performance	localization	50	32.6763801765317	31.959808649848913
performance	localization	50	32.6763801765317	31.146374017366146
performance	localization	50	32.6763801765317	32.81108643848253
performance	localization	50	32.6763801765317	32.523217553320094
performance	localization	50	32.6763801765317	32.511202456647446
performance	localization	50	32.6763801765317	32.93741192313505
performance	localization	50	32.6763801765317	31.74609881400743
performance	localization	50	32.6763801765317	31.141678576189953
performance	localization	50	32.6763801765317	31.739923988564794
performance	localization	50	32.6763801765317	31.660168478777877
performance	localization	50	32.6763801765317	32.88744971854254
performance	localization	50	32.6763801765317	32.375204597934484
performance	localization	50	32.6763801765317	32.41021169562151
performance	localization	50	32.6763801765317	32.05894248439968
performance	localization	50	32.6763801765317	32.13027337684936
performance	localization	50	32.6763801765317	32.4517978070305
performance	localization	50	32.6763801765317	30.812601672578655
performance	localization	50	32.6763801765317	31.425937355796986
performance	localization	50	32.6763801765317	33.082137724407595
performance	localization	50	32.6763801765317	32.89691242701557
performance	localization	50	32.6763801765317	31.443927019717727
performance	localization	50	32.6763801765317	32.049550012374276
performance	localization	50	32.6763801765317	33.61382578862138
performance	localization	50	32.6763801765317	32.711025917150614
performance	localization	50	32.6763801765317	33.524745638568945
performance	localization	50	32.6763801765317	32.22773083438258
performance	localization	50	32.6763801765317	34.17812054099625
performance	localization	50	32.6763801765317	32.97862320702736
performance	localization	50	32.6763801765317	32.470802033195
performance	localization	50	32.6763801765317	33.36351497067423
performance	localization	50	32.6763801765317	33.25723178949999
performance	localization	50	32.6763801765317	34.18703653714852
performance	localization	50	32.6763801765317	34.00019886978398
performance	localization	50	32.6763801765317	32.41940190086633
performance	localization	50	32.6763801765317	32.007772979855915
performance	localization	50	32.6763801765317	31.68347696681464
performance	localization	50	32.6763801765317	32.55679042900845
performance	localization	50	32.6763801765317	32.65482201641048
performance	localization	50	32.6763801765317	31.578286403876707
performance	localization	50	32.6763801765317	32.11370500140813
performance	localization	50	32.6763801765317	32.84477239565174
performance	localization	50	32.6763801765317	32.79675540427093
performance	localization	50	32.6763801765317	32.755350653753794
performance	localization	50	32.6763801765317	34.581847719918926
performance	localization	50	32.6763801765317	32.14467055284864
performance	localization	50	32.6763801765317	33.5851520559131
performance	localization	50	32.6763801765317	32.37694640560465
performance	localization	50	32.6763801765317	32.89656798147541
performance	localization	50	32.6763801765317	32.133564525323195
performance	localization	50	32.6763801765317	32.675377129135754
performance	localization	50	32.6763801765317	33.75070304564007
performance	localization	50	32.6763801765317	33.16505253892719
performance	localization	50	32.6763801765317	32.873853184156005
performance	localization	50	32.6763801765317	33.39989697884542
performance	localization	50	32.6763801765317	32.63019723378462
performance	localization	50	32.6763801765317	32.57079529885972
performance	localization	50	32.6763801765317	35.08306304653056
performance	localization	50	32.6763801765317	33.14400191402348
performance	localization	50	32.6763801765317	32.52937889449216
performance	localization	50	32.6763801765317	32.775109808981135
performance	localization	50	32.6763801765317	32.51993039920702
performance	localization	50	32.6763801765317	31.696698673684505
performance	localization	50	32.6763801765317	31.838260446946276
performance	localization	50	32.6763801765317	32.51863764986193
performance	localization	50	32.6763801765317	33.435038050079996
performance	localization	50	32.6763801765317	32.255329142822845
performance	localization	50	32.6763801765317	31.89972043446083
performance	localization	50	32.6763801765317	33.258029026666655
performance	localization	50	32.6763801765317	32.03074650723326
performance	localization	50	32.6763801765317	33.593968979398355
performance	localization	50	32.6763801765317	32.72497839557317
performance	localization	50	32.6763801765317	32.821189418612036
performance	localization	50	32.6763801765317	32.268822344093216
performance	localization	50	32.6763801765317	31.66613978058252
performance	localization	50	32.6763801765317	33.63200080779474
performance	localization	50	32.6763801765317	31.588169652416298
performance	localization	50	32.6763801765317	32.1061094382374
performance	localization	50	32.6763801765317	34.17362677668596
performance	localization	50	32.6763801765317	33.078935429773665
performance	localization	50	32.6763801765317	33.191191898527265
performance	localization	50	32.6763801765317	33.13287432702875
performance	localization	50	32.6763801765317	33.70186993361193
performance	localization	50	32.6763801765317	31.980767964675522
performance	localization	50	32.6763801765317	33.32807185388604
performance	localization	50	32.6763801765317	32.42499663265664
performance	localization	50	32.6763801765317	32.08547088470432
performance	localization	50	32.6763801765317	33.32359515645828
performance	localization	50	32.6763801765317	31.476218313096997
performance	localization	50	32.6763801765317	32.02321025557702
performance	localization	50	32.6763801765317	30.636580793619334
performance	localization	50	32.6763801765317	32.00941145440989
performance	localization	50	32.6763801765317	32.68693336756924
performance	localization	50	32.6763801765317	33.110943024150586
performance	localization	50	32.6763801765317	33.3992437950508
performance	localization	50	32.6763801765317	32.81802217768326
performance	localization	50	32.6763801765317	32.27164723552104
performance	localization	50	32.6763801765317	32.523624211658614
performance	localization	50	32.6763801765317	34.07775371366156
performance	localization	50	32.6763801765317	33.34763754248856
performance	localization	50	32.6763801765317	33.58562853178623
performance	localization	50	32.6763801765317	32.108141086859334
performance	localization	50	32.6763801765317	32.7784111762821
performance	localization	50	32.6763801765317	32.166705188843
performance	localization	50	32.6763801765317	32.89985785028051
performance	localization	50	32.6763801765317	34.407568787632385
performance	localization	50	32.6763801765317	32.202785151460574
performance	localization	50	32.6763801765317	34.45005933659921
performance	localization	50	32.6763801765317	33.2999792098358
performance	localization	50	32.6763801765317	33.21632563504199
performance	localization	50	32.6763801765317	33.499797257306845
performance	localization	50	32.6763801765317	32.05973844189761
performance	localization	50	32.6763801765317	32.663363451134465
performance	localization	50	32.6763801765317	33.135279384496016
performance	localization	50	32.6763801765317	32.818432777857105
performance	localization	50	32.6763801765317	33.527401220882126
performance	localization	50	32.6763801765317	32.013354512038674
performance	localization	50	32.6763801765317	33.1474724901399
performance	localization	50	32.6763801765317	33.438337408794915
performance	localization	50	32.6763801765317	32.86580953628487
performance	localization	50	32.6763801765317	32.209044146628315
performance	localization	50	32.6763801765317	32.13750758295198
performance	localization	50	32.6763801765317	31.78183177174739
performance	localization	50	32.6763801765317	32.32325803319547
performance	localization	50	32.6763801765317	31.896780424227995
performance	localization	50	32.6763801765317	34.17282940051666
performance	localization	50	32.6763801765317	31.72573248379216
performance	localization	50	32.6763801765317	32.59991113110384
performance	localization	50	32.6763801765317	33.84061703427299
performance	localization	50	32.6763801765317	31.209316345942074
performance	localization	50	32.6763801765317	34.53030549628386
performance	localization	50	32.6763801765317	30.983936049520178
performance	localization	50	32.6763801765317	32.755351933422524
performance	localization	50	32.6763801765317	32.439479119047135
performance	localization	50	32.6763801765317	32.38800375615175
performance	localization	50	32.6763801765317	33.18227318768295
performance	localization	50	32.6763801765317	31.553902733674835
performance	localization	50	32.6763801765317	32.79489705912441
performance	localization	50	32.6763801765317	33.18872436980679
performance	localization	50	32.6763801765317	32.48955686135766
performance	localization	50	32.6763801765317	33.353900671019694
performance	localization	50	32.6763801765317	31.99729444329241
performance	localization	50	32.6763801765317	31.726533125404906
performance	localization	50	32.6763801765317	33.44082056937462
performance	localization	50	32.6763801765317	32.678843710891414
performance	localization	50	32.6763801765317	32.63220783751521
performance	localization	50	32.6763801765317	32.31415126875845
performance	localization	50	32.6763801765317	32.39865886163412
performance	localization	50	32.6763801765317	32.115574861402465
performance	localization	50	32.6763801765317	33.14665749633666
performance	localization	50	32.6763801765317	32.361203861446604
performance	localization	50	32.6763801765317	32.475413614650364
performance	localization	50	32.6763801765317	32.51315845578965
performance	localization	50	32.6763801765317	33.77154799931712
performance	localization	50	32.6763801765317	32.703283138264645
performance	localization	50	32.6763801765317	32.44426341406323
performance	localization	50	32.6763801765317	32.64527045409754
performance	localization	50	32.6763801765317	32.368349213709315
performance	localization	50	32.6763801765317	32.54299162784132
performance	localization	50	32.6763801765317	35.0319125782921
performance	localization	50	32.6763801765317	32.26506734005714
performance	localization	50	32.6763801765317	30.06337004509218
performance	localization	50	32.6763801765317	34.0395573605645
performance	localization	50	32.6763801765317	31.84691729230251
performance	localization	50	32.6763801765317	33.12543913381427
performance	localization	50	32.6763801765317	31.891897619213136
performance	localization	50	32.6763801765317	32.51679834102071
performance	localization	50	32.6763801765317	32.85408156587196
performance	localization	50	32.6763801765317	32.51744924721335
performance	localization	50	32.6763801765317	32.611207220808026
performance	localization	50	32.6763801765317	33.22925891963143
performance	localization	50	32.6763801765317	33.76263470150492
performance	localization	50	32.6763801765317	31.86300419454754
performance	localization	50	32.6763801765317	32.96443441694678
performance	localization	50	32.6763801765317	32.3727423432435
performance	localization	50	32.6763801765317	32.649767055750544
performance	localization	50	32.6763801765317	32.445449691934456
performance	localization	50	32.6763801765317	31.4249357270724
performance	localization	50	32.6763801765317	33.658627001097685
performance	localization	50	32.6763801765317	33.355264922659146
performance	localization	50	32.6763801765317	33.58002993272093
performance	localization	50	32.6763801765317	32.60768612191715
performance	localization	50	32.6763801765317	33.61324597963206
performance	localization	50	32.6763801765317	33.35470346022109
performance	localization	50	32.6763801765317	33.02582754372166
performance	localization	50	32.6763801765317	32.30540984192831
performance	localization	50	32.6763801765317	32.16236982506619
performance	localization	50	32.6763801765317	32.27834752381945
performance	localization	50	32.6763801765317	33.32807057421731
performance	localization	50	32.6763801765317	33.709491761747756
performance	localization	50	32.6763801765317	33.19991856141812
performance	localization	50	32.6763801765317	32.3207768812018
performance	localization	50	32.6763801765317	32.591368029218955
performance	localization	50	32.6763801765317	32.37990403347145
performance	localization	50	32.6763801765317	32.546255097707764
performance	localization	50	32.6763801765317	32.87305795557537
performance	localization	50	32.6763801765317	33.58354990476769
performance	localization	50	32.6763801765317	31.696306918287906
performance	localization	50	32.6763801765317	31.972143089143742
performance	localization	50	32.6763801765317	34.30592810825529
performance	localization	50	32.6763801765317	32.80482203028267
performance	localization	50	32.6763801765317	31.04056911627699
performance	localization	50	32.6763801765317	32.616787473322056
performance	localization	50	32.6763801765317	33.02260749245115
performance	localization	50	32.6763801765317	32.059926495490316
performance	localization	50	32.6763801765317	33.303416011915786
performance	localization	50	32.6763801765317	33.18669813421697
performance	localization	50	32.6763801765317	32.030456666281495
performance	localization	50	32.6763801765317	32.19335620705866
performance	localization	50	32.6763801765317	32.656814487929175
performance	localization	50	32.6763801765317	33.182941850512165
performance	localization	50	32.6763801765317	32.72584292711046
performance	localization	50	32.6763801765317	33.90616682609939
performance	localization	50	32.6763801765317	33.64493281271546
performance	localization	50	32.6763801765317	32.74136777700276
performance	localization	50	32.6763801765317	33.73133562945736
performance	localization	50	32.6763801765317	32.37909045833955
performance	localization	50	32.6763801765317	31.838278064580237
performance	localization	50	32.6763801765317	31.751998599695717
performance	localization	50	32.6763801765317	33.23014077417435
performance	localization	50	32.6763801765317	31.920987207873175
performance	localization	50	32.6763801765317	32.72999831249326
performance	localization	50	32.6763801765317	30.649104463075332
performance	localization	50	32.6763801765317	31.25291624623616
performance	localization	50	32.6763801765317	32.850472473896886
performance	localization	50	32.6763801765317	31.916229295443763
performance	localization	50	32.6763801765317	32.4373904122041
performance	localization	50	32.6763801765317	34.577677570596826
performance	localization	50	32.6763801765317	31.828812090663757
performance	localization	50	32.6763801765317	32.98499094834341
performance	localization	50	32.6763801765317	33.29400464258771
performance	localization	50	32.6763801765317	32.23625483303537
performance	localization	50	32.6763801765317	32.80769621734167
performance	localization	50	32.6763801765317	32.239066101190005
performance	localization	50	32.6763801765317	34.21785372029083
performance	localization	50	32.6763801765317	32.14594568455978
performance	localization	50	32.6763801765317	33.58980009977968
performance	localization	50	32.6763801765317	31.760103683858695
performance	localization	50	32.6763801765317	32.01257148805989
performance	localization	50	32.6763801765317	33.38564726066426
performance	localization	50	32.6763801765317	31.637312921370246
performance	localization	50	32.6763801765317	32.48828172964653
performance	localization	50	32.6763801765317	32.09473132639676
performance	localization	50	32.6763801765317	33.30145873310488
performance	localization	50	32.6763801765317	32.532948404272986
performance	localization	50	32.6763801765317	32.274301538165496
performance	localization	50	32.6763801765317	32.50551901001985
performance	localization	50	32.6763801765317	32.68153988897918
performance	localization	50	32.6763801765317	32.38652423288268
performance	localization	50	32.6763801765317	30.87258213682414
performance	localization	50	32.6763801765317	32.200330556259246
performance	localization	50	32.6763801765317	32.58549239563527
performance	localization	50	32.6763801765317	33.321314262659165
performance	localization	50	32.6763801765317	31.392360104642357
performance	localization	50	32.6763801765317	34.63480274508599
performance	localization	50	32.6763801765317	32.84790459284066
performance	localization	50	32.6763801765317	33.53138345561414
performance	localization	50	32.6763801765317	31.24001375490271
performance	localization	50	32.6763801765317	32.84526464238671
performance	localization	50	32.6763801765317	32.729807544208526
performance	localization	50	32.6763801765317	32.59740969930961
performance	localization	50	32.6763801765317	33.35754040342614
performance	localization	50	32.6763801765317	33.63427756823047
performance	localization	50	32.6763801765317	34.12705607290303
performance	localization	50	32.6763801765317	32.39818238576099
performance	localization	50	32.6763801765317	32.66297582910125
performance	localization	50	32.6763801765317	32.971394413956865
performance	localization	50	32.6763801765317	34.1090664089823
performance	localization	50	32.6763801765317	32.30875779016839
performance	localization	50	32.6763801765317	32.221771031073786
performance	localization	50	32.6763801765317	33.70698905028482
performance	localization	50	32.6763801765317	33.866143805853035
performance	localization	50	32.6763801765317	30.90128538311969
performance	localization	50	32.6763801765317	33.363516250342954
performance	localization	50	32.6763801765317	32.30091465894667
performance	localization	50	32.6763801765317	33.42026545664934
performance	localization	50	32.6763801765317	31.280753975954013
performance	localization	50	32.6763801765317	30.090376339941304
performance	localization	50	32.6763801765317	32.41883657115329
performance	localization	50	32.6763801765317	32.53781571643124
performance	localization	50	32.6763801765317	31.08169811194447
performance	localization	50	32.6763801765317	32.72156149055419
performance	localization	50	32.6763801765317	33.77283946899349
performance	localization	50	32.6763801765317	32.901145186593496
performance	localization	50	32.6763801765317	33.012196082715725
performance	localization	50	32.6763801765317	31.743190620774424
performance	localization	50	32.6763801765317	31.157742639296977
performance	localization	50	32.6763801765317	32.16257136292947
performance	localization	50	32.6763801765317	32.21031799867073
performance	localization	50	32.6763801765317	31.98962420426663
performance	localization	50	32.6763801765317	33.17730566219158
performance	localization	50	32.6763801765317	33.61271954711187
performance	localization	50	32.6763801765317	31.778919445151
performance	localization	50	32.6763801765317	32.99184633256858
performance	localization	50	32.6763801765317	33.02462079452181
performance	localization	50	32.6763801765317	32.83303094096825
performance	localization	50	32.6763801765317	33.010939539658736
performance	localization	50	32.6763801765317	32.30132259695391
performance	localization	50	32.6763801765317	31.881156374582908
performance	localization	50	32.6763801765317	31.980517439829605
performance	localization	50	32.6763801765317	32.630576055662075
performance	localization	50	32.6763801765317	33.04173730095513
performance	localization	50	32.6763801765317	31.880561404196822
performance	localization	50	32.6763801765317	30.298791579307686
performance	localization	50	32.6763801765317	33.30760245664298
performance	localization	50	32.6763801765317	32.01891946415332
performance	localization	50	32.6763801765317	32.46530793618079
performance	localization	50	32.6763801765317	33.23092507782185
performance	localization	50	32.6763801765317	34.00598552244198
performance	localization	50	32.6763801765317	32.416622281970774
performance	localization	50	32.6763801765317	33.05759496391818
performance	localization	50	32.6763801765317	33.156323177696265
performance	localization	50	32.6763801765317	33.32917668864105
performance	localization	50	32.6763801765317	32.83264190026369
performance	localization	50	32.6763801765317	33.012401445293854
performance	localization	50	32.6763801765317	31.48306253028617
performance	localization	50	32.6763801765317	32.37017446218728
performance	localization	50	32.6763801765317	32.72606887813767
performance	localization	50	32.6763801765317	33.45772045683685
performance	localization	50	32.6763801765317	32.365492644284274
performance	localization	50	32.6763801765317	33.33550704710051
performance	localization	50	32.6763801765317	33.05282970520739
performance	localization	50	32.6763801765317	34.455043200055826
performance	localization	50	32.6763801765317	32.71083928222926
performance	localization	50	32.6763801765317	32.15091734341455
performance	localization	50	32.6763801765317	33.25556421263821
performance	localization	50	32.6763801765317	31.113571579949213
performance	localization	50	32.6763801765317	33.8147869374706
performance	localization	50	32.6763801765317	32.62909653239301
performance	localization	50	32.6763801765317	34.45005933659922
performance	localization	50	32.6763801765317	32.445294735010314
performance	localization	50	32.6763801765317	32.34115756360757
performance	localization	50	32.6763801765317	33.90744394358526
performance	localization	50	32.6763801765317	32.47077291706519
performance	localization	50	32.6763801765317	34.4964261995756
performance	localization	50	32.6763801765317	31.55706262832221
performance	localization	50	32.6763801765317	32.59493947224907
performance	localization	50	32.6763801765317	32.0347927589756
performance	localization	50	32.6763801765317	31.559428242597857
performance	localization	50	32.6763801765317	31.79080237248806
performance	localization	50	32.6763801765317	32.77570477936722
performance	localization	50	32.6763801765317	33.34498609353877
performance	localization	50	32.6763801765317	33.21450166623275
performance	localization	50	32.6763801765317	32.88726294461856
performance	localization	50	32.6763801765317	31.852671975136058
performance	localization	50	32.6763801765317	31.814419598779274
performance	localization	50	32.6763801765317	32.78911453982979
performance	localization	50	32.6763801765317	33.60637169810421
performance	localization	50	32.6763801765317	33.521257497344
performance	localization	50	32.6763801765317	32.85983083567339
performance	localization	50	32.6763801765317	31.610003301298786
performance	localization	50	32.6763801765317	31.29601666853099
performance	localization	50	32.6763801765317	33.12168285010947
performance	localization	50	32.6763801765317	33.420640145163404
performance	localization	50	32.6763801765317	33.45867610692318
performance	localization	50	32.6763801765317	32.67865565729872
performance	localization	50	32.6763801765317	32.29067020616359
performance	localization	50	32.6763801765317	33.249114449185726
performance	localization	50	32.6763801765317	32.15191897213914
performance	localization	50	32.6763801765317	32.42213992422897
performance	localization	50	32.6763801765317	32.18748625259548
performance	localization	50	32.6763801765317	34.109066408982294
performance	localization	50	32.6763801765317	32.72424362965971
performance	localization	50	32.6763801765317	32.78702041995465
performance	localization	50	32.6763801765317	34.503504321909986
performance	localization	50	32.6763801765317	32.83281233622243
performance	localization	50	32.6763801765317	32.50035929757239
performance	localization	50	32.6763801765317	32.852383437857064
performance	localization	50	32.6763801765317	32.62999496700404
performance	localization	50	32.6763801765317	33.41945046284611
performance	localization	50	32.6763801765317	33.10995360002783
performance	localization	50	32.6763801765317	32.72635999875817
performance	localization	50	32.6763801765317	31.492980155163032
performance	localization	50	32.6763801765317	32.35623220259184
performance	localization	50	32.6763801765317	33.480231568704326
performance	localization	50	32.6763801765317	34.12763046886023
performance	localization	50	32.6763801765317	34.68478256731246
performance	localization	50	32.6763801765317	32.10306609488838
performance	localization	50	32.6763801765317	32.66089450374265
performance	localization	50	32.6763801765317	32.38752728027862
performance	localization	50	32.6763801765317	31.811460552241122
performance	localization	50	32.6763801765317	32.22235497342648
performance	localization	50	32.6763801765317	33.1911742808933
performance	localization	50	32.6763801765317	32.5161687024701
performance	localization	50	32.6763801765317	34.032987683927715
performance	localization	50	32.6763801765317	32.41058510446684
performance	localization	50	32.6763801765317	33.35975469260866
performance	localization	50	32.6763801765317	33.38647629344973
performance	localization	50	32.6763801765317	32.925009204429195
performance	localization	50	32.6763801765317	33.7185943928214
performance	localization	50	32.6763801765317	32.18214118489537
performance	localization	50	32.6763801765317	32.59514587239304
performance	localization	50	32.6763801765317	33.211643817138985
performance	localization	50	32.6763801765317	32.70786188913985
performance	localization	50	32.6763801765317	31.754727822902595
performance	localization	50	32.6763801765317	32.597596473233594
performance	localization	50	32.6763801765317	32.54894871645807
performance	localization	50	32.6763801765317	32.1180587117362
performance	localization	50	32.6763801765317	31.874006888956803
performance	localization	50	32.6763801765317	32.72356474800338
performance	localization	50	32.6763801765317	32.22978603327757
performance	localization	50	32.6763801765317	32.85268548341069
performance	localization	50	32.6763801765317	32.24811151678835
performance	localization	50	32.6763801765317	33.78169285488993
performance	localization	50	32.6763801765317	34.60083915156688
performance	localization	50	32.6763801765317	32.801909703686285
performance	localization	50	32.6763801765317	33.138371138734996
performance	localization	50	32.6763801765317	31.079260981552476
performance	localization	50	32.6763801765317	31.803286598752436
performance	localization	50	32.6763801765317	33.42512991511293
performance	localization	50	32.6763801765317	34.0308281383362
performance	localization	50	32.6763801765317	31.624430975925737
performance	localization	50	32.6763801765317	32.55767652001502
performance	localization	50	32.6763801765317	32.37713317952863
performance	localization	50	32.6763801765317	31.086406333815187
performance	localization	50	32.6763801765317	31.19629834087611
performance	localization	50	32.6763801765317	32.08388802831907
performance	localization	50	32.6763801765317	31.934320873809337
performance	localization	50	32.6763801765317	32.41038411735499
performance	localization	50	32.6763801765317	32.8328299538564
performance	localization	50	32.6763801765317	33.07488788644574
performance	localization	50	32.6763801765317	33.419450462846115
performance	localization	50	32.6763801765317	33.27076004447551
performance	localization	50	32.6763801765317	34.36295280332293
performance	localization	50	32.6763801765317	32.959464176763355
performance	localization	50	32.6763801765317	34.41748641250926
performance	localization	50	32.6763801765317	32.19415486289668
performance	localization	50	32.6763801765317	33.23957151282291
performance	localization	50	32.6763801765317	31.792281895757135
performance	localization	50	32.6763801765317	33.618980088036736
performance	localization	50	32.6763801765317	31.991708916748895
performance	localization	50	32.6763801765317	32.72127164960242
performance	localization	50	32.6763801765317	32.684222028084704
performance	localization	50	32.6763801765317	30.74742743718624
performance	localization	50	32.6763801765317	32.49906782789601
performance	localization	50	32.6763801765317	33.48519909419571
performance	localization	50	32.6763801765317	32.08259669764533
performance	localization	50	32.6763801765317	32.17448610726636
performance	localization	50	32.6763801765317	33.65384611052766
performance	localization	50	32.6763801765317	33.74805287635901
performance	localization	50	32.6763801765317	33.4243352536357
performance	localization	50	32.6763801765317	31.741604498945712
performance	localization	50	32.6763801765317	34.36157247980666
performance	localization	50	32.6763801765317	32.94714277408794
performance	localization	50	32.6763801765317	32.53387265880246
performance	localization	50	32.6763801765317	34.219331824888556
performance	localization	50	32.6763801765317	32.611817094136015
performance	localization	50	32.6763801765317	31.798729673434888
performance	localization	50	32.6763801765317	32.745889224949494
performance	localization	50	32.6763801765317	32.764862899960875
performance	localization	50	32.6763801765317	32.20160767374511
performance	localization	50	32.6763801765317	32.786837779394055
performance	localization	50	32.6763801765317	32.86507063700803
performance	localization	50	32.6763801765317	33.455690087883646
performance	localization	50	32.6763801765317	32.20399511357842
performance	localization	50	32.6763801765317	33.027681755504794
performance	localization	50	32.6763801765317	33.5904820653167
performance	localization	50	32.6763801765317	32.47705222820697
performance	localization	50	32.6763801765317	31.95973637607712
performance	localization	50	32.6763801765317	30.98284897140174
performance	localization	50	32.6763801765317	33.69756280422298
performance	localization	50	32.6763801765317	32.74241864883308
performance	localization	50	32.6763801765317	31.85049414836474
performance	localization	50	32.6763801765317	32.62771608179096
performance	localization	50	32.6763801765317	34.309999196827206
performance	localization	50	32.6763801765317	32.97192936672243
performance	localization	50	32.6763801765317	32.51101582172609
performance	localization	50	32.6763801765317	32.24321213170537
performance	localization	50	32.6763801765317	34.20767637035031
performance	localization	50	32.6763801765317	30.983936049520178
performance	localization	50	32.6763801765317	31.499140216666376
performance	localization	50	32.6763801765317	31.76226067011275
performance	localization	50	32.6763801765317	33.03394488403592
performance	localization	50	32.6763801765317	31.86897348776614
performance	localization	50	32.6763801765317	33.38864870718895
performance	localization	50	32.6763801765317	32.29904441784683
performance	localization	50	32.6763801765317	31.10880431265238
performance	localization	50	32.6763801765317	32.308180695871116
performance	localization	50	32.6763801765317	32.50912796299231
performance	localization	50	32.6763801765317	32.63654520987806
performance	localization	50	32.6763801765317	33.98926827554035
performance	localization	50	32.6763801765317	32.38136593910655
performance	localization	50	32.6763801765317	32.8681697375284
performance	localization	50	32.6763801765317	32.46631098357674
performance	localization	50	32.6763801765317	32.23974155558895
performance	localization	50	32.6763801765317	31.561542179444626
performance	localization	50	32.6763801765317	30.669748429640514
performance	localization	50	32.6763801765317	32.728059930985026
performance	localization	50	32.6763801765317	33.75051641071871
performance	localization	50	32.6763801765317	31.634948984220795
performance	localization	50	32.6763801765317	32.63843306861184
performance	localization	50	32.6763801765317	31.645544072082657
performance	localization	50	32.6763801765317	32.29810539937806
performance	localization	50	32.6763801765317	33.411724149011135
performance	localization	50	32.6763801765317	33.72885646323842
performance	localization	50	32.6763801765317	32.56541530454023
performance	localization	50	32.6763801765317	33.15840036969149
performance	localization	50	32.6763801765317	32.50054593249374
performance	localization	50	32.6763801765317	33.54209703798894
performance	localization	50	32.6763801765317	33.243327796527716
performance	localization	50	32.6763801765317	32.34631457771496
performance	localization	50	32.6763801765317	33.76292582212541
performance	localization	50	32.6763801765317	32.69407744016322
performance	localization	50	32.6763801765317	31.362589648551268
performance	localization	50	32.6763801765317	33.657353149055275
performance	localization	50	32.6763801765317	32.64828881215019
performance	localization	50	32.6763801765317	32.6452718727689
performance	localization	50	32.6763801765317	33.13675748909374
performance	localization	50	32.6763801765317	32.54426675955245
performance	localization	50	32.6763801765317	33.57193021004061
performance	localization	50	32.6763801765317	34.1314454905168
performance	localization	50	32.6763801765317	31.825748172885852
performance	localization	50	32.6763801765317	32.437011590326655
performance	localization	50	32.6763801765317	32.53762894250726
performance	localization	50	32.6763801765317	32.847719237588024
performance	localization	50	32.6763801765317	34.008637110394396
performance	localization	50	32.6763801765317	32.96770202017661
performance	localization	50	32.6763801765317	30.951147235376435
performance	localization	50	32.6763801765317	32.767267957428146
performance	localization	50	32.6763801765317	31.56878660437436
performance	localization	50	32.6763801765317	33.35876926284667
performance	localization	50	32.6763801765317	32.82129275172822
performance	localization	50	32.6763801765317	33.62536171108082
performance	localization	50	32.6763801765317	31.79764117664512
performance	localization	50	32.6763801765317	34.053967470082945
performance	localization	50	32.6763801765317	33.409983621009694
performance	localization	50	32.6763801765317	31.4960792556834
performance	localization	50	32.6763801765317	33.70580064763624
performance	localization	50	32.6763801765317	33.16812939022424
performance	localization	50	32.6763801765317	32.1372177420002
performance	localization	50	32.6763801765317	32.482716777531884
performance	localization	50	32.6763801765317	32.05411629255925
performance	localization	50	32.6763801765317	32.231624215274685
performance	localization	50	32.6763801765317	31.973725945528997
performance	localization	50	32.6763801765317	32.55015133229453
performance	localization	50	32.6763801765317	32.63038800206937
performance	localization	50	32.6763801765317	31.733167677006644
performance	localization	50	32.6763801765317	32.364013121015205
performance	localization	50	32.6763801765317	31.52905342507977
performance	localization	50	32.6763801765317	33.35359862546608
performance	localization	50	32.6763801765317	34.10190343908563
performance	localization	50	32.6763801765317	32.62871771051556
performance	localization	50	32.6763801765317	31.826634263892423
performance	localization	50	32.6763801765317	32.14171292498186
performance	localization	50	32.6763801765317	32.14815869407357
performance	localization	50	32.6763801765317	32.3151098996252
performance	localization	50	32.6763801765317	32.63019723378462
performance	localization	50	32.6763801765317	31.409653408275425
performance	localization	50	32.6763801765317	33.49043903453297
performance	localization	50	32.6763801765317	32.700080970716485
performance	localization	50	32.6763801765317	31.793569960987423
performance	localization	50	32.6763801765317	32.01087336004501
performance	localization	50	32.6763801765317	33.74493615820468
performance	localization	50	32.6763801765317	32.154131842650315
performance	localization	50	32.6763801765317	32.156699862709175
performance	localization	50	32.6763801765317	32.49163263468154
performance	localization	50	32.6763801765317	32.95330283559129
performance	localization	50	32.6763801765317	32.52421918204469
performance	localization	50	32.6763801765317	33.718116637279536
performance	localization	50	32.6763801765317	33.26043408413392
performance	localization	50	32.6763801765317	31.33295944938618
performance	localization	50	32.6763801765317	34.706524664014964
performance	localization	50	32.6763801765317	32.99104895639929
performance	localization	50	32.6763801765317	32.99470418166235
performance	localization	50	32.6763801765317	33.11221600827306
performance	localization	50	32.6763801765317	32.668944983317225
performance	localization	50	32.6763801765317	33.12708639470201
performance	localization	50	32.6763801765317	33.34793151680371
performance	localization	50	32.6763801765317	32.75761448067038
performance	localization	50	32.6763801765317	32.52937761482344
performance	localization	50	32.6763801765317	33.16505253892719
performance	localization	50	32.6763801765317	34.39194473798729
performance	localization	50	32.6763801765317	33.533374508461485
performance	localization	50	32.6763801765317	32.793895430399814
performance	localization	50	32.6763801765317	31.83123063240159
performance	localization	50	32.6763801765317	32.88607596064134
performance	localization	50	32.6763801765317	31.524087179257116
performance	localization	50	32.6763801765317	32.31883180699272
performance	localization	50	32.6763801765317	33.33718755748144
performance	localization	50	32.6763801765317	32.549763571258694
performance	localization	50	32.6763801765317	32.568924020194046
performance	localization	50	32.6763801765317	31.254412939488038
performance	localization	50	32.6763801765317	31.872719552643822
performance	localization	50	32.6763801765317	32.58270718950196
performance	localization	50	32.6763801765317	32.47970781052015
performance	localization	50	32.6763801765317	31.909795730953885
performance	localization	50	32.6763801765317	33.79092705299829
performance	localization	50	32.6763801765317	34.94175956330911
performance	localization	50	32.6763801765317	31.94238355798577
performance	localization	50	32.6763801765317	32.218505575432616
performance	localization	50	32.6763801765317	32.4384951079565
performance	localization	50	32.6763801765317	32.6182668575885
performance	localization	50	32.6763801765317	31.704133866898985
performance	localization	50	32.6763801765317	33.14958885923835
performance	localization	50	32.6763801765317	32.24906574820333
performance	localization	50	32.6763801765317	32.29993192752475
performance	localization	50	32.6763801765317	32.76747022420872
performance	localization	50	32.6763801765317	30.36581947573182
performance	localization	50	32.6763801765317	33.57162508060631
performance	localization	50	32.6763801765317	34.81708261921307
performance	localization	50	32.6763801765317	32.699050378686714
performance	localization	50	32.6763801765317	31.860991582230916
performance	localization	50	32.6763801765317	32.92706440332418
performance	localization	50	32.6763801765317	33.161906857467685
performance	localization	50	32.6763801765317	31.083550354304833
performance	localization	50	32.6763801765317	33.81286376890857
performance	localization	50	32.6763801765317	31.41898005712698
performance	localization	50	32.6763801765317	32.86092332682394
performance	localization	50	32.6763801765317	33.47298314941382
performance	localization	50	32.6763801765317	32.86590719028055
performance	localization	50	32.6763801765317	31.82204142691511
performance	localization	50	32.6763801765317	31.799530315047626
performance	localization	50	32.6763801765317	32.45935368490673
performance	localization	50	32.6763801765317	34.75122950216432
performance	localization	50	32.6763801765317	31.34864738895583
performance	localization	50	32.6763801765317	32.67022011502836
performance	localization	50	32.6763801765317	32.262185806716744
performance	localization	50	32.6763801765317	32.08388674865034
performance	localization	50	32.6763801765317	31.722239068537743
performance	localization	50	32.6763801765317	31.684581662567023
performance	localization	50	32.6763801765317	31.907582860442723
performance	localization	50	32.6763801765317	31.382114614293435
performance	localization	50	32.6763801765317	31.804503253571124
performance	localization	50	32.6763801765317	31.938178215955894
performance	localization	50	32.6763801765317	33.050163904067084
performance	localization	50	32.6763801765317	32.98745448270312
performance	localization	50	32.6763801765317	32.905029767329836
performance	localization	50	32.6763801765317	32.4903575029704
performance	localization	50	32.6763801765317	33.55852458294144
performance	localization	50	32.6763801765317	32.0792456536077
performance	localization	50	32.6763801765317	33.65505863198297
performance	localization	50	32.6763801765317	33.80910748520377
performance	localization	50	32.6763801765317	32.43868316154921
performance	localization	50	32.6763801765317	34.53420301053935
performance	localization	50	32.6763801765317	32.60952543075837
performance	localization	50	32.6763801765317	32.76426523123473
performance	localization	50	32.6763801765317	33.40146207859409
performance	localization	50	32.6763801765317	32.99784858345312
performance	localization	50	32.6763801765317	31.835655578935608
performance	localization	50	32.6763801765317	33.13041079266904
performance	localization	50	32.6763801765317	32.32029499229655
performance	localization	50	32.6763801765317	32.01990888827608
performance	localization	50	32.6763801765317	32.71740482550266
performance	localization	50	32.6763801765317	32.02221955178555
performance	localization	50	32.6763801765317	33.36251334194964
performance	localization	50	32.6763801765317	32.41662228197077
performance	localization	50	32.6763801765317	33.37444357914313
performance	localization	50	32.6763801765317	32.98835405798026
performance	localization	50	32.6763801765317	31.21996745706367
performance	localization	50	32.6763801765317	33.739167262183244
performance	localization	50	32.6763801765317	33.71546233463509
performance	localization	50	32.6763801765317	31.722431116491208
performance	localization	50	32.6763801765317	32.54547079406026
performance	localization	50	32.6763801765317	33.0799194408643
performance	localization	50	32.6763801765317	32.12877964039241
performance	localization	50	32.6763801765317	33.55323003801578
performance	localization	50	32.6763801765317	31.812547040444866
performance	localization	50	32.6763801765317	32.54052610770688
performance	localization	50	32.6763801765317	32.61184278696868
performance	localization	50	32.6763801765317	32.81346111900233
performance	localization	50	32.6763801765317	31.894053186795844
performance	localization	50	32.6763801765317	32.264052952019036
performance	localization	50	32.6763801765317	32.421968629339595
performance	localization	50	32.6763801765317	31.302075405504183
performance	localization	50	32.6763801765317	33.35359463110532
performance	localization	50	32.6763801765317	32.45923699460575
performance	localization	50	32.6763801765317	32.75761576033911
performance	localization	50	32.6763801765317	32.66444653489213
performance	localization	50	32.6763801765317	34.10015183150137
performance	localization	50	32.6763801765317	34.17214853308561
performance	localization	50	32.6763801765317	31.81741563227185
performance	localization	50	32.6763801765317	33.27981313781508
performance	localization	50	32.6763801765317	32.844414465841
performance	localization	50	32.6763801765317	32.56778091881588
performance	localization	50	32.6763801765317	32.15808031331121
performance	localization	50	32.6763801765317	32.62294739582278
performance	localization	50	32.6763801765317	32.04466380291335
performance	localization	50	32.6763801765317	32.1891873374053
performance	localization	50	32.6763801765317	32.29368586587616
performance	localization	50	32.6763801765317	31.750047284668323
performance	localization	50	32.6763801765317	33.01767642937096
performance	localization	50	32.6763801765317	31.582196364836932
performance	localization	50	32.6763801765317	31.050081120381186
performance	localization	50	32.6763801765317	31.389568704810596
performance	localization	50	32.6763801765317	33.01141743420321
performance	localization	50	32.6763801765317	34.58136996437707
performance	localization	50	32.6763801765317	32.064028504404014
performance	localization	50	32.6763801765317	32.43224633161586
performance	localization	50	32.6763801765317	33.9767663570817
performance	localization	50	32.6763801765317	32.375411548829874
performance	localization	50	32.6763801765317	32.53147301436731
performance	localization	50	32.6763801765317	32.987552136698795
performance	localization	50	32.6763801765317	33.61879061577268
performance	localization	50	32.6763801765317	33.10498735420518
performance	localization	50	32.6763801765317	32.293685865876164
performance	localization	50	32.6763801765317	32.39477569956912
performance	localization	50	32.6763801765317	32.374920170014825
performance	localization	50	32.6763801765317	33.88778812147409
performance	localization	50	32.6763801765317	32.42212771962713
performance	localization	50	32.6763801765317	32.37292783749875
performance	localization	50	32.6763801765317	30.808499663664964
performance	localization	50	32.6763801765317	33.61978145856678
performance	localization	50	32.6763801765317	33.13923665531269
performance	localization	50	32.6763801765317	33.02591226419817
performance	localization	50	32.6763801765317	31.714977025974054
performance	localization	50	32.6763801765317	33.30889392631936
performance	localization	50	32.6763801765317	32.851662156214196
performance	localization	50	32.6763801765317	33.00847073126954
performance	localization	50	32.6763801765317	32.05130161995854
performance	localization	50	32.6763801765317	33.203122274723384
performance	localization	50	32.6763801765317	33.638247598360635
performance	localization	50	32.6763801765317	33.57092858131601
performance	localization	50	32.6763801765317	31.733558703485937
performance	localization	50	32.6763801765317	32.64270527138139
performance	localization	50	32.6763801765317	33.33718755748145
performance	localization	50	32.6763801765317	32.7076752542185
performance	localization	50	32.6763801765317	32.026354657367804
performance	localization	50	32.6763801765317	31.964708034931885
performance	localization	50	32.6763801765317	31.819577892555394
performance	localization	50	32.6763801765317	33.6249533756161
performance	localization	50	32.6763801765317	33.34148033467988
performance	localization	50	32.6763801765317	31.23147786029661
performance	localization	50	32.6763801765317	33.640728750354306
performance	localization	50	32.6763801765317	31.461871851400225
performance	localization	50	32.6763801765317	33.46214127000748
performance	localization	50	32.6763801765317	33.07549862769366
performance	localization	50	32.6763801765317	31.822041426915103
performance	localization	50	32.6763801765317	34.15955376642627
performance	localization	50	32.6763801765317	32.201776830035136
performance	localization	50	32.6763801765317	31.939762352009872
performance	localization	50	32.6763801765317	32.64231424490211
performance	localization	50	32.6763801765317	34.07711556678242
performance	localization	50	32.6763801765317	31.652922068073416
performance	localization	50	32.6763801765317	32.17577757694272
performance	localization	50	32.6763801765317	32.1360280596829
performance	localization	50	32.6763801765317	33.22464524213684
performance	localization	50	32.6763801765317	33.70840326495798
performance	localization	50	32.6763801765317	32.55491987926009
performance	localization	50	32.6763801765317	34.03241200830179
performance	localization	50	32.6763801765317	33.53982155722194
performance	localization	50	32.6763801765317	30.995665299601818
performance	localization	50	32.6763801765317	33.14567348524602
performance	localization	50	32.6763801765317	32.00941145440989
performance	localization	50	32.6763801765317	31.94203783277688
performance	localization	50	32.6763801765317	31.628482374611803
performance	localization	50	32.6763801765317	32.14717326431158
performance	localization	50	32.6763801765317	32.7957625757021
performance	localization	50	32.6763801765317	33.570129925478014
performance	localization	50	32.6763801765317	33.704914556629674
performance	localization	50	32.6763801765317	32.8790285284627
performance	localization	50	32.6763801765317	33.47112622293865
performance	localization	50	32.6763801765317	33.14599837990294
performance	localization	50	32.6763801765317	32.70239704725807
performance	localization	50	32.6763801765317	33.33965508620193
performance	localization	50	32.6763801765317	32.82854117101872
performance	localization	50	32.6763801765317	32.99900930246524
performance	localization	50	32.6763801765317	32.45885945239703
performance	localization	50	32.6763801765317	34.69321938925153
performance	localization	50	32.6763801765317	33.36006201219177
performance	localization	50	32.6763801765317	32.212087489977336
performance	localization	50	32.6763801765317	32.44968530520705
performance	localization	50	32.6763801765317	32.327922233464506
performance	localization	50	32.6763801765317	33.01435744443605
performance	localization	50	32.6763801765317	33.704520102893
performance	localization	50	32.6763801765317	32.736770255910635
performance	localization	50	32.6763801765317	33.40106904352877
performance	localization	50	32.6763801765317	33.224354121516335
performance	localization	50	32.6763801765317	31.91127525422296
performance	localization	50	32.6763801765317	32.86808501705188
performance	localization	50	32.6763801765317	33.20291587457942
performance	localization	50	32.6763801765317	30.96159735938617
performance	localization	50	32.6763801765317	31.6984364869939
performance	localization	50	32.6763801765317	33.34354094660698
performance	localization	50	32.6763801765317	33.08807183488373
performance	localization	50	32.6763801765317	31.822228200839085
performance	localization	50	32.6763801765317	32.389399838613016
performance	localization	50	32.6763801765317	32.297440869912236
performance	localization	50	32.6763801765317	33.06850201291781
performance	localization	50	32.6763801765317	32.412064627735916
performance	localization	50	32.6763801765317	34.39839719977985
performance	localization	50	32.6763801765317	32.19124253630029
performance	localization	50	32.6763801765317	33.19862837141047
performance	localization	50	32.6763801765317	32.63783667955442
performance	localization	50	32.6763801765317	33.305165479075626
performance	localization	50	32.6763801765317	33.453619727591885
performance	localization	50	32.6763801765317	32.56521632601441
performance	localization	50	32.6763801765317	32.935912120065424
performance	localization	50	32.6763801765317	33.77524167276609
performance	localization	50	32.6763801765317	33.51918172402014
performance	localization	50	32.6763801765317	31.919701151228924
performance	localization	50	32.6763801765317	33.58462818273036
performance	localization	50	32.6763801765317	34.73959038559131
performance	localization	50	32.6763801765317	33.33221861331872
performance	localization	50	32.6763801765317	33.03197254692849
performance	localization	50	32.6763801765317	35.314502346014045
performance	localization	50	32.6763801765317	32.86757476714233
performance	localization	50	32.6763801765317	32.05001428364555
performance	localization	50	32.6763801765317	32.256604274533984
performance	localization	50	32.6763801765317	33.82370564831491
performance	localization	50	32.6763801765317	31.83269653239747
performance	localization	50	32.6763801765317	33.0613566606551
performance	localization	50	32.6763801765317	32.38752728027863
performance	localization	50	32.6763801765317	33.40294160186316
performance	localization	50	32.6763801765317	34.38122702224909
performance	localization	50	32.6763801765317	33.749903683696054
performance	localization	50	32.6763801765317	30.796176981320826
performance	localization	50	32.6763801765317	32.12770677546185
performance	localization	50	32.6763801765317	34.03111925895669
performance	localization	50	32.6763801765317	32.95925978520542
performance	localization	50	32.6763801765317	31.848176792154426
performance	localization	50	32.6763801765317	32.50553662765381
performance	localization	50	32.6763801765317	33.24581436155349
performance	localization	50	32.6763801765317	32.8491797245518
performance	localization	50	32.6763801765317	33.71840775790004
performance	localization	50	32.6763801765317	32.20676738619259
performance	localization	50	32.6763801765317	32.62560311713858
performance	localization	50	32.6763801765317	33.02678319380798
performance	localization	50	32.6763801765317	32.28643744658566
performance	localization	50	32.6763801765317	34.002287715629635
performance	localization	50	32.6763801765317	33.667065102705486
performance	localization	50	32.6763801765317	32.39028051658748
performance	localization	50	32.6763801765317	33.91569413060297
performance	localization	50	32.6763801765317	33.85051975620794
performance	localization	50	32.6763801765317	31.615072614149234
performance	localization	50	32.6763801765317	32.4591492933488
performance	localization	50	32.6763801765317	31.355500074840926
performance	localization	50	32.6763801765317	33.34000095041343
performance	localization	50	32.6763801765317	33.11670991158598
performance	localization	50	32.6763801765317	31.375259230068274
performance	localization	50	32.6763801765317	31.439533890183537
performance	localization	50	32.6763801765317	33.64411781891222
performance	localization	50	32.6763801765317	31.59480746946149
performance	localization	50	32.6763801765317	32.891944901524184
performance	localization	50	32.6763801765317	31.260845085306567
performance	localization	50	32.6763801765317	31.17315900912937
performance	localization	50	32.6763801765317	32.14200134726228
performance	localization	50	32.6763801765317	32.768559427104506
performance	localization	50	32.6763801765317	35.05047791783876
performance	localization	50	32.6763801765317	33.13207695085947
performance	localization	50	32.6763801765317	32.08111717437625
performance	localization	50	32.6763801765317	32.96689936997784
performance	localization	50	32.6763801765317	33.01837473287323
performance	localization	50	32.6763801765317	33.79440625506483
performance	localization	50	32.6763801765317	33.33669672941782
performance	localization	50	32.6763801765317	31.920003196782528
performance	localization	50	32.6763801765317	33.359060383467174
performance	localization	50	32.6763801765317	32.7790527276073
performance	localization	50	32.6763801765317	33.80732068491174
performance	localization	50	32.6763801765317	31.522607655988047
performance	localization	50	32.6763801765317	34.14931524125325
performance	localization	50	32.6763801765317	31.702860014856572
performance	localization	50	32.6763801765317	32.796755404270925
performance	localization	50	32.6763801765317	31.717459457636448
performance	localization	50	32.6763801765317	31.904112284326295
performance	localization	50	32.6763801765317	31.820580939951338
performance	localization	50	32.6763801765317	33.67212574248593
performance	localization	50	32.6763801765317	31.608813618981486
performance	localization	50	32.6763801765317	33.10478081505859
performance	localization	50	32.6763801765317	32.60525027119389
performance	localization	50	32.6763801765317	32.26686634495102
performance	localization	50	32.6763801765317	32.89243700925654
performance	localization	50	32.6763801765317	32.07866584461839
performance	localization	50	32.6763801765317	33.17143544164
performance	localization	50	32.6763801765317	33.244520332539686
performance	localization	50	32.6763801765317	32.455847926047845
performance	localization	50	32.6763801765317	32.64876528802332
performance	localization	50	32.6763801765317	32.59144934524941
performance	localization	50	32.6763801765317	32.58897031803309
performance	localization	50	32.6763801765317	32.535745217136856
performance	localization	50	32.6763801765317	32.8686961700486
performance	localization	50	32.6763801765317	34.05021118637814
performance	localization	50	32.6763801765317	30.93030228169939
performance	localization	50	32.6763801765317	32.71580680772064
performance	localization	50	32.6763801765317	32.80769493767294
performance	localization	50	32.6763801765317	32.66149630583218
performance	localization	50	32.6763801765317	31.55128010902759
performance	localization	50	32.6763801765317	31.827538238621344
performance	localization	50	32.6763801765317	33.24315877924032
performance	localization	50	32.6763801765317	32.98948071829294
performance	localization	50	32.6763801765317	33.33343255344538
performance	localization	50	32.6763801765317	33.629260505005035
performance	localization	50	32.6763801765317	33.18230628435151
performance	localization	50	32.6763801765317	31.58121235374629
performance	localization	320	28.605539127526377	29.18752820515441
performance	localization	320	28.605539127526377	27.571144500368035
performance	localization	320	28.605539127526377	29.48755997934192
performance	localization	320	28.605539127526377	28.58723209522721
performance	localization	320	28.605539127526377	29.0480703506802
performance	localization	320	28.605539127526377	28.164680632878408
performance	localization	320	28.605539127526377	29.61319179997084
performance	localization	320	28.605539127526377	29.32750596858795
performance	localization	320	28.605539127526377	27.189980588763568
performance	localization	320	28.605539127526377	28.01855685383927
performance	localization	320	28.605539127526377	27.879931843451573
performance	localization	320	28.605539127526377	29.38012487237571
performance	localization	320	28.605539127526377	29.005635201539274
performance	localization	320	28.605539127526377	28.664976584760513
performance	localization	320	28.605539127526377	27.52614933591168
performance	localization	320	28.605539127526377	29.46827916059247
performance	localization	320	28.605539127526377	30.07044985911175
performance	localization	320	28.605539127526377	29.652300218950575
performance	localization	320	28.605539127526377	29.744659691705145
performance	localization	320	28.605539127526377	27.642668541241086
performance	localization	320	28.605539127526377	30.255094087002362
performance	localization	320	28.605539127526377	30.693096392140212
performance	localization	320	28.605539127526377	26.604471219360768
performance	localization	320	28.605539127526377	26.832838266226748
performance	localization	320	28.605539127526377	28.655646224523952
performance	localization	320	28.605539127526377	26.767550204589828
performance	localization	320	28.605539127526377	29.14577327121855
performance	localization	320	28.605539127526377	30.759682186753867
performance	localization	320	28.605539127526377	28.203682747155106
performance	localization	320	28.605539127526377	27.58551550791905
performance	localization	320	28.605539127526377	28.75893409705098
performance	localization	320	28.605539127526377	27.654139567685082
performance	localization	320	28.605539127526377	28.22460995522231
performance	localization	320	28.605539127526377	30.415191918001813
performance	localization	320	28.605539127526377	27.983651086158964
performance	localization	320	28.605539127526377	28.64417519807995
performance	localization	320	28.605539127526377	28.249622761265442
performance	localization	320	28.605539127526377	29.669845459543552
performance	localization	320	28.605539127526377	29.52319110355383
performance	localization	320	28.605539127526377	27.031897321913863
performance	localization	320	28.605539127526377	29.249710411664648
performance	localization	320	28.605539127526377	27.62027806683061
performance	localization	320	28.605539127526377	29.12505212157073
performance	localization	320	28.605539127526377	28.68295546193884
performance	localization	320	28.605539127526377	29.66504061357977
performance	localization	320	28.605539127526377	29.058340997044525
performance	localization	320	28.605539127526377	29.001615536015198
performance	localization	320	28.605539127526377	30.318949022018437
performance	localization	320	28.605539127526377	29.756959690185745
performance	localization	320	28.605539127526377	28.50355907911008
performance	localization	320	28.605539127526377	29.199309999337146
performance	localization	320	28.605539127526377	28.037912105643393
performance	localization	320	28.605539127526377	27.434182595658893
performance	localization	320	28.605539127526377	29.837093232321315
performance	localization	320	28.605539127526377	29.206299771411977
performance	localization	320	28.605539127526377	28.970100606985888
performance	localization	320	28.605539127526377	30.723158814407338
performance	localization	320	28.605539127526377	27.26789629692534
performance	localization	320	28.605539127526377	26.406873285697333
performance	localization	320	28.605539127526377	29.09440864535511
performance	localization	320	28.605539127526377	29.739456565176784
performance	localization	320	28.605539127526377	27.48750771729532
performance	localization	320	28.605539127526377	26.63443855513582
performance	localization	320	28.605539127526377	31.327510566987748
performance	localization	320	28.605539127526377	27.98425882888612
performance	localization	320	28.605539127526377	28.30066039179106
performance	localization	320	28.605539127526377	31.197381396737228
performance	localization	320	28.605539127526377	28.738632084119736
performance	localization	320	28.605539127526377	29.64998358684561
performance	localization	320	28.605539127526377	28.81386929639921
performance	localization	320	28.605539127526377	29.177391873352832
performance	localization	320	28.605539127526377	26.189103506187166
performance	localization	320	28.605539127526377	28.097430906532214
performance	localization	320	28.605539127526377	28.53047960887473
performance	localization	320	28.605539127526377	27.350659473711517
performance	localization	320	28.605539127526377	29.10222738946655
performance	localization	320	28.605539127526377	28.177370631138906
performance	localization	320	28.605539127526377	27.589451788582494
performance	localization	320	28.605539127526377	26.891410305988437
performance	localization	320	28.605539127526377	29.787136029493496
performance	localization	320	28.605539127526377	27.487071193196634
performance	localization	320	28.605539127526377	28.993548252707292
performance	localization	320	28.605539127526377	28.87778361500841
performance	localization	320	28.605539127526377	27.057824201039523
performance	localization	320	28.605539127526377	27.7392929660098
performance	localization	320	28.605539127526377	28.749666586465043
performance	localization	320	28.605539127526377	28.358110144186213
performance	localization	320	28.605539127526377	28.799952716558845
performance	localization	320	28.605539127526377	29.46052666987486
performance	localization	320	28.605539127526377	29.641740129306232
performance	localization	320	28.605539127526377	29.73728446292163
performance	localization	320	28.605539127526377	29.752478435816585
performance	localization	320	28.605539127526377	29.06282225141369
performance	localization	320	28.605539127526377	28.015369105465105
performance	localization	320	28.605539127526377	28.10689377355642
performance	localization	320	28.605539127526377	27.360343854609045
performance	localization	320	28.605539127526377	29.087580453967707
performance	localization	320	28.605539127526377	28.204779121780945
performance	localization	320	28.605539127526377	29.28469419988565
performance	localization	320	28.605539127526377	26.63080873460018
performance	localization	320	28.605539127526377	29.3602193499644
performance	localization	320	28.605539127526377	28.652745106078715
performance	localization	320	28.605539127526377	29.56638636838806
performance	localization	320	28.605539127526377	27.978840692132383
performance	localization	320	28.605539127526377	29.019232578064788
performance	localization	320	28.605539127526377	27.560660439162028
performance	localization	320	28.605539127526377	27.537536721579745
performance	localization	320	28.605539127526377	26.561144890905332
performance	localization	320	28.605539127526377	28.60721185603223
performance	localization	320	28.605539127526377	28.871521050764137
performance	localization	320	28.605539127526377	29.257750669649408
performance	localization	320	28.605539127526377	29.704141218091735
performance	localization	320	28.605539127526377	26.96665910167196
performance	localization	320	28.605539127526377	27.327223240862043
performance	localization	320	28.605539127526377	27.417033491310896
performance	localization	320	28.605539127526377	28.273848231004244
performance	localization	320	28.605539127526377	28.71306033633447
performance	localization	320	28.605539127526377	28.735049927230897
performance	localization	320	28.605539127526377	27.167470832992525
performance	localization	320	28.605539127526377	26.526498209611155
performance	localization	320	28.605539127526377	27.15271338419625
performance	localization	320	28.605539127526377	27.50215465279416
performance	localization	320	28.605539127526377	29.131634661275
performance	localization	320	28.605539127526377	28.14430259150881
performance	localization	320	28.605539127526377	28.951592079793556
performance	localization	320	28.605539127526377	26.594278512907948
performance	localization	320	28.605539127526377	27.597943756669757
performance	localization	320	28.605539127526377	27.37377001250609
performance	localization	320	28.605539127526377	29.510597789743297
performance	localization	320	28.605539127526377	28.010777337798515
performance	localization	320	28.605539127526377	27.823845249408386
performance	localization	320	28.605539127526377	27.51149396483671
performance	localization	320	28.605539127526377	28.187939928504516
performance	localization	320	28.605539127526377	28.49968838081916
performance	localization	320	28.605539127526377	26.801368420924
performance	localization	320	28.605539127526377	27.58000410756211
performance	localization	320	28.605539127526377	28.772925882091158
performance	localization	320	28.605539127526377	29.1690434792274
performance	localization	320	28.605539127526377	26.472428748677338
performance	localization	320	28.605539127526377	28.03495482294853
performance	localization	320	28.605539127526377	29.61026935706689
performance	localization	320	28.605539127526377	29.20369570858436
performance	localization	320	28.605539127526377	29.104250734890165
performance	localization	320	28.605539127526377	27.43605945065595
performance	localization	320	28.605539127526377	30.320428064757635
performance	localization	320	28.605539127526377	29.443922642346223
performance	localization	320	28.605539127526377	28.6853580298733
performance	localization	320	28.605539127526377	30.044398150562735
performance	localization	320	28.605539127526377	28.15027738848594
performance	localization	320	28.605539127526377	29.7329043017372
performance	localization	320	28.605539127526377	31.175996661054604
performance	localization	320	28.605539127526377	26.593399916647787
performance	localization	320	28.605539127526377	28.082110506256004
performance	localization	320	28.605539127526377	27.38291449945397
performance	localization	320	28.605539127526377	28.816922787810608
performance	localization	320	28.605539127526377	28.21763300700336
performance	localization	320	28.605539127526377	27.663930589830137
performance	localization	320	28.605539127526377	27.424738318381706
performance	localization	320	28.605539127526377	30.142522745740433
performance	localization	320	28.605539127526377	28.514987989970063
performance	localization	320	28.605539127526377	28.270890948309386
performance	localization	320	28.605539127526377	32.206590249048844
performance	localization	320	28.605539127526377	28.382331557475396
performance	localization	320	28.605539127526377	28.667622507256862
performance	localization	320	28.605539127526377	28.125392043464227
performance	localization	320	28.605539127526377	29.63005850137164
performance	localization	320	28.605539127526377	27.650005985120366
performance	localization	320	28.605539127526377	29.240916176441466
performance	localization	320	28.605539127526377	31.070038135761642
performance	localization	320	28.605539127526377	28.686215011769615
performance	localization	320	28.605539127526377	29.966587407635604
performance	localization	320	28.605539127526377	28.667695235650065
performance	localization	320	28.605539127526377	28.141380148604867
performance	localization	320	28.605539127526377	27.67554844117751
performance	localization	320	28.605539127526377	31.684006055269016
performance	localization	320	28.605539127526377	29.191614124072316
performance	localization	320	28.605539127526377	27.49557211308989
performance	localization	320	28.605539127526377	28.24151624988686
performance	localization	320	28.605539127526377	28.639400628380855
performance	localization	320	28.605539127526377	27.550701800988303
performance	localization	320	28.605539127526377	28.44885433190632
performance	localization	320	28.605539127526377	28.682227583086974
performance	localization	320	28.605539127526377	29.23212364587975
performance	localization	320	28.605539127526377	28.228922936076327
performance	localization	320	28.605539127526377	28.15949656440377
performance	localization	320	28.605539127526377	29.63613271552062
performance	localization	320	28.605539127526377	27.066107479109355
performance	localization	320	28.605539127526377	29.55111626335671
performance	localization	320	28.605539127526377	28.92285070029439
performance	localization	320	28.605539127526377	28.52041600546636
performance	localization	320	28.605539127526377	27.587674094842008
performance	localization	320	28.605539127526377	26.738405971846607
performance	localization	320	28.605539127526377	29.533752120134768
performance	localization	320	28.605539127526377	27.564024954227456
performance	localization	320	28.605539127526377	28.93302108149256
performance	localization	320	28.605539127526377	29.660406730329157
performance	localization	320	28.605539127526377	27.63688013378249
performance	localization	320	28.605539127526377	29.619708086281292
performance	localization	320	28.605539127526377	29.07342445664205
performance	localization	320	28.605539127526377	28.75556958198556
performance	localization	320	28.605539127526377	28.89880001191433
performance	localization	320	28.605539127526377	29.95312901289712
performance	localization	320	28.605539127526377	27.763536704553637
performance	localization	320	28.605539127526377	28.62348432469682
performance	localization	320	28.605539127526377	28.268753685845137
performance	localization	320	28.605539127526377	27.76026053033264
performance	localization	320	28.605539127526377	28.262460845336175
performance	localization	320	28.605539127526377	26.769314890074707
performance	localization	320	28.605539127526377	28.011465988579705
performance	localization	320	28.605539127526377	27.514173387655582
performance	localization	320	28.605539127526377	28.806714654552433
performance	localization	320	28.605539127526377	30.128905350234753
performance	localization	320	28.605539127526377	28.81292461727735
performance	localization	320	28.605539127526377	27.188639419121767
performance	localization	320	28.605539127526377	27.64745206274616
performance	localization	320	28.605539127526377	31.188292919247523
performance	localization	320	28.605539127526377	30.979277323651324
performance	localization	320	28.605539127526377	28.73168541216548
performance	localization	320	28.605539127526377	27.64744311094018
performance	localization	320	28.605539127526377	27.906544479075233
performance	localization	320	28.605539127526377	28.83430058290703
performance	localization	320	28.605539127526377	28.65892709881344
performance	localization	320	28.605539127526377	30.296408653438213
performance	localization	320	28.605539127526377	27.93075694055843
performance	localization	320	28.605539127526377	30.19297088674143
performance	localization	320	28.605539127526377	29.69300175051178
performance	localization	320	28.605539127526377	29.02972086625253
performance	localization	320	28.605539127526377	30.72529607687157
performance	localization	320	28.605539127526377	28.56415183269733
performance	localization	320	28.605539127526377	29.310850873669317
performance	localization	320	28.605539127526377	28.723614877916027
performance	localization	320	28.605539127526377	28.37728599770103
performance	localization	320	28.605539127526377	29.99432703069429
performance	localization	320	28.605539127526377	27.8262058383011
performance	localization	320	28.605539127526377	29.541603101087645
performance	localization	320	28.605539127526377	29.02191107394707
performance	localization	320	28.605539127526377	28.276892770609653
performance	localization	320	28.605539127526377	28.012702192986858
performance	localization	320	28.605539127526377	27.464745834841768
performance	localization	320	28.605539127526377	27.642668541241086
performance	localization	320	28.605539127526377	27.928733595134815
performance	localization	320	28.605539127526377	27.70937966576729
performance	localization	320	28.605539127526377	30.167294173721523
performance	localization	320	28.605539127526377	27.275062522176164
performance	localization	320	28.605539127526377	28.245708060976
performance	localization	320	28.605539127526377	30.255718961196333
performance	localization	320	28.605539127526377	27.26108438901046
performance	localization	320	28.605539127526377	30.839849745441803
performance	localization	320	28.605539127526377	26.670966968468537
performance	localization	320	28.605539127526377	28.704088407483443
performance	localization	320	28.605539127526377	29.11216549243026
performance	localization	320	28.605539127526377	28.06167516329857
performance	localization	320	28.605539127526377	30.041117276273248
performance	localization	320	28.605539127526377	26.94140348594538
performance	localization	320	28.605539127526377	29.110767021200623
performance	localization	320	28.605539127526377	28.634342060350882
performance	localization	320	28.605539127526377	28.858162921191802
performance	localization	320	28.605539127526377	29.667791837855248
performance	localization	320	28.605539127526377	27.89614146246554
performance	localization	320	28.605539127526377	27.92544376903935
performance	localization	320	28.605539127526377	29.25000599339956
performance	localization	320	28.605539127526377	28.991593121254247
performance	localization	320	28.605539127526377	28.573306563580854
performance	localization	320	28.605539127526377	28.445432515253053
performance	localization	320	28.605539127526377	28.715113958022773
performance	localization	320	28.605539127526377	28.757581344005143
performance	localization	320	28.605539127526377	30.08169041987644
performance	localization	320	28.605539127526377	27.758720946207113
performance	localization	320	28.605539127526377	29.06818308657957
performance	localization	320	28.605539127526377	28.624383422177146
performance	localization	320	28.605539127526377	30.693128628981658
performance	localization	320	28.605539127526377	28.0367878577001
performance	localization	320	28.605539127526377	27.370405497440675
performance	localization	320	28.605539127526377	30.23316700921207
performance	localization	320	28.605539127526377	28.709506544237172
performance	localization	320	28.605539127526377	28.56592793105414
performance	localization	320	28.605539127526377	30.66187741003889
performance	localization	320	28.605539127526377	27.677644514994324
performance	localization	320	28.605539127526377	26.6466799454044
performance	localization	320	28.605539127526377	30.118419693645073
performance	localization	320	28.605539127526377	27.604657344881492
performance	localization	320	28.605539127526377	29.522831534830072
performance	localization	320	28.605539127526377	26.87086104599038
performance	localization	320	28.605539127526377	27.685261427668117
performance	localization	320	28.605539127526377	28.34006552984392
performance	localization	320	28.605539127526377	28.28654651004942
performance	localization	320	28.605539127526377	28.757984704325793
performance	localization	320	28.605539127526377	29.03815553275195
performance	localization	320	28.605539127526377	30.154304539923164
performance	localization	320	28.605539127526377	27.9530953071689
performance	localization	320	28.605539127526377	29.287155980881113
performance	localization	320	28.605539127526377	28.057920803244706
performance	localization	320	28.605539127526377	27.77409772113457
performance	localization	320	28.605539127526377	29.03475810982378
performance	localization	320	28.605539127526377	26.655835845224203
performance	localization	320	28.605539127526377	28.741527501700528
performance	localization	320	28.605539127526377	29.04114977711251
performance	localization	320	28.605539127526377	30.01194407274388
performance	localization	320	28.605539127526377	27.625348218264623
performance	localization	320	28.605539127526377	29.360947228816265
performance	localization	320	28.605539127526377	28.20067111541244
performance	localization	320	28.605539127526377	28.681548038903212
performance	localization	320	28.605539127526377	27.577435685319138
performance	localization	320	28.605539127526377	27.683794757581648
performance	localization	320	28.605539127526377	28.58129538898254
performance	localization	320	28.605539127526377	29.519931553723058
performance	localization	320	28.605539127526377	29.770418084924234
performance	localization	320	28.605539127526377	28.694276594213086
performance	localization	320	28.605539127526377	27.57587947680338
performance	localization	320	28.605539127526377	28.665631735219183
performance	localization	320	28.605539127526377	28.54230906670428
performance	localization	320	28.605539127526377	29.31148939973776
performance	localization	320	28.605539127526377	28.355972881721975
performance	localization	320	28.605539127526377	29.917559442010543
performance	localization	320	28.605539127526377	27.206089942611378
performance	localization	320	28.605539127526377	28.51932855789074
performance	localization	320	28.605539127526377	31.607098046411846
performance	localization	320	28.605539127526377	28.031001410818266
performance	localization	320	28.605539127526377	26.91546569443699
performance	localization	320	28.605539127526377	28.068882577196824
performance	localization	320	28.605539127526377	29.571444936418033
performance	localization	320	28.605539127526377	28.46886210257104
performance	localization	320	28.605539127526377	29.047633826581517
performance	localization	320	28.605539127526377	28.959686751852814
performance	localization	320	28.605539127526377	28.46630015532744
performance	localization	320	28.605539127526377	28.58520874980359
performance	localization	320	28.605539127526377	27.57939081677217
performance	localization	320	28.605539127526377	28.616459712831066
performance	localization	320	28.605539127526377	29.348862240561022
performance	localization	320	28.605539127526377	29.35473726609134
performance	localization	320	28.605539127526377	29.10898932746013
performance	localization	320	28.605539127526377	27.422035428774326
performance	localization	320	28.605539127526377	30.151562267453663
performance	localization	320	28.605539127526377	27.522851074240084
performance	localization	320	28.605539127526377	28.415654456509884
performance	localization	320	28.605539127526377	27.70112403236409
performance	localization	320	28.605539127526377	28.814318388438505
performance	localization	320	28.605539127526377	28.45743319171106
performance	localization	320	28.605539127526377	28.620291028259867
performance	localization	320	28.605539127526377	27.029936826140876
performance	localization	320	28.605539127526377	27.24814867781251
performance	localization	320	28.605539127526377	29.05146514201031
performance	localization	320	28.605539127526377	27.19003789035141
performance	localization	320	28.605539127526377	28.102334579275755
performance	localization	320	28.605539127526377	31.141733139347867
performance	localization	320	28.605539127526377	27.599940076770235
performance	localization	320	28.605539127526377	28.75089383906622
performance	localization	320	28.605539127526377	29.171097100915706
performance	localization	320	28.605539127526377	27.06752308180582
performance	localization	320	28.605539127526377	29.16166484670068
performance	localization	320	28.605539127526377	27.30100031368456
performance	localization	320	28.605539127526377	30.631816948348522
performance	localization	320	28.605539127526377	28.37270447816571
performance	localization	320	28.605539127526377	28.23699721061346
performance	localization	320	28.605539127526377	27.810217733160453
performance	localization	320	28.605539127526377	27.142624716041478
performance	localization	320	28.605539127526377	30.584894968127067
performance	localization	320	28.605539127526377	27.318753104310087
performance	localization	320	28.605539127526377	28.867790000501493
performance	localization	320	28.605539127526377	27.574945539532138
performance	localization	320	28.605539127526377	29.12168760650531
performance	localization	320	28.605539127526377	28.367286341411983
performance	localization	320	28.605539127526377	27.645518255751835
performance	localization	320	28.605539127526377	27.642734794634908
performance	localization	320	28.605539127526377	27.674788325484194
performance	localization	320	28.605539127526377	28.632989307305042
performance	localization	320	28.605539127526377	27.083324797427927
performance	localization	320	28.605539127526377	27.314467660229024
performance	localization	320	28.605539127526377	28.66545233692987
performance	localization	320	28.605539127526377	28.74764324104143
performance	localization	320	28.605539127526377	28.222265963317387
performance	localization	320	28.605539127526377	30.693023663747017
performance	localization	320	28.605539127526377	29.103919176026125
performance	localization	320	28.605539127526377	29.1617311000945
performance	localization	320	28.605539127526377	27.011991628970435
performance	localization	320	28.605539127526377	27.45657177374407
performance	localization	320	28.605539127526377	28.54946618535767
performance	localization	320	28.605539127526377	28.940187306743383
performance	localization	320	28.605539127526377	29.522493500966657
performance	localization	320	28.605539127526377	30.448293303162977
performance	localization	320	28.605539127526377	29.450947925233272
performance	localization	320	28.605539127526377	28.651051053114156
performance	localization	320	28.605539127526377	27.572808277067896
performance	localization	320	28.605539127526377	29.20688345695853
performance	localization	320	28.605539127526377	30.558523284118042
performance	localization	320	28.605539127526377	28.606047453081676
performance	localization	320	28.605539127526377	28.70758312306201
performance	localization	320	28.605539127526377	30.031699871517553
performance	localization	320	28.605539127526377	30.44354105871854
performance	localization	320	28.605539127526377	27.365051805721247
performance	localization	320	28.605539127526377	30.477595609736788
performance	localization	320	28.605539127526377	28.476959662143646
performance	localization	320	28.605539127526377	28.22672282396146
performance	localization	320	28.605539127526377	27.287315495848787
performance	localization	320	28.605539127526377	26.263187898920137
performance	localization	320	28.605539127526377	28.203316703431977
performance	localization	320	28.605539127526377	27.970333297239762
performance	localization	320	28.605539127526377	26.31232213640402
performance	localization	320	28.605539127526377	28.14552984410999
performance	localization	320	28.605539127526377	30.21710421510148
performance	localization	320	28.605539127526377	29.576333423157756
performance	localization	320	28.605539127526377	30.75869077736267
performance	localization	320	28.605539127526377	28.07163039772911
performance	localization	320	28.605539127526377	27.123654920946052
performance	localization	320	28.605539127526377	28.948735890283434
performance	localization	320	28.605539127526377	27.56987765450311
performance	localization	320	28.605539127526377	27.142215217265942
performance	localization	320	28.605539127526377	29.48314760996464
performance	localization	320	28.605539127526377	28.06764441221291
performance	localization	320	28.605539127526377	28.156137597401134
performance	localization	320	28.605539127526377	28.052164632627562
performance	localization	320	28.605539127526377	28.877023499315094
performance	localization	320	28.605539127526377	28.845464642146624
performance	localization	320	28.605539127526377	29.613562070675698
performance	localization	320	28.605539127526377	29.055454531269703
performance	localization	320	28.605539127526377	28.05751651598747
performance	localization	320	28.605539127526377	27.65891413738418
performance	localization	320	28.605539127526377	28.11691526138078
performance	localization	320	28.605539127526377	28.32664925068945
performance	localization	320	28.605539127526377	27.278645663601566
performance	localization	320	28.605539127526377	26.71136772450699
performance	localization	320	28.605539127526377	29.148304942197463
performance	localization	320	28.605539127526377	28.600297757463903
performance	localization	320	28.605539127526377	28.82682831738839
performance	localization	320	28.605539127526377	29.93109696987218
performance	localization	320	28.605539127526377	29.800448270349914
performance	localization	320	28.605539127526377	28.6239511250602
performance	localization	320	28.605539127526377	29.54247192230328
performance	localization	320	28.605539127526377	30.737994355916754
performance	localization	320	28.605539127526377	28.012849017890233
performance	localization	320	28.605539127526377	28.6669673567982
performance	localization	320	28.605539127526377	29.07544780206566
performance	localization	320	28.605539127526377	27.131294631961254
performance	localization	320	28.605539127526377	28.11037483726052
performance	localization	320	28.605539127526377	28.173039270939494
performance	localization	320	28.605539127526377	29.183115835777123
performance	localization	320	28.605539127526377	27.545643232958327
performance	localization	320	28.605539127526377	29.50372193470909
performance	localization	320	28.605539127526377	29.691486730643454
performance	localization	320	28.605539127526377	30.28454321847955
performance	localization	320	28.605539127526377	27.73944012745766
performance	localization	320	28.605539127526377	27.537243406249807
performance	localization	320	28.605539127526377	28.816881262618693
performance	localization	320	28.605539127526377	27.52461981617459
performance	localization	320	28.605539127526377	30.107858677064144
performance	localization	320	28.605539127526377	28.68822940538725
performance	localization	320	28.605539127526377	30.192970886741428
performance	localization	320	28.605539127526377	29.13340051569616
performance	localization	320	28.605539127526377	28.06194046876879
performance	localization	320	28.605539127526377	30.06918141786315
performance	localization	320	28.605539127526377	28.082398273523154
performance	localization	320	28.605539127526377	31.955270873761158
performance	localization	320	28.605539127526377	28.06530498383421
performance	localization	320	28.605539127526377	29.081169132891898
performance	localization	320	28.605539127526377	29.05884932259981
performance	localization	320	28.605539127526377	27.30586647516962
performance	localization	320	28.605539127526377	27.99432243229449
performance	localization	320	28.605539127526377	29.020387102272764
performance	localization	320	28.605539127526377	28.695770289622697
performance	localization	320	28.605539127526377	30.06205003240323
performance	localization	320	28.605539127526377	30.039084979043643
performance	localization	320	28.605539127526377	27.452777395225212
performance	localization	320	28.605539127526377	27.003271826801914
performance	localization	320	28.605539127526377	29.09288467368081
performance	localization	320	28.605539127526377	29.65967885147729
performance	localization	320	28.605539127526377	29.96770969500214
performance	localization	320	28.605539127526377	29.148418859238085
performance	localization	320	28.605539127526377	27.742206964184362
performance	localization	320	28.605539127526377	27.724267315076712
performance	localization	320	28.605539127526377	29.17960449580833
performance	localization	320	28.605539127526377	29.59568867496187
performance	localization	320	28.605539127526377	28.184893793515425
performance	localization	320	28.605539127526377	29.086882851380533
performance	localization	320	28.605539127526377	28.56813030957399
performance	localization	320	28.605539127526377	28.66411116728807
performance	localization	320	28.605539127526377	28.461411668587715
performance	localization	320	28.605539127526377	28.59241616370184
performance	localization	320	28.605539127526377	28.681760782723593
performance	localization	320	28.605539127526377	30.558523284118042
performance	localization	320	28.605539127526377	28.77217097791614
performance	localization	320	28.605539127526377	29.04328703957675
performance	localization	320	28.605539127526377	30.103698069176282
performance	localization	320	28.605539127526377	28.604877502068337
performance	localization	320	28.605539127526377	28.57348559667709
performance	localization	320	28.605539127526377	28.670792533772108
performance	localization	320	28.605539127526377	27.43439567395609
performance	localization	320	28.605539127526377	28.766810142750256
performance	localization	320	28.605539127526377	28.809579795868537
performance	localization	320	28.605539127526377	27.206044053895464
performance	localization	320	28.605539127526377	27.467939131278722
performance	localization	320	28.605539127526377	28.594182018123007
performance	localization	320	28.605539127526377	29.69914776611737
performance	localization	320	28.605539127526377	30.66050333253434
performance	localization	320	28.605539127526377	29.293528590116097
performance	localization	320	28.605539127526377	28.297644959514066
performance	localization	320	28.605539127526377	29.885030158991896
performance	localization	320	28.605539127526377	27.99761225838996
performance	localization	320	28.605539127526377	28.145900114814857
performance	localization	320	28.605539127526377	27.563474513088142
performance	localization	320	28.605539127526377	29.652907961677727
performance	localization	320	28.605539127526377	29.25640686840955
performance	localization	320	28.605539127526377	30.81038696209015
performance	localization	320	28.605539127526377	28.75961364123474
performance	localization	320	28.605539127526377	29.101859079338436
performance	localization	320	28.605539127526377	28.101361719762064
performance	localization	320	28.605539127526377	28.03574000338823
performance	localization	320	28.605539127526377	30.6471499030305
performance	localization	320	28.605539127526377	28.581453462813137
performance	localization	320	28.605539127526377	28.394722869316173
performance	localization	320	28.605539127526377	28.46498926195033
performance	localization	320	28.605539127526377	29.473224948920034
performance	localization	320	28.605539127526377	27.937632795592645
performance	localization	320	28.605539127526377	28.411700117443036
performance	localization	320	28.605539127526377	27.128289685619592
performance	localization	320	28.605539127526377	27.984087610257653
performance	localization	320	28.605539127526377	28.50016165618191
performance	localization	320	28.605539127526377	29.993866368785795
performance	localization	320	28.605539127526377	28.50749817312461
performance	localization	320	28.605539127526377	28.197633261208022
performance	localization	320	28.605539127526377	27.92212044262136
performance	localization	320	28.605539127526377	30.28714761785165
performance	localization	320	28.605539127526377	30.030440382074932
performance	localization	320	28.605539127526377	28.544470466978318
performance	localization	320	28.605539127526377	29.09806874215544
performance	localization	320	28.605539127526377	26.456656638298625
performance	localization	320	28.605539127526377	27.845315438422084
performance	localization	320	28.605539127526377	29.656397977187805
performance	localization	320	28.605539127526377	30.177456267365166
performance	localization	320	28.605539127526377	27.092227401628946
performance	localization	320	28.605539127526377	28.62879842315249
performance	localization	320	28.605539127526377	27.596904854163874
performance	localization	320	28.605539127526377	27.407442236328684
performance	localization	320	28.605539127526377	27.53319867597934
performance	localization	320	28.605539127526377	29.009539245361275
performance	localization	320	28.605539127526377	27.827267066061644
performance	localization	320	28.605539127526377	28.485826625760023
performance	localization	320	28.605539127526377	28.571677626671907
performance	localization	320	28.605539127526377	30.253391082231825
performance	localization	320	28.605539127526377	28.766810142750256
performance	localization	320	28.605539127526377	28.937582907371272
performance	localization	320	28.605539127526377	29.146501150070414
performance	localization	320	28.605539127526377	28.563071741544015
performance	localization	320	28.605539127526377	30.633053152755686
performance	localization	320	28.605539127526377	28.511518765585286
performance	localization	320	28.605539127526377	29.696432518971015
performance	localization	320	28.605539127526377	27.42300828828802
performance	localization	320	28.605539127526377	29.63975183407515
performance	localization	320	28.605539127526377	27.5527340982179
performance	localization	320	28.605539127526377	29.545722520328077
performance	localization	320	28.605539127526377	28.301429459290354
performance	localization	320	28.605539127526377	26.520616538549348
performance	localization	320	28.605539127526377	29.04951001055727
performance	localization	320	28.605539127526377	30.257117432425975
performance	localization	320	28.605539127526377	27.492820888814407
performance	localization	320	28.605539127526377	28.357075941748814
performance	localization	320	28.605539127526377	29.647813416518623
performance	localization	320	28.605539127526377	29.219728560907082
performance	localization	320	28.605539127526377	30.32939999360866
performance	localization	320	28.605539127526377	27.30041662813801
performance	localization	320	28.605539127526377	31.296505255643403
performance	localization	320	28.605539127526377	29.00943428012663
performance	localization	320	28.605539127526377	28.155593447518367
performance	localization	320	28.605539127526377	31.620048115595047
performance	localization	320	28.605539127526377	29.33754110828678
performance	localization	320	28.605539127526377	26.851707152537152
performance	localization	320	28.605539127526377	29.045642717999346
performance	localization	320	28.605539127526377	28.89543549684891
performance	localization	320	28.605539127526377	28.028911812000825
performance	localization	320	28.605539127526377	28.178343490652594
performance	localization	320	28.605539127526377	29.51964378645591
performance	localization	320	28.605539127526377	30.901891265503558
performance	localization	320	28.605539127526377	27.712302108671235
performance	localization	320	28.605539127526377	29.47919974589716
performance	localization	320	28.605539127526377	29.667524620911877
performance	localization	320	28.605539127526377	27.00479579847622
performance	localization	320	28.605539127526377	27.811453937567613
performance	localization	320	28.605539127526377	26.58530431765194
performance	localization	320	28.605539127526377	29.559803828683783
performance	localization	320	28.605539127526377	28.695653740984017
performance	localization	320	28.605539127526377	27.05996146350376
performance	localization	320	28.605539127526377	27.78852603027343
performance	localization	320	28.605539127526377	29.100522424119255
performance	localization	320	28.605539127526377	30.00680993432103
performance	localization	320	28.605539127526377	27.6673790801483
performance	localization	320	28.605539127526377	28.11359840996216
performance	localization	320	28.605539127526377	30.475638517706994
performance	localization	320	28.605539127526377	26.670966968468537
performance	localization	320	28.605539127526377	27.028159132400383
performance	localization	320	28.605539127526377	27.57675350953732
performance	localization	320	28.605539127526377	28.167714260101086
performance	localization	320	28.605539127526377	27.442490465388367
performance	localization	320	28.605539127526377	29.454410930533964
performance	localization	320	28.605539127526377	29.70045865949448
performance	localization	320	28.605539127526377	27.798393823393702
performance	localization	320	28.605539127526377	28.52283989785953
performance	localization	320	28.605539127526377	28.924077952895566
performance	localization	320	28.605539127526377	29.59905319002729
performance	localization	320	28.605539127526377	30.732281976896495
performance	localization	320	28.605539127526377	28.00419479809424
performance	localization	320	28.605539127526377	28.477687540995504
performance	localization	320	28.605539127526377	28.19145126847331
performance	localization	320	28.605539127526377	27.763609432946833
performance	localization	320	28.605539127526377	27.923052113487625
performance	localization	320	28.605539127526377	26.379240303886167
performance	localization	320	28.605539127526377	29.094342391961288
performance	localization	320	28.605539127526377	29.605782554634942
performance	localization	320	28.605539127526377	27.247509474281877
performance	localization	320	28.605539127526377	28.34235431728003
performance	localization	320	28.605539127526377	27.92200389398268
performance	localization	320	28.605539127526377	28.118723231385957
performance	localization	320	28.605539127526377	30.183212437982313
performance	localization	320	28.605539127526377	30.522779380203723
performance	localization	320	28.605539127526377	29.196394241834202
performance	localization	320	28.605539127526377	29.819203212217264
performance	localization	320	28.605539127526377	30.03774117780379
performance	localization	320	28.605539127526377	30.55103346727259
performance	localization	320	28.605539127526377	30.039659557992763
performance	localization	320	28.605539127526377	28.257537518805538
performance	localization	320	28.605539127526377	29.187309322879138
performance	localization	320	28.605539127526377	28.03176152651158
performance	localization	320	28.605539127526377	27.13331797738487
performance	localization	320	28.605539127526377	29.18435204018428
performance	localization	320	28.605539127526377	28.778609324315102
performance	localization	320	28.605539127526377	28.673621697959078
performance	localization	320	28.605539127526377	29.71184604516255
performance	localization	320	28.605539127526377	28.556300851744446
performance	localization	320	28.605539127526377	30.492577976149583
performance	localization	320	28.605539127526377	30.54947728740543
performance	localization	320	28.605539127526377	27.395248509706903
performance	localization	320	28.605539127526377	28.126799466499847
performance	localization	320	28.605539127526377	28.498820486540108
performance	localization	320	28.605539127526377	28.072861054073478
performance	localization	320	28.605539127526377	30.091212533951488
performance	localization	320	28.605539127526377	28.63928671134023
performance	localization	320	28.605539127526377	27.036576667432985
performance	localization	320	28.605539127526377	28.54562591812289
performance	localization	320	28.605539127526377	27.402820192397392
performance	localization	320	28.605539127526377	29.704036252857094
performance	localization	320	28.605539127526377	28.70567522880837
performance	localization	320	28.605539127526377	29.043074295756366
performance	localization	320	28.605539127526377	28.32558981297355
performance	localization	320	28.605539127526377	30.681888068216967
performance	localization	320	28.605539127526377	30.501795191490658
performance	localization	320	28.605539127526377	26.42598288581832
performance	localization	320	28.605539127526377	29.636018798480002
performance	localization	320	28.605539127526377	29.25998332443395
performance	localization	320	28.605539127526377	28.864938511059858
performance	localization	320	28.605539127526377	28.093698081338687
performance	localization	320	28.605539127526377	27.487393800254694
performance	localization	320	28.605539127526377	28.277443211748967
performance	localization	320	28.605539127526377	28.133273637226285
performance	localization	320	28.605539127526377	28.326244963432213
performance	localization	320	28.605539127526377	28.212204991507065
performance	localization	320	28.605539127526377	26.825655443988136
performance	localization	320	28.605539127526377	28.1169573769648
performance	localization	320	28.605539127526377	27.091431308806513
performance	localization	320	28.605539127526377	30.140951110419326
performance	localization	320	28.605539127526377	29.640937561484414
performance	localization	320	28.605539127526377	28.71269429261134
performance	localization	320	28.605539127526377	27.207124145048784
performance	localization	320	28.605539127526377	27.965414534235343
performance	localization	320	28.605539127526377	27.518872597363423
performance	localization	320	28.605539127526377	28.670289756279594
performance	localization	320	28.605539127526377	28.141380148604867
performance	localization	320	28.605539127526377	26.376843100271657
performance	localization	320	28.605539127526377	28.635599589216746
performance	localization	320	28.605539127526377	29.950449590078243
performance	localization	320	28.605539127526377	27.782457954579336
performance	localization	320	28.605539127526377	27.473351719969664
performance	localization	320	28.605539127526377	30.29488468176391
performance	localization	320	28.605539127526377	29.600322558212486
performance	localization	320	28.605539127526377	27.555125753769623
performance	localization	320	28.605539127526377	29.498917088745298
performance	localization	320	28.605539127526377	28.569654281248297
performance	localization	320	28.605539127526377	28.426322915132072
performance	localization	320	28.605539127526377	30.14988953894782
performance	localization	320	28.605539127526377	29.2863231367946
performance	localization	320	28.605539127526377	28.189631715064092
performance	localization	320	28.605539127526377	32.27203814384474
performance	localization	320	28.605539127526377	28.55905207601993
performance	localization	320	28.605539127526377	29.649225403080465
performance	localization	320	28.605539127526377	30.914589544548733
performance	localization	320	28.605539127526377	29.054946205714412
performance	localization	320	28.605539127526377	30.015775388172678
performance	localization	320	28.605539127526377	28.185653909208735
performance	localization	320	28.605539127526377	28.816355385736593
performance	localization	320	28.605539127526377	27.06237465391582
performance	localization	320	28.605539127526377	28.68621501176961
performance	localization	320	28.605539127526377	30.644545503658396
performance	localization	320	28.605539127526377	30.0830342211163
performance	localization	320	28.605539127526377	28.186598758862715
performance	localization	320	28.605539127526377	28.610361360872282
performance	localization	320	28.605539127526377	28.0838585947531
performance	localization	320	28.605539127526377	26.96665910167196
performance	localization	320	28.605539127526377	28.576966660381185
performance	localization	320	28.605539127526377	29.206194806177336
performance	localization	320	28.605539127526377	28.580945137257846
performance	localization	320	28.605539127526377	27.90225072680706
performance	localization	320	28.605539127526377	27.08162405906237
performance	localization	320	28.605539127526377	27.582755331837593
performance	localization	320	28.605539127526377	28.910516690041455
performance	localization	320	28.605539127526377	27.894872094280345
performance	localization	320	28.605539127526377	28.563613230877348
performance	localization	320	28.605539127526377	30.255021358609163
performance	localization	320	28.605539127526377	30.872470341820634
performance	localization	320	28.605539127526377	27.92421651643817
performance	localization	320	28.605539127526377	27.237950423296894
performance	localization	320	28.605539127526377	28.154797354695926
performance	localization	320	28.605539127526377	29.490311203617402
performance	localization	320	28.605539127526377	27.10129472280027
performance	localization	320	28.605539127526377	27.97547617706697
performance	localization	320	28.605539127526377	28.483443711612654
performance	localization	320	28.605539127526377	27.952788983583368
performance	localization	320	28.605539127526377	29.252610392771665
performance	localization	320	28.605539127526377	26.798617196648518
performance	localization	320	28.605539127526377	28.31351444754559
performance	localization	320	28.605539127526377	30.80702244702473
performance	localization	320	28.605539127526377	27.629497913769747
performance	localization	320	28.605539127526377	27.64592809107186
performance	localization	320	28.605539127526377	29.10717872585689
performance	localization	320	28.605539127526377	28.364587718655848
performance	localization	320	28.605539127526377	27.678365037423884
performance	localization	320	28.605539127526377	29.561497881648343
performance	localization	320	28.605539127526377	26.533928779405766
performance	localization	320	28.605539127526377	28.273848231004244
performance	localization	320	28.605539127526377	29.62006765500505
performance	localization	320	28.605539127526377	28.36542056274236
performance	localization	320	28.605539127526377	28.01812032974059
performance	localization	320	28.605539127526377	27.50208839940034
performance	localization	320	28.605539127526377	27.14537594031696
performance	localization	320	28.605539127526377	31.747965955519742
performance	localization	320	28.605539127526377	27.617125158247358
performance	localization	320	28.605539127526377	29.045319126404717
performance	localization	320	28.605539127526377	27.963391188811727
performance	localization	320	28.605539127526377	28.576341786187214
performance	localization	320	28.605539127526377	27.106011990911526
performance	localization	320	28.605539127526377	27.435377274874135
performance	localization	320	28.605539127526377	27.424702341252576
performance	localization	320	28.605539127526377	27.31663989902645
performance	localization	320	28.605539127526377	27.09982478665851
performance	localization	320	28.605539127526377	27.423547817044597
performance	localization	320	28.605539127526377	28.59844826226681
performance	localization	320	28.605539127526377	29.13694783279409
performance	localization	320	28.605539127526377	28.655209700425267
performance	localization	320	28.605539127526377	29.50854416805499
performance	localization	320	28.605539127526377	29.026649666517038
performance	localization	320	28.605539127526377	28.85443657099765
performance	localization	320	28.605539127526377	30.295753502979544
performance	localization	320	28.605539127526377	29.218270842626595
performance	localization	320	28.605539127526377	28.059507624569637
performance	localization	320	28.605539127526377	30.28780276831032
performance	localization	320	28.605539127526377	28.62231437368348
performance	localization	320	28.605539127526377	29.242912496541937
performance	localization	320	28.605539127526377	30.307582960809082
performance	localization	320	28.605539127526377	29.537655237020168
performance	localization	320	28.605539127526377	27.528930836451856
performance	localization	320	28.605539127526377	28.68737046291418
performance	localization	320	28.605539127526377	28.472049850945204
performance	localization	320	28.605539127526377	28.597432616147795
performance	localization	320	28.605539127526377	28.44090359723709
performance	localization	320	28.605539127526377	27.832128527478222
performance	localization	320	28.605539127526377	29.12022988822482
performance	localization	320	28.605539127526377	28.623951125060195
performance	localization	320	28.605539127526377	29.76404160363934
performance	localization	320	28.605539127526377	30.309054330964038
performance	localization	320	28.605539127526377	27.315211151532118
performance	localization	320	28.605539127526377	29.64449042664512
performance	localization	320	28.605539127526377	29.693010702317757
performance	localization	320	28.605539127526377	27.61003429298779
performance	localization	320	28.605539127526377	28.194710818304088
performance	localization	320	28.605539127526377	28.594248271516825
performance	localization	320	28.605539127526377	27.956979867735917
performance	localization	320	28.605539127526377	29.70898985565242
performance	localization	320	28.605539127526377	26.796776653257403
performance	localization	320	28.605539127526377	27.455802706244782
performance	localization	320	28.605539127526377	27.329974465137518
performance	localization	320	28.605539127526377	29.21274706961692
performance	localization	320	28.605539127526377	28.196942133620233
performance	localization	320	28.605539127526377	29.130119641406672
performance	localization	320	28.605539127526377	29.15745590414472
performance	localization	320	28.605539127526377	26.974468893977416
performance	localization	320	28.605539127526377	29.541639078216775
performance	localization	320	28.605539127526377	28.64959333483368
performance	localization	320	28.605539127526377	29.249552844910646
performance	localization	320	28.605539127526377	28.797201492283364
performance	localization	320	28.605539127526377	29.586501735885484
performance	localization	320	28.605539127526377	30.664918333509682
performance	localization	320	28.605539127526377	26.833021068259246
performance	localization	320	28.605539127526377	28.848215866422112
performance	localization	320	28.605539127526377	29.243306905056603
performance	localization	320	28.605539127526377	28.43695573316961
performance	localization	320	28.605539127526377	28.45482912888344
performance	localization	320	28.605539127526377	29.621845348745534
performance	localization	320	28.605539127526377	28.031910283343116
performance	localization	320	28.605539127526377	27.95354909927668
performance	localization	320	28.605539127526377	28.239920476755948
performance	localization	320	28.605539127526377	27.806098650464513
performance	localization	320	28.605539127526377	28.20002491675975
performance	localization	320	28.605539127526377	27.475317763805442
performance	localization	320	28.605539127526377	28.103609495523738
performance	localization	320	28.605539127526377	27.26723040461605
performance	localization	320	28.605539127526377	28.118079664331326
performance	localization	320	28.605539127526377	31.709329884966166
performance	localization	320	28.605539127526377	28.784271578622604
performance	localization	320	28.605539127526377	28.27581427484002
performance	localization	320	28.605539127526377	29.045029427209407
performance	localization	320	28.605539127526377	28.31548519144986
performance	localization	320	28.605539127526377	27.545169747193945
performance	localization	320	28.605539127526377	29.225475624926787
performance	localization	320	28.605539127526377	31.294586875454428
performance	localization	320	28.605539127526377	28.684807588733992
performance	localization	320	28.605539127526377	28.239920476755948
performance	localization	320	28.605539127526377	28.07669236950228
performance	localization	320	28.605539127526377	28.45073673496616
performance	localization	320	28.605539127526377	30.283815339627683
performance	localization	320	28.605539127526377	27.665382760047834
performance	localization	320	28.605539127526377	27.0962361547703
performance	localization	320	28.605539127526377	26.485958944872436
performance	localization	320	28.605539127526377	29.732176422885335
performance	localization	320	28.605539127526377	29.34062893241249
performance	localization	320	28.605539127526377	28.400999085434915
performance	localization	320	28.605539127526377	27.659443787398185
performance	localization	320	28.605539127526377	28.67228052831728
performance	localization	320	28.605539127526377	29.880343674221926
performance	localization	320	28.605539127526377	28.194998585571234
performance	localization	320	28.605539127526377	28.089390648547454
performance	localization	320	28.605539127526377	28.270777031268757
performance	localization	320	28.605539127526377	28.688663968909175
performance	localization	320	28.605539127526377	29.56840971381168
performance	localization	320	28.605539127526377	27.728223960418056
performance	localization	320	28.605539127526377	29.15927319114895
performance	localization	320	28.605539127526377	29.206194806177336
performance	localization	320	28.605539127526377	28.008969367793334
performance	localization	320	28.605539127526377	28.150890679275875
performance	localization	320	28.605539127526377	26.975992865651722
performance	localization	320	28.605539127526377	27.632066336012723
performance	localization	320	28.605539127526377	29.72845902449716
performance	localization	320	28.605539127526377	29.592429125131098
performance	localization	320	28.605539127526377	28.008247963940846
performance	localization	320	28.605539127526377	29.041518087240615
performance	localization	320	28.605539127526377	27.536021701711423
performance	localization	320	28.605539127526377	29.495116049581195
performance	localization	320	28.605539127526377	28.282248057712756
performance	localization	320	28.605539127526377	28.01812032974059
performance	localization	320	28.605539127526377	30.052333443312847
performance	localization	320	28.605539127526377	27.533624498096906
performance	localization	320	28.605539127526377	27.470690355554204
performance	localization	320	28.605539127526377	28.256704674719025
performance	localization	320	28.605539127526377	28.21036444811595
performance	localization	320	28.605539127526377	27.169930702514826
performance	localization	320	28.605539127526377	27.881051527868642
performance	localization	320	28.605539127526377	28.036059978848236
performance	localization	320	28.605539127526377	29.22287156209917
performance	localization	320	28.605539127526377	31.244300745360626
performance	localization	320	28.605539127526377	28.48566841538716
performance	localization	320	28.605539127526377	29.167634095615018
performance	localization	320	28.605539127526377	30.069689743418433
performance	localization	320	28.605539127526377	27.04099166840833
performance	localization	320	28.605539127526377	29.124322282142106
performance	localization	320	28.605539127526377	28.011465988579705
performance	localization	320	28.605539127526377	27.952034079408357
performance	localization	320	28.605539127526377	27.067771255809213
performance	localization	320	28.605539127526377	28.121049770882074
performance	localization	320	28.605539127526377	29.35332721145766
performance	localization	320	28.605539127526377	29.642099698029984
performance	localization	320	28.605539127526377	29.824143163138114
performance	localization	320	28.605539127526377	28.278565499115494
performance	localization	320	28.605539127526377	28.656301374982615
performance	localization	320	28.605539127526377	29.152683966043675
performance	localization	320	28.605539127526377	28.22491222235822
performance	localization	320	28.605539127526377	30.19156083210775
performance	localization	320	28.605539127526377	28.784755339920697
performance	localization	320	28.605539127526377	28.96975035526119
performance	localization	320	28.605539127526377	29.107255681231827
performance	localization	320	28.605539127526377	29.768289774265973
performance	localization	320	28.605539127526377	29.661209298150972
performance	localization	320	28.605539127526377	28.648078314965353
performance	localization	320	28.605539127526377	27.615419856355583
performance	localization	320	28.605539127526377	28.526665074833442
performance	localization	320	28.605539127526377	28.568196562967806
performance	localization	320	28.605539127526377	30.605879156840132
performance	localization	320	28.605539127526377	28.635308234463572
performance	localization	320	28.605539127526377	29.529773643258107
performance	localization	320	28.605539127526377	30.189866779143195
performance	localization	320	28.605539127526377	27.99229908687088
performance	localization	320	28.605539127526377	28.758236494463812
performance	localization	320	28.605539127526377	28.957223294844482
performance	localization	320	28.605539127526377	26.816916414479927
performance	localization	320	28.605539127526377	27.066004474451468
performance	localization	320	28.605539127526377	29.70363456854932
performance	localization	320	28.605539127526377	29.508968852834347
performance	localization	320	28.605539127526377	27.489633140440237
performance	localization	320	28.605539127526377	28.204107431934467
performance	localization	320	28.605539127526377	28.149950056603632
performance	localization	320	28.605539127526377	29.876251280304643
performance	localization	320	28.605539127526377	28.188299497228268
performance	localization	320	28.605539127526377	29.670967746910087
performance	localization	320	28.605539127526377	29.024987821745338
performance	localization	320	28.605539127526377	29.603498467267325
performance	localization	320	28.605539127526377	29.123028776147112
performance	localization	320	28.605539127526377	28.498815786471624
performance	localization	320	28.605539127526377	29.300903818899616
performance	localization	320	28.605539127526377	28.79784802748054
performance	localization	320	28.605539127526377	29.762950099614095
performance	localization	320	28.605539127526377	31.693922833774018
performance	localization	320	28.605539127526377	29.326955527448643
performance	localization	320	28.605539127526377	27.973224326540798
performance	localization	320	28.605539127526377	28.240714609001635
performance	localization	320	28.605539127526377	30.1371590230612
performance	localization	320	28.605539127526377	30.207770451121718
performance	localization	320	28.605539127526377	29.141362833769428
performance	localization	320	28.605539127526377	32.581289764971395
performance	localization	320	28.605539127526377	27.6988166886096
performance	localization	320	28.605539127526377	27.171984324203134
performance	localization	320	28.605539127526377	28.21929585676664
performance	localization	320	28.605539127526377	29.68644948707219
performance	localization	320	28.605539127526377	28.67155912446479
performance	localization	320	28.605539127526377	28.925465682274584
performance	localization	320	28.605539127526377	27.997612258389957
performance	localization	320	28.605539127526377	29.736268816802617
performance	localization	320	28.605539127526377	30.648673874704805
performance	localization	320	28.605539127526377	30.852854348072515
performance	localization	320	28.605539127526377	26.49912402428099
performance	localization	320	28.605539127526377	28.673591421694386
performance	localization	320	28.605539127526377	29.21046105032114
performance	localization	320	28.605539127526377	29.124758806240795
performance	localization	320	28.605539127526377	28.35230137204972
performance	localization	320	28.605539127526377	27.609534919238474
performance	localization	320	28.605539127526377	29.432280397273757
performance	localization	320	28.605539127526377	29.09429209671643
performance	localization	320	28.605539127526377	29.182894321903795
performance	localization	320	28.605539127526377	27.09816100995865
performance	localization	320	28.605539127526377	28.519178874122616
performance	localization	320	28.605539127526377	27.68332599664152
performance	localization	320	28.605539127526377	28.16084036564363
performance	localization	320	28.605539127526377	30.193084803782057
performance	localization	320	28.605539127526377	29.64948614502446
performance	localization	320	28.605539127526377	28.976216346326787
performance	localization	320	28.605539127526377	29.07968702088632
performance	localization	320	28.605539127526377	30.79167790893872
performance	localization	320	28.605539127526377	26.995273684401173
performance	localization	320	28.605539127526377	27.707063005013744
performance	localization	320	28.605539127526377	28.044743803887634
performance	localization	320	28.605539127526377	28.17100049871052
performance	localization	320	28.605539127526377	29.581868108550168
performance	localization	320	28.605539127526377	28.015369105465105
performance	localization	320	28.605539127526377	27.12401448966981
performance	localization	320	28.605539127526377	29.649076646248933
performance	localization	320	28.605539127526377	27.621505319431787
performance	localization	320	28.605539127526377	28.61107381291879
performance	localization	320	28.605539127526377	27.26759402978943
performance	localization	320	28.605539127526377	27.028766875127538
performance	localization	320	28.605539127526377	28.12476716927025
performance	localization	320	28.605539127526377	28.069601504242705
performance	localization	320	28.605539127526377	31.197054917629252
performance	localization	320	28.605539127526377	29.58031190003441
performance	localization	320	28.605539127526377	28.06413503282087
performance	localization	320	28.605539127526377	28.113664663355983
performance	localization	320	28.605539127526377	29.164154992487674
performance	localization	320	28.605539127526377	29.621797685098734
performance	localization	320	28.605539127526377	30.332600466920706
performance	localization	320	28.605539127526377	27.500065053976726
performance	localization	320	28.605539127526377	28.737041035813064
performance	localization	320	28.605539127526377	30.0489988700353
performance	localization	320	28.605539127526377	29.728023427335067
performance	localization	320	28.605539127526377	27.537973245678426
performance	localization	320	28.605539127526377	30.28663929229636
performance	localization	320	28.605539127526377	27.544119261284028
performance	localization	320	28.605539127526377	28.514987989970063
performance	localization	320	28.605539127526377	28.445495364903685
performance	localization	320	28.605539127526377	27.074713364237244
performance	localization	320	28.605539127526377	26.996689287097638
performance	localization	320	28.605539127526377	30.189752862102573
performance	localization	320	28.605539127526377	26.913328431972747
performance	localization	320	28.605539127526377	31.36399662273676
performance	localization	320	28.605539127526377	28.202880179333288
performance	localization	320	28.605539127526377	28.094925333939862
performance	localization	320	28.605539127526377	27.91786561134948
performance	localization	320	28.605539127526377	28.60511444274702
performance	localization	320	28.605539127526377	28.52273493262489
performance	localization	320	28.605539127526377	29.04190989280582
performance	localization	320	28.605539127526377	28.042034775825368
performance	localization	320	28.605539127526377	28.842672229223716
performance	localization	320	28.605539127526377	29.220556861922375
performance	localization	320	28.605539127526377	27.59903120424538
performance	localization	320	28.605539127526377	28.362088621062874
performance	localization	320	28.605539127526377	29.770990357598862
performance	localization	320	28.605539127526377	30.33866102919522
performance	localization	320	28.605539127526377	27.41348617421297
performance	localization	320	28.605539127526377	28.29740979376627
performance	localization	320	28.605539127526377	28.728467387526614
performance	localization	320	28.605539127526377	28.144122421074364
performance	localization	320	28.605539127526377	28.0474226363144
performance	localization	320	28.605539127526377	28.042764615253986
performance	localization	320	28.605539127526377	28.54220410146963
performance	localization	320	28.605539127526377	28.811603141292153
performance	localization	320	28.605539127526377	29.296165226329652
performance	localization	320	28.605539127526377	28.92422477779894
performance	localization	320	28.605539127526377	30.044469952019334
[truncated: 37,001 more rows]
