# Supplementary material for: Models optimized for real-world tasks reveal the task-dependent necessity of precise temporal coding in hearing
Source: Nat Commun. 2024 Dec 4;15:10590. doi: 10.1038/s41467-024-54700-5 (PMC11618365; doi:10.1038/s41467-024-54700-5)
Supplement: Supplementary file 4 — Source Data [file 41467_2024_54700_MOESM4_ESM.zip › source_data_files/fig7c.csv]

condition	cutoff_channel	cutoff_channel_freq	srt	srt_mean	srt_sem	model	subject
stationary_noise	0.0	100.0		-0.7	0.6974522292993619	human
stationary_noise	8.0	548.0		-2.047133757961782	0.678343949044586	human
stationary_noise	16.0	1605.0		-2.7828025477706984	0.8980891719745241	human
stationary_noise	24.0	4102.0		-2.400636942675157	0.7834394904458595	human
stationary_noise	32.0	10000.0		-2.9929936305732463	0.9649681528662404	human
modulated_noise	0.0	100.0		-7.4	1.5859872611464976	human
modulated_noise	8.0	548.0		-10.849044585987262	1.3184713375796155	human
modulated_noise	16.0	1605.0		-11.412738853503184	1.2229299363057313	human
modulated_noise	24.0	4102.0		-12.425477707006367	1.3471337579617835	human
modulated_noise	32.0	10000.0		-13.619745222929934	1.2324840764331206	human
stationary_noise	0.0	80.0	-3.5197765091424773	-3.6003137955485784	0.036185718210168714	50	arch0_0000
stationary_noise	0.0	80.0	-3.455602534376533	-3.6003137955485784	0.036185718210168714	50	arch0_0001
stationary_noise	0.0	80.0	-3.684009413210517	-3.6003137955485784	0.036185718210168714	50	arch0_0002
stationary_noise	0.0	80.0	-3.7360144299578244	-3.6003137955485784	0.036185718210168714	50	arch0_0004
stationary_noise	0.0	80.0	-3.7116293282945736	-3.6003137955485784	0.036185718210168714	50	arch0_0006
stationary_noise	0.0	80.0	-3.576787407364803	-3.6003137955485784	0.036185718210168714	50	arch0_0007
stationary_noise	0.0	80.0	-3.7610779471879194	-3.6003137955485784	0.036185718210168714	50	arch0_0008
stationary_noise	0.0	80.0	-3.46955816676799	-3.6003137955485784	0.036185718210168714	50	arch0_0009
stationary_noise	0.0	80.0	-3.582068203172074	-3.6003137955485784	0.036185718210168714	50	arch0_0016
stationary_noise	0.0	80.0	-3.5066140160110746	-3.6003137955485784	0.036185718210168714	50	arch0_0017
stationary_noise	4.0	242.87576293945312	-3.3240233616746	-3.1767691189690663	0.05724699971269172	50	arch0_0000
stationary_noise	4.0	242.87576293945312	-2.9751979899182586	-3.1767691189690663	0.05724699971269172	50	arch0_0001
stationary_noise	4.0	242.87576293945312	-3.2080967364592303	-3.1767691189690663	0.05724699971269172	50	arch0_0002
stationary_noise	4.0	242.87576293945312	-3.4617532622924463	-3.1767691189690663	0.05724699971269172	50	arch0_0004
stationary_noise	4.0	242.87576293945312	-3.3214046542124014	-3.1767691189690663	0.05724699971269172	50	arch0_0006
stationary_noise	4.0	242.87576293945312	-3.1282702068492365	-3.1767691189690663	0.05724699971269172	50	arch0_0007
stationary_noise	4.0	242.87576293945312	-3.1730723543891997	-3.1767691189690663	0.05724699971269172	50	arch0_0008
stationary_noise	4.0	242.87576293945312	-3.245190824527907	-3.1767691189690663	0.05724699971269172	50	arch0_0009
stationary_noise	4.0	242.87576293945312	-3.0939236201639955	-3.1767691189690663	0.05724699971269172	50	arch0_0016
stationary_noise	4.0	242.87576293945312	-2.836758179203386	-3.1767691189690663	0.05724699971269172	50	arch0_0017
stationary_noise	8.0	491.6507873535156	-3.056282794097581	-2.8904135227362473	0.06152653299354726	50	arch0_0000
stationary_noise	8.0	491.6507873535156	-2.5151874284485647	-2.8904135227362473	0.06152653299354726	50	arch0_0001
stationary_noise	8.0	491.6507873535156	-2.8025802286593944	-2.8904135227362473	0.06152653299354726	50	arch0_0002
stationary_noise	8.0	491.6507873535156	-2.9493537377629813	-2.8904135227362473	0.06152653299354726	50	arch0_0004
stationary_noise	8.0	491.6507873535156	-3.0993309447981936	-2.8904135227362473	0.06152653299354726	50	arch0_0006
stationary_noise	8.0	491.6507873535156	-2.9378322976755387	-2.8904135227362473	0.06152653299354726	50	arch0_0007
stationary_noise	8.0	491.6507873535156	-2.8714283704117127	-2.8904135227362473	0.06152653299354726	50	arch0_0008
stationary_noise	8.0	491.6507873535156	-3.0463545288460674	-2.8904135227362473	0.06152653299354726	50	arch0_0009
stationary_noise	8.0	491.6507873535156	-3.0111452078070067	-2.8904135227362473	0.06152653299354726	50	arch0_0016
stationary_noise	8.0	491.6507873535156	-2.614639688855435	-2.8904135227362473	0.06152653299354726	50	arch0_0017
stationary_noise	12.0	871.6275024414062	-2.734326198656257	-2.8082612275218777	0.05182562149921718	50	arch0_0000
stationary_noise	12.0	871.6275024414062	-2.5405465653182255	-2.8082612275218777	0.05182562149921718	50	arch0_0001
stationary_noise	12.0	871.6275024414062	-2.9829890226097673	-2.8082612275218777	0.05182562149921718	50	arch0_0002
stationary_noise	12.0	871.6275024414062	-2.9301222083154417	-2.8082612275218777	0.05182562149921718	50	arch0_0004
stationary_noise	12.0	871.6275024414062	-2.8347193282816705	-2.8082612275218777	0.05182562149921718	50	arch0_0006
stationary_noise	12.0	871.6275024414062	-2.744951422156315	-2.8082612275218777	0.05182562149921718	50	arch0_0007
stationary_noise	12.0	871.6275024414062	-3.020583910384928	-2.8082612275218777	0.05182562149921718	50	arch0_0008
stationary_noise	12.0	871.6275024414062	-2.914011030721527	-2.8082612275218777	0.05182562149921718	50	arch0_0009
stationary_noise	12.0	871.6275024414062	-2.8133788547679943	-2.8082612275218777	0.05182562149921718	50	arch0_0016
stationary_noise	12.0	871.6275024414062	-2.566983734006649	-2.8082612275218777	0.05182562149921718	50	arch0_0017
stationary_noise	16.0	1452.0006103515625	-3.0119514449401508	-2.9427074913442297	0.0741987675942508	50	arch0_0000
stationary_noise	16.0	1452.0006103515625	-2.582895934572634	-2.9427074913442297	0.0741987675942508	50	arch0_0001
stationary_noise	16.0	1452.0006103515625	-2.8351004664907418	-2.9427074913442297	0.0741987675942508	50	arch0_0002
stationary_noise	16.0	1452.0006103515625	-3.099496474952716	-2.9427074913442297	0.0741987675942508	50	arch0_0004
stationary_noise	16.0	1452.0006103515625	-3.1053007781153505	-2.9427074913442297	0.0741987675942508	50	arch0_0006
stationary_noise	16.0	1452.0006103515625	-3.1168400725405214	-2.9427074913442297	0.0741987675942508	50	arch0_0007
stationary_noise	16.0	1452.0006103515625	-3.071961858302716	-2.9427074913442297	0.0741987675942508	50	arch0_0008
stationary_noise	16.0	1452.0006103515625	-3.2255777378011334	-2.9427074913442297	0.0741987675942508	50	arch0_0009
stationary_noise	16.0	1452.0006103515625	-2.835311535559016	-2.9427074913442297	0.0741987675942508	50	arch0_0016
stationary_noise	16.0	1452.0006103515625	-2.5426386101673177	-2.9427074913442297	0.0741987675942508	50	arch0_0017
stationary_noise	20.0	2338.45751953125	-3.550187003224305	-3.1858868453415763	0.0729715688102457	50	arch0_0000
stationary_noise	20.0	2338.45751953125	-2.7784953012830043	-3.1858868453415763	0.0729715688102457	50	arch0_0001
stationary_noise	20.0	2338.45751953125	-3.327456880653413	-3.1858868453415763	0.0729715688102457	50	arch0_0002
stationary_noise	20.0	2338.45751953125	-3.4473908986764874	-3.1858868453415763	0.0729715688102457	50	arch0_0004
stationary_noise	20.0	2338.45751953125	-3.258520582366817	-3.1858868453415763	0.0729715688102457	50	arch0_0006
stationary_noise	20.0	2338.45751953125	-2.9373785900807214	-3.1858868453415763	0.0729715688102457	50	arch0_0007
stationary_noise	20.0	2338.45751953125	-3.1492973006370186	-3.1858868453415763	0.0729715688102457	50	arch0_0008
stationary_noise	20.0	2338.45751953125	-3.195423670598289	-3.1858868453415763	0.0729715688102457	50	arch0_0009
stationary_noise	20.0	2338.45751953125	-3.1826339390501315	-3.1858868453415763	0.0729715688102457	50	arch0_0016
stationary_noise	20.0	2338.45751953125	-3.0320842868455746	-3.1858868453415763	0.0729715688102457	50	arch0_0017
stationary_noise	24.0	3692.423583984375	-3.493877379092063	-3.375897446087479	0.04926535990687794	50	arch0_0000
stationary_noise	24.0	3692.423583984375	-3.0748640974304213	-3.375897446087479	0.04926535990687794	50	arch0_0001
stationary_noise	24.0	3692.423583984375	-3.4137596237561074	-3.375897446087479	0.04926535990687794	50	arch0_0002
stationary_noise	24.0	3692.423583984375	-3.5063207671654015	-3.375897446087479	0.04926535990687794	50	arch0_0004
stationary_noise	24.0	3692.423583984375	-3.454027340482279	-3.375897446087479	0.04926535990687794	50	arch0_0006
stationary_noise	24.0	3692.423583984375	-3.3912860412807806	-3.375897446087479	0.04926535990687794	50	arch0_0007
stationary_noise	24.0	3692.423583984375	-3.5220508927630454	-3.375897446087479	0.04926535990687794	50	arch0_0008
stationary_noise	24.0	3692.423583984375	-3.4850158020182564	-3.375897446087479	0.04926535990687794	50	arch0_0009
stationary_noise	24.0	3692.423583984375	-3.203479105745901	-3.375897446087479	0.04926535990687794	50	arch0_0016
stationary_noise	24.0	3692.423583984375	-3.2142934111405363	-3.375897446087479	0.04926535990687794	50	arch0_0017
stationary_noise	28.0	5760.4599609375	-3.8231158737505866	-3.506677555051958	0.06349021999514239	50	arch0_0000
stationary_noise	28.0	5760.4599609375	-3.2257413514469677	-3.506677555051958	0.06349021999514239	50	arch0_0001
stationary_noise	28.0	5760.4599609375	-3.5886097112469333	-3.506677555051958	0.06349021999514239	50	arch0_0002
stationary_noise	28.0	5760.4599609375	-3.548956901152374	-3.506677555051958	0.06349021999514239	50	arch0_0004
stationary_noise	28.0	5760.4599609375	-3.7111026937595355	-3.506677555051958	0.06349021999514239	50	arch0_0006
stationary_noise	28.0	5760.4599609375	-3.4032863174761756	-3.506677555051958	0.06349021999514239	50	arch0_0007
stationary_noise	28.0	5760.4599609375	-3.668570474972623	-3.506677555051958	0.06349021999514239	50	arch0_0008
stationary_noise	28.0	5760.4599609375	-3.4876459785282665	-3.506677555051958	0.06349021999514239	50	arch0_0009
stationary_noise	28.0	5760.4599609375	-3.2190506873039673	-3.506677555051958	0.06349021999514239	50	arch0_0016
stationary_noise	28.0	5760.4599609375	-3.390695560882149	-3.506677555051958	0.06349021999514239	50	arch0_0017
stationary_noise	32.0	8000.0	-3.7376937002548516	-3.65133728729153	0.06250122358638685	50	arch0_0000
stationary_noise	32.0	8000.0	-3.2527469333768444	-3.65133728729153	0.06250122358638685	50	arch0_0001
stationary_noise	32.0	8000.0	-3.8055880483247506	-3.65133728729153	0.06250122358638685	50	arch0_0002
stationary_noise	32.0	8000.0	-3.861339034915976	-3.65133728729153	0.06250122358638685	50	arch0_0004
stationary_noise	32.0	8000.0	-3.599887319493488	-3.65133728729153	0.06250122358638685	50	arch0_0006
stationary_noise	32.0	8000.0	-3.5491715369187875	-3.65133728729153	0.06250122358638685	50	arch0_0007
stationary_noise	32.0	8000.0	-3.883284380619722	-3.65133728729153	0.06250122358638685	50	arch0_0008
stationary_noise	32.0	8000.0	-3.7020350868359957	-3.65133728729153	0.06250122358638685	50	arch0_0009
stationary_noise	32.0	8000.0	-3.6863258271669452	-3.65133728729153	0.06250122358638685	50	arch0_0016
stationary_noise	32.0	8000.0	-3.43530100500794	-3.65133728729153	0.06250122358638685	50	arch0_0017
modulated_noise	0.0	80.0	-4.292241124062359	-3.779338899431157	0.24894688305604973	50	arch0_0000
modulated_noise	0.0	80.0	-3.9186226140925933	-3.779338899431157	0.24894688305604973	50	arch0_0001
modulated_noise	0.0	80.0	-5.151876608747276	-3.779338899431157	0.24894688305604973	50	arch0_0002
modulated_noise	0.0	80.0	-3.5809745147355407	-3.779338899431157	0.24894688305604973	50	arch0_0004
modulated_noise	0.0	80.0	-2.7989518325949043	-3.779338899431157	0.24894688305604973	50	arch0_0006
modulated_noise	0.0	80.0	-2.373762623878582	-3.779338899431157	0.24894688305604973	50	arch0_0007
modulated_noise	0.0	80.0	-3.936226650651699	-3.779338899431157	0.24894688305604973	50	arch0_0008
modulated_noise	0.0	80.0	-4.216090461432913	-3.779338899431157	0.24894688305604973	50	arch0_0009
modulated_noise	0.0	80.0	-4.093443884332982	-3.779338899431157	0.24894688305604973	50	arch0_0016
modulated_noise	0.0	80.0	-3.4311986797827183	-3.779338899431157	0.24894688305604973	50	arch0_0017
modulated_noise	4.0	242.87576293945312	-3.81424537039092	-3.5693431886219145	0.26486341541562786	50	arch0_0000
modulated_noise	4.0	242.87576293945312	-3.713525778496507	-3.5693431886219145	0.26486341541562786	50	arch0_0001
modulated_noise	4.0	242.87576293945312	-4.949420410939377	-3.5693431886219145	0.26486341541562786	50	arch0_0002
modulated_noise	4.0	242.87576293945312	-3.4032476291623404	-3.5693431886219145	0.26486341541562786	50	arch0_0004
modulated_noise	4.0	242.87576293945312	-2.8766560195255453	-3.5693431886219145	0.26486341541562786	50	arch0_0006
modulated_noise	4.0	242.87576293945312	-1.8697674751227376	-3.5693431886219145	0.26486341541562786	50	arch0_0007
modulated_noise	4.0	242.87576293945312	-3.7307887839516196	-3.5693431886219145	0.26486341541562786	50	arch0_0008
modulated_noise	4.0	242.87576293945312	-4.314086942309281	-3.5693431886219145	0.26486341541562786	50	arch0_0009
modulated_noise	4.0	242.87576293945312	-3.9260847985120084	-3.5693431886219145	0.26486341541562786	50	arch0_0016
modulated_noise	4.0	242.87576293945312	-3.0956086778088108	-3.5693431886219145	0.26486341541562786	50	arch0_0017
modulated_noise	8.0	491.6507873535156	-3.8438790013173594	-3.480658325066109	0.23941117507610807	50	arch0_0000
modulated_noise	8.0	491.6507873535156	-3.999283635946908	-3.480658325066109	0.23941117507610807	50	arch0_0001
modulated_noise	8.0	491.6507873535156	-4.592592926387602	-3.480658325066109	0.23941117507610807	50	arch0_0002
modulated_noise	8.0	491.6507873535156	-3.385032138960557	-3.480658325066109	0.23941117507610807	50	arch0_0004
modulated_noise	8.0	491.6507873535156	-2.6413083382908624	-3.480658325066109	0.23941117507610807	50	arch0_0006
modulated_noise	8.0	491.6507873535156	-2.186887077471653	-3.480658325066109	0.23941117507610807	50	arch0_0007
modulated_noise	8.0	491.6507873535156	-3.6562342531889143	-3.480658325066109	0.23941117507610807	50	arch0_0008
modulated_noise	8.0	491.6507873535156	-4.114137768292562	-3.480658325066109	0.23941117507610807	50	arch0_0009
modulated_noise	8.0	491.6507873535156	-3.711728517355165	-3.480658325066109	0.23941117507610807	50	arch0_0016
modulated_noise	8.0	491.6507873535156	-2.675499593449509	-3.480658325066109	0.23941117507610807	50	arch0_0017
modulated_noise	12.0	871.6275024414062	-3.932664864358138	-3.5812265759437265	0.22816048749784787	50	arch0_0000
modulated_noise	12.0	871.6275024414062	-3.9224057056628734	-3.5812265759437265	0.22816048749784787	50	arch0_0001
modulated_noise	12.0	871.6275024414062	-4.777919870366127	-3.5812265759437265	0.22816048749784787	50	arch0_0002
modulated_noise	12.0	871.6275024414062	-3.2617075781208413	-3.5812265759437265	0.22816048749784787	50	arch0_0004
modulated_noise	12.0	871.6275024414062	-3.3329355425215215	-3.5812265759437265	0.22816048749784787	50	arch0_0006
modulated_noise	12.0	871.6275024414062	-2.1435773120484654	-3.5812265759437265	0.22816048749784787	50	arch0_0007
modulated_noise	12.0	871.6275024414062	-3.4312819790688374	-3.5812265759437265	0.22816048749784787	50	arch0_0008
modulated_noise	12.0	871.6275024414062	-4.303523245393971	-3.5812265759437265	0.22816048749784787	50	arch0_0009
modulated_noise	12.0	871.6275024414062	-3.612285889694397	-3.5812265759437265	0.22816048749784787	50	arch0_0016
modulated_noise	12.0	871.6275024414062	-3.0939637722020965	-3.5812265759437265	0.22816048749784787	50	arch0_0017
modulated_noise	16.0	1452.0006103515625	-3.811168017652538	-3.484339329545887	0.25689901253374453	50	arch0_0000
modulated_noise	16.0	1452.0006103515625	-3.7529078268334666	-3.484339329545887	0.25689901253374453	50	arch0_0001
modulated_noise	16.0	1452.0006103515625	-4.927262240907156	-3.484339329545887	0.25689901253374453	50	arch0_0002
modulated_noise	16.0	1452.0006103515625	-2.9079380325793	-3.484339329545887	0.25689901253374453	50	arch0_0004
modulated_noise	16.0	1452.0006103515625	-3.030585168311271	-3.484339329545887	0.25689901253374453	50	arch0_0006
modulated_noise	16.0	1452.0006103515625	-2.027981268831585	-3.484339329545887	0.25689901253374453	50	arch0_0007
modulated_noise	16.0	1452.0006103515625	-3.5544527129634464	-3.484339329545887	0.25689901253374453	50	arch0_0008
modulated_noise	16.0	1452.0006103515625	-4.386689074052356	-3.484339329545887	0.25689901253374453	50	arch0_0009
modulated_noise	16.0	1452.0006103515625	-3.399794278329059	-3.484339329545887	0.25689901253374453	50	arch0_0016
modulated_noise	16.0	1452.0006103515625	-3.0446146749986926	-3.484339329545887	0.25689901253374453	50	arch0_0017
modulated_noise	20.0	2338.45751953125	-3.9109960942625253	-3.6298248279889656	0.25672088017128664	50	arch0_0000
modulated_noise	20.0	2338.45751953125	-3.9876806499036985	-3.6298248279889656	0.25672088017128664	50	arch0_0001
modulated_noise	20.0	2338.45751953125	-5.083059631393425	-3.6298248279889656	0.25672088017128664	50	arch0_0002
modulated_noise	20.0	2338.45751953125	-3.1089479415765853	-3.6298248279889656	0.25672088017128664	50	arch0_0004
modulated_noise	20.0	2338.45751953125	-3.0380420081433064	-3.6298248279889656	0.25672088017128664	50	arch0_0006
modulated_noise	20.0	2338.45751953125	-2.1540286170094283	-3.6298248279889656	0.25672088017128664	50	arch0_0007
modulated_noise	20.0	2338.45751953125	-3.544553601992168	-3.6298248279889656	0.25672088017128664	50	arch0_0008
modulated_noise	20.0	2338.45751953125	-4.458054740291721	-3.6298248279889656	0.25672088017128664	50	arch0_0009
modulated_noise	20.0	2338.45751953125	-3.717770445235551	-3.6298248279889656	0.25672088017128664	50	arch0_0016
modulated_noise	20.0	2338.45751953125	-3.295114550081244	-3.6298248279889656	0.25672088017128664	50	arch0_0017
modulated_noise	24.0	3692.423583984375	-4.085099737716469	-3.752175595711107	0.27971059786081864	50	arch0_0000
modulated_noise	24.0	3692.423583984375	-3.6729266589793097	-3.752175595711107	0.27971059786081864	50	arch0_0001
modulated_noise	24.0	3692.423583984375	-5.369673143613166	-3.752175595711107	0.27971059786081864	50	arch0_0002
modulated_noise	24.0	3692.423583984375	-3.4372804959920047	-3.752175595711107	0.27971059786081864	50	arch0_0004
modulated_noise	24.0	3692.423583984375	-3.174466772508281	-3.752175595711107	0.27971059786081864	50	arch0_0006
modulated_noise	24.0	3692.423583984375	-2.1006385268077103	-3.752175595711107	0.27971059786081864	50	arch0_0007
modulated_noise	24.0	3692.423583984375	-3.7536487483180623	-3.752175595711107	0.27971059786081864	50	arch0_0008
modulated_noise	24.0	3692.423583984375	-4.681294453025869	-3.752175595711107	0.27971059786081864	50	arch0_0009
modulated_noise	24.0	3692.423583984375	-3.977675967189196	-3.752175595711107	0.27971059786081864	50	arch0_0016
modulated_noise	24.0	3692.423583984375	-3.2690514529610026	-3.752175595711107	0.27971059786081864	50	arch0_0017
modulated_noise	28.0	5760.4599609375	-4.4546348659281545	-4.120983682548758	0.2377772433146493	50	arch0_0000
modulated_noise	28.0	5760.4599609375	-3.9136318233765133	-4.120983682548758	0.2377772433146493	50	arch0_0001
modulated_noise	28.0	5760.4599609375	-5.4261770443754065	-4.120983682548758	0.2377772433146493	50	arch0_0002
modulated_noise	28.0	5760.4599609375	-3.8187752448918344	-4.120983682548758	0.2377772433146493	50	arch0_0004
modulated_noise	28.0	5760.4599609375	-3.6116400498615966	-4.120983682548758	0.2377772433146493	50	arch0_0006
modulated_noise	28.0	5760.4599609375	-2.739903663468044	-4.120983682548758	0.2377772433146493	50	arch0_0007
modulated_noise	28.0	5760.4599609375	-4.1824484829395585	-4.120983682548758	0.2377772433146493	50	arch0_0008
modulated_noise	28.0	5760.4599609375	-4.862554918081634	-4.120983682548758	0.2377772433146493	50	arch0_0009
modulated_noise	28.0	5760.4599609375	-4.557117182809638	-4.120983682548758	0.2377772433146493	50	arch0_0016
modulated_noise	28.0	5760.4599609375	-3.6429535497552004	-4.120983682548758	0.2377772433146493	50	arch0_0017
modulated_noise	32.0	8000.0	-4.922544738368149	-4.447476505817386	0.27079570655180807	50	arch0_0000
modulated_noise	32.0	8000.0	-4.380229794492152	-4.447476505817386	0.27079570655180807	50	arch0_0001
modulated_noise	32.0	8000.0	-5.885404331438898	-4.447476505817386	0.27079570655180807	50	arch0_0002
modulated_noise	32.0	8000.0	-4.095495331711877	-4.447476505817386	0.27079570655180807	50	arch0_0004
modulated_noise	32.0	8000.0	-4.011969146359751	-4.447476505817386	0.27079570655180807	50	arch0_0006
modulated_noise	32.0	8000.0	-2.7358703829563873	-4.447476505817386	0.27079570655180807	50	arch0_0007
modulated_noise	32.0	8000.0	-4.5572568231257184	-4.447476505817386	0.27079570655180807	50	arch0_0008
modulated_noise	32.0	8000.0	-5.320518857677999	-4.447476505817386	0.27079570655180807	50	arch0_0009
modulated_noise	32.0	8000.0	-4.621997819261636	-4.447476505817386	0.27079570655180807	50	arch0_0016
modulated_noise	32.0	8000.0	-3.9434778327812947	-4.447476505817386	0.27079570655180807	50	arch0_0017
stationary_noise	0.0	80.0	-3.371063146973485	-3.0808342310524557	0.05386617390070748	320	arch0_0000
stationary_noise	0.0	80.0	-2.9645012085803373	-3.0808342310524557	0.05386617390070748	320	arch0_0001
stationary_noise	0.0	80.0	-3.0989996358927776	-3.0808342310524557	0.05386617390070748	320	arch0_0002
stationary_noise	0.0	80.0	-3.119823364583467	-3.0808342310524557	0.05386617390070748	320	arch0_0004
stationary_noise	0.0	80.0	-3.0043305626846677	-3.0808342310524557	0.05386617390070748	320	arch0_0006
stationary_noise	0.0	80.0	-3.277659595442254	-3.0808342310524557	0.05386617390070748	320	arch0_0007
stationary_noise	0.0	80.0	-3.021220101044241	-3.0808342310524557	0.05386617390070748	320	arch0_0008
stationary_noise	0.0	80.0	-3.2167076172333338	-3.0808342310524557	0.05386617390070748	320	arch0_0009
stationary_noise	0.0	80.0	-2.8252948363368855	-3.0808342310524557	0.05386617390070748	320	arch0_0016
stationary_noise	0.0	80.0	-2.9087422417531053	-3.0808342310524557	0.05386617390070748	320	arch0_0017
stationary_noise	4.0	242.87576293945312	-2.9872974662829255	-2.830382584942212	0.06912090425692227	320	arch0_0000
stationary_noise	4.0	242.87576293945312	-2.6308127451836305	-2.830382584942212	0.06912090425692227	320	arch0_0001
stationary_noise	4.0	242.87576293945312	-2.9559249422326954	-2.830382584942212	0.06912090425692227	320	arch0_0002
stationary_noise	4.0	242.87576293945312	-3.0168836079760823	-2.830382584942212	0.06912090425692227	320	arch0_0004
stationary_noise	4.0	242.87576293945312	-2.7225202220132	-2.830382584942212	0.06912090425692227	320	arch0_0006
stationary_noise	4.0	242.87576293945312	-3.164733087528967	-2.830382584942212	0.06912090425692227	320	arch0_0007
stationary_noise	4.0	242.87576293945312	-2.484082519022203	-2.830382584942212	0.06912090425692227	320	arch0_0008
stationary_noise	4.0	242.87576293945312	-2.876081647016792	-2.830382584942212	0.06912090425692227	320	arch0_0009
stationary_noise	4.0	242.87576293945312	-2.573848501981979	-2.830382584942212	0.06912090425692227	320	arch0_0016
stationary_noise	4.0	242.87576293945312	-2.891641110183646	-2.830382584942212	0.06912090425692227	320	arch0_0017
stationary_noise	8.0	491.6507873535156	-2.5777675435723957	-2.6031745490932754	0.06423217458522822	320	arch0_0000
stationary_noise	8.0	491.6507873535156	-2.676682478384633	-2.6031745490932754	0.06423217458522822	320	arch0_0001
stationary_noise	8.0	491.6507873535156	-2.5417883186847408	-2.6031745490932754	0.06423217458522822	320	arch0_0002
stationary_noise	8.0	491.6507873535156	-2.8518219568262904	-2.6031745490932754	0.06423217458522822	320	arch0_0004
stationary_noise	8.0	491.6507873535156	-2.2194141833010983	-2.6031745490932754	0.06423217458522822	320	arch0_0006
stationary_noise	8.0	491.6507873535156	-2.7176793682977065	-2.6031745490932754	0.06423217458522822	320	arch0_0007
stationary_noise	8.0	491.6507873535156	-2.8310017872723607	-2.6031745490932754	0.06423217458522822	320	arch0_0008
stationary_noise	8.0	491.6507873535156	-2.7242544763108634	-2.6031745490932754	0.06423217458522822	320	arch0_0009
stationary_noise	8.0	491.6507873535156	-2.338171234893439	-2.6031745490932754	0.06423217458522822	320	arch0_0016
stationary_noise	8.0	491.6507873535156	-2.5531641433892243	-2.6031745490932754	0.06423217458522822	320	arch0_0017
stationary_noise	12.0	871.6275024414062	-2.8392208441863347	-2.638424532648856	0.05918122499518009	320	arch0_0000
stationary_noise	12.0	871.6275024414062	-2.7193891316539416	-2.638424532648856	0.05918122499518009	320	arch0_0001
stationary_noise	12.0	871.6275024414062	-2.872831544953264	-2.638424532648856	0.05918122499518009	320	arch0_0002
stationary_noise	12.0	871.6275024414062	-2.7221908315126684	-2.638424532648856	0.05918122499518009	320	arch0_0004
stationary_noise	12.0	871.6275024414062	-2.7185219806408014	-2.638424532648856	0.05918122499518009	320	arch0_0006
stationary_noise	12.0	871.6275024414062	-2.5844730655404646	-2.638424532648856	0.05918122499518009	320	arch0_0007
stationary_noise	12.0	871.6275024414062	-2.4298914761258517	-2.638424532648856	0.05918122499518009	320	arch0_0008
stationary_noise	12.0	871.6275024414062	-2.7383940322214175	-2.638424532648856	0.05918122499518009	320	arch0_0009
stationary_noise	12.0	871.6275024414062	-2.310162029136323	-2.638424532648856	0.05918122499518009	320	arch0_0016
stationary_noise	12.0	871.6275024414062	-2.449170390517491	-2.638424532648856	0.05918122499518009	320	arch0_0017
stationary_noise	16.0	1452.0006103515625	-3.1754997215810747	-2.944056753750799	0.06761236585798897	320	arch0_0000
stationary_noise	16.0	1452.0006103515625	-3.027075630878691	-2.944056753750799	0.06761236585798897	320	arch0_0001
stationary_noise	16.0	1452.0006103515625	-2.657824708841395	-2.944056753750799	0.06761236585798897	320	arch0_0002
stationary_noise	16.0	1452.0006103515625	-3.0149538704127044	-2.944056753750799	0.06761236585798897	320	arch0_0004
stationary_noise	16.0	1452.0006103515625	-3.014691674333878	-2.944056753750799	0.06761236585798897	320	arch0_0006
stationary_noise	16.0	1452.0006103515625	-3.244430961082283	-2.944056753750799	0.06761236585798897	320	arch0_0007
stationary_noise	16.0	1452.0006103515625	-2.9248767561511597	-2.944056753750799	0.06761236585798897	320	arch0_0008
stationary_noise	16.0	1452.0006103515625	-2.931827511708792	-2.944056753750799	0.06761236585798897	320	arch0_0009
stationary_noise	16.0	1452.0006103515625	-2.534899084076796	-2.944056753750799	0.06761236585798897	320	arch0_0016
stationary_noise	16.0	1452.0006103515625	-2.914487618441214	-2.944056753750799	0.06761236585798897	320	arch0_0017
stationary_noise	20.0	2338.45751953125	-3.245986798863328	-3.372398217684952	0.05756058965685488	320	arch0_0000
stationary_noise	20.0	2338.45751953125	-3.3767165083337027	-3.372398217684952	0.05756058965685488	320	arch0_0001
stationary_noise	20.0	2338.45751953125	-3.4569823327353513	-3.372398217684952	0.05756058965685488	320	arch0_0002
stationary_noise	20.0	2338.45751953125	-3.543128482285621	-3.372398217684952	0.05756058965685488	320	arch0_0004
stationary_noise	20.0	2338.45751953125	-3.5904964868480227	-3.372398217684952	0.05756058965685488	320	arch0_0006
stationary_noise	20.0	2338.45751953125	-3.5941229448622405	-3.372398217684952	0.05756058965685488	320	arch0_0007
stationary_noise	20.0	2338.45751953125	-3.0484884370103944	-3.372398217684952	0.05756058965685488	320	arch0_0008
stationary_noise	20.0	2338.45751953125	-3.360291756975785	-3.372398217684952	0.05756058965685488	320	arch0_0009
stationary_noise	20.0	2338.45751953125	-3.1644298038513186	-3.372398217684952	0.05756058965685488	320	arch0_0016
stationary_noise	20.0	2338.45751953125	-3.3433386250837525	-3.372398217684952	0.05756058965685488	320	arch0_0017
stationary_noise	24.0	3692.423583984375	-3.6411087552984114	-3.7141780448208417	0.06596441877743817	320	arch0_0000
stationary_noise	24.0	3692.423583984375	-3.604283821618693	-3.7141780448208417	0.06596441877743817	320	arch0_0001
stationary_noise	24.0	3692.423583984375	-3.6629156753739553	-3.7141780448208417	0.06596441877743817	320	arch0_0002
stationary_noise	24.0	3692.423583984375	-3.7683318202490734	-3.7141780448208417	0.06596441877743817	320	arch0_0004
stationary_noise	24.0	3692.423583984375	-4.147569668975364	-3.7141780448208417	0.06596441877743817	320	arch0_0006
stationary_noise	24.0	3692.423583984375	-3.9426533424599666	-3.7141780448208417	0.06596441877743817	320	arch0_0007
stationary_noise	24.0	3692.423583984375	-3.5008062165792593	-3.7141780448208417	0.06596441877743817	320	arch0_0008
stationary_noise	24.0	3692.423583984375	-3.651987354499743	-3.7141780448208417	0.06596441877743817	320	arch0_0009
stationary_noise	24.0	3692.423583984375	-3.4408403863124652	-3.7141780448208417	0.06596441877743817	320	arch0_0016
stationary_noise	24.0	3692.423583984375	-3.781283406841486	-3.7141780448208417	0.06596441877743817	320	arch0_0017
stationary_noise	28.0	5760.4599609375	-3.9384513268920314	-3.824668983957808	0.06782745589793784	320	arch0_0000
stationary_noise	28.0	5760.4599609375	-3.892153752056162	-3.824668983957808	0.06782745589793784	320	arch0_0001
stationary_noise	28.0	5760.4599609375	-3.409458090887013	-3.824668983957808	0.06782745589793784	320	arch0_0002
stationary_noise	28.0	5760.4599609375	-3.893742929870982	-3.824668983957808	0.06782745589793784	320	arch0_0004
stationary_noise	28.0	5760.4599609375	-3.871597748458324	-3.824668983957808	0.06782745589793784	320	arch0_0006
stationary_noise	28.0	5760.4599609375	-4.130988627172191	-3.824668983957808	0.06782745589793784	320	arch0_0007
stationary_noise	28.0	5760.4599609375	-3.7055958279708645	-3.824668983957808	0.06782745589793784	320	arch0_0008
stationary_noise	28.0	5760.4599609375	-3.9492721215701487	-3.824668983957808	0.06782745589793784	320	arch0_0009
stationary_noise	28.0	5760.4599609375	-3.5342719848660167	-3.824668983957808	0.06782745589793784	320	arch0_0016
stationary_noise	28.0	5760.4599609375	-3.9211574298343455	-3.824668983957808	0.06782745589793784	320	arch0_0017
stationary_noise	32.0	8000.0	-4.098007918151945	-4.008697368543302	0.0506346740368584	320	arch0_0000
stationary_noise	32.0	8000.0	-3.9265403316739547	-4.008697368543302	0.0506346740368584	320	arch0_0001
stationary_noise	32.0	8000.0	-3.9378036135589376	-4.008697368543302	0.0506346740368584	320	arch0_0002
stationary_noise	32.0	8000.0	-3.918364775327976	-4.008697368543302	0.0506346740368584	320	arch0_0004
stationary_noise	32.0	8000.0	-4.236596116427299	-4.008697368543302	0.0506346740368584	320	arch0_0006
stationary_noise	32.0	8000.0	-4.255411131288604	-4.008697368543302	0.0506346740368584	320	arch0_0007
stationary_noise	32.0	8000.0	-3.952707412681331	-4.008697368543302	0.0506346740368584	320	arch0_0008
stationary_noise	32.0	8000.0	-4.106518764949455	-4.008697368543302	0.0506346740368584	320	arch0_0009
stationary_noise	32.0	8000.0	-3.7511232286097327	-4.008697368543302	0.0506346740368584	320	arch0_0016
stationary_noise	32.0	8000.0	-3.9039003927637888	-4.008697368543302	0.0506346740368584	320	arch0_0017
modulated_noise	0.0	80.0	-2.34327837150637	-3.1926350895273616	0.20814180809542876	320	arch0_0000
modulated_noise	0.0	80.0	-3.985338939418768	-3.1926350895273616	0.20814180809542876	320	arch0_0001
modulated_noise	0.0	80.0	-3.8296814456254356	-3.1926350895273616	0.20814180809542876	320	arch0_0002
modulated_noise	0.0	80.0	-3.475268196089131	-3.1926350895273616	0.20814180809542876	320	arch0_0004
modulated_noise	0.0	80.0	-2.876150204947732	-3.1926350895273616	0.20814180809542876	320	arch0_0006
modulated_noise	0.0	80.0	-2.506437976977262	-3.1926350895273616	0.20814180809542876	320	arch0_0007
modulated_noise	0.0	80.0	-3.1811175313748796	-3.1926350895273616	0.20814180809542876	320	arch0_0008
modulated_noise	0.0	80.0	-2.3485637017633163	-3.1926350895273616	0.20814180809542876	320	arch0_0009
modulated_noise	0.0	80.0	-3.31296336887402	-3.1926350895273616	0.20814180809542876	320	arch0_0016
modulated_noise	0.0	80.0	-4.067551158696701	-3.1926350895273616	0.20814180809542876	320	arch0_0017
modulated_noise	4.0	242.87576293945312	-2.7343288681551217	-3.277404826142366	0.18511007396532272	320	arch0_0000
modulated_noise	4.0	242.87576293945312	-4.002412331677481	-3.277404826142366	0.18511007396532272	320	arch0_0001
modulated_noise	4.0	242.87576293945312	-3.5351588698634484	-3.277404826142366	0.18511007396532272	320	arch0_0002
modulated_noise	4.0	242.87576293945312	-3.1429270915172727	-3.277404826142366	0.18511007396532272	320	arch0_0004
modulated_noise	4.0	242.87576293945312	-3.3517566196659137	-3.277404826142366	0.18511007396532272	320	arch0_0006
modulated_noise	4.0	242.87576293945312	-2.7753058896496534	-3.277404826142366	0.18511007396532272	320	arch0_0007
modulated_noise	4.0	242.87576293945312	-3.2339373540535297	-3.277404826142366	0.18511007396532272	320	arch0_0008
modulated_noise	4.0	242.87576293945312	-2.2920023368462017	-3.277404826142366	0.18511007396532272	320	arch0_0009
modulated_noise	4.0	242.87576293945312	-3.4753415847712588	-3.277404826142366	0.18511007396532272	320	arch0_0016
modulated_noise	4.0	242.87576293945312	-4.230877315223781	-3.277404826142366	0.18511007396532272	320	arch0_0017
modulated_noise	8.0	491.6507873535156	-3.408447530485525	-3.632609761935497	0.21600803639311847	320	arch0_0000
modulated_noise	8.0	491.6507873535156	-4.09180156201346	-3.632609761935497	0.21600803639311847	320	arch0_0001
modulated_noise	8.0	491.6507873535156	-3.662885618311327	-3.632609761935497	0.21600803639311847	320	arch0_0002
modulated_noise	8.0	491.6507873535156	-3.8907151861436993	-3.632609761935497	0.21600803639311847	320	arch0_0004
modulated_noise	8.0	491.6507873535156	-3.909033004264218	-3.632609761935497	0.21600803639311847	320	arch0_0006
modulated_noise	8.0	491.6507873535156	-2.894067648058407	-3.632609761935497	0.21600803639311847	320	arch0_0007
modulated_noise	8.0	491.6507873535156	-3.3859166139684866	-3.632609761935497	0.21600803639311847	320	arch0_0008
modulated_noise	8.0	491.6507873535156	-2.365737156752488	-3.632609761935497	0.21600803639311847	320	arch0_0009
modulated_noise	8.0	491.6507873535156	-3.844701866291479	-3.632609761935497	0.21600803639311847	320	arch0_0016
modulated_noise	8.0	491.6507873535156	-4.872791433065879	-3.632609761935497	0.21600803639311847	320	arch0_0017
modulated_noise	12.0	871.6275024414062	-4.281045717645822	-4.512233166129886	0.24362528741047812	320	arch0_0000
modulated_noise	12.0	871.6275024414062	-5.248352575126564	-4.512233166129886	0.24362528741047812	320	arch0_0001
modulated_noise	12.0	871.6275024414062	-4.833230099074945	-4.512233166129886	0.24362528741047812	320	arch0_0002
modulated_noise	12.0	871.6275024414062	-5.1759967102590885	-4.512233166129886	0.24362528741047812	320	arch0_0004
modulated_noise	12.0	871.6275024414062	-4.436815087005991	-4.512233166129886	0.24362528741047812	320	arch0_0006
modulated_noise	12.0	871.6275024414062	-3.7637227562043662	-4.512233166129886	0.24362528741047812	320	arch0_0007
modulated_noise	12.0	871.6275024414062	-4.464595595689299	-4.512233166129886	0.24362528741047812	320	arch0_0008
modulated_noise	12.0	871.6275024414062	-2.8086815006252	-4.512233166129886	0.24362528741047812	320	arch0_0009
modulated_noise	12.0	871.6275024414062	-4.787114330211719	-4.512233166129886	0.24362528741047812	320	arch0_0016
modulated_noise	12.0	871.6275024414062	-5.322777289455867	-4.512233166129886	0.24362528741047812	320	arch0_0017
modulated_noise	16.0	1452.0006103515625	-4.614609001468538	-5.002006071774416	0.21608085054210485	320	arch0_0000
modulated_noise	16.0	1452.0006103515625	-5.414944105407907	-5.002006071774416	0.21608085054210485	320	arch0_0001
modulated_noise	16.0	1452.0006103515625	-5.540283238962392	-5.002006071774416	0.21608085054210485	320	arch0_0002
modulated_noise	16.0	1452.0006103515625	-5.6025065050723155	-5.002006071774416	0.21608085054210485	320	arch0_0004
modulated_noise	16.0	1452.0006103515625	-5.073417998963482	-5.002006071774416	0.21608085054210485	320	arch0_0006
modulated_noise	16.0	1452.0006103515625	-4.5773292035952196	-5.002006071774416	0.21608085054210485	320	arch0_0007
modulated_noise	16.0	1452.0006103515625	-4.612424588654745	-5.002006071774416	0.21608085054210485	320	arch0_0008
modulated_noise	16.0	1452.0006103515625	-3.505347421050045	-5.002006071774416	0.21608085054210485	320	arch0_0009
modulated_noise	16.0	1452.0006103515625	-5.344634333823347	-5.002006071774416	0.21608085054210485	320	arch0_0016
modulated_noise	16.0	1452.0006103515625	-5.734564320746174	-5.002006071774416	0.21608085054210485	320	arch0_0017
modulated_noise	20.0	2338.45751953125	-5.280724407129292	-5.576536012007159	0.23024427454660887	320	arch0_0000
modulated_noise	20.0	2338.45751953125	-6.213785155610289	-5.576536012007159	0.23024427454660887	320	arch0_0001
modulated_noise	20.0	2338.45751953125	-5.776894175854813	-5.576536012007159	0.23024427454660887	320	arch0_0002
modulated_noise	20.0	2338.45751953125	-6.410704740393822	-5.576536012007159	0.23024427454660887	320	arch0_0004
modulated_noise	20.0	2338.45751953125	-5.854589240323351	-5.576536012007159	0.23024427454660887	320	arch0_0006
modulated_noise	20.0	2338.45751953125	-4.870237676818864	-5.576536012007159	0.23024427454660887	320	arch0_0007
modulated_noise	20.0	2338.45751953125	-5.361724435855893	-5.576536012007159	0.23024427454660887	320	arch0_0008
modulated_noise	20.0	2338.45751953125	-4.069603069443616	-5.576536012007159	0.23024427454660887	320	arch0_0009
modulated_noise	20.0	2338.45751953125	-5.545920093151872	-5.576536012007159	0.23024427454660887	320	arch0_0016
modulated_noise	20.0	2338.45751953125	-6.38117712548977	-5.576536012007159	0.23024427454660887	320	arch0_0017
modulated_noise	24.0	3692.423583984375	-5.670618623001503	-6.092083271249844	0.22689150241681488	320	arch0_0000
modulated_noise	24.0	3692.423583984375	-6.5255245269923465	-6.092083271249844	0.22689150241681488	320	arch0_0001
modulated_noise	24.0	3692.423583984375	-6.116939033639218	-6.092083271249844	0.22689150241681488	320	arch0_0002
modulated_noise	24.0	3692.423583984375	-7.089300076970258	-6.092083271249844	0.22689150241681488	320	arch0_0004
modulated_noise	24.0	3692.423583984375	-6.415492189222718	-6.092083271249844	0.22689150241681488	320	arch0_0006
modulated_noise	24.0	3692.423583984375	-5.621944251690785	-6.092083271249844	0.22689150241681488	320	arch0_0007
modulated_noise	24.0	3692.423583984375	-5.904651170734079	-6.092083271249844	0.22689150241681488	320	arch0_0008
modulated_noise	24.0	3692.423583984375	-4.646813252070529	-6.092083271249844	0.22689150241681488	320	arch0_0009
modulated_noise	24.0	3692.423583984375	-5.942636536153801	-6.092083271249844	0.22689150241681488	320	arch0_0016
modulated_noise	24.0	3692.423583984375	-6.986913052023204	-6.092083271249844	0.22689150241681488	320	arch0_0017
modulated_noise	28.0	5760.4599609375	-6.053934924228158	-6.407345287748013	0.19313657022756006	320	arch0_0000
modulated_noise	28.0	5760.4599609375	-7.069069418850606	-6.407345287748013	0.19313657022756006	320	arch0_0001
modulated_noise	28.0	5760.4599609375	-6.675551892742175	-6.407345287748013	0.19313657022756006	320	arch0_0002
modulated_noise	28.0	5760.4599609375	-6.937398086800665	-6.407345287748013	0.19313657022756006	320	arch0_0004
modulated_noise	28.0	5760.4599609375	-6.579258515770042	-6.407345287748013	0.19313657022756006	320	arch0_0006
modulated_noise	28.0	5760.4599609375	-6.000334574047034	-6.407345287748013	0.19313657022756006	320	arch0_0007
modulated_noise	28.0	5760.4599609375	-6.1208980108807935	-6.407345287748013	0.19313657022756006	320	arch0_0008
modulated_noise	28.0	5760.4599609375	-5.093766910659768	-6.407345287748013	0.19313657022756006	320	arch0_0009
modulated_noise	28.0	5760.4599609375	-6.477219980729539	-6.407345287748013	0.19313657022756006	320	arch0_0016
modulated_noise	28.0	5760.4599609375	-7.066020562771357	-6.407345287748013	0.19313657022756006	320	arch0_0017
modulated_noise	32.0	8000.0	-6.306430656819984	-6.6687326330942795	0.18520927129749853	320	arch0_0000
modulated_noise	32.0	8000.0	-7.098488452529169	-6.6687326330942795	0.18520927129749853	320	arch0_0001
modulated_noise	32.0	8000.0	-7.19597650965634	-6.6687326330942795	0.18520927129749853	320	arch0_0002
modulated_noise	32.0	8000.0	-7.342217114811445	-6.6687326330942795	0.18520927129749853	320	arch0_0004
modulated_noise	32.0	8000.0	-6.797812146160071	-6.6687326330942795	0.18520927129749853	320	arch0_0006
modulated_noise	32.0	8000.0	-6.071579574944563	-6.6687326330942795	0.18520927129749853	320	arch0_0007
modulated_noise	32.0	8000.0	-6.388285245606697	-6.6687326330942795	0.18520927129749853	320	arch0_0008
modulated_noise	32.0	8000.0	-5.564883075463769	-6.6687326330942795	0.18520927129749853	320	arch0_0009
modulated_noise	32.0	8000.0	-6.645647003434366	-6.6687326330942795	0.18520927129749853	320	arch0_0016
modulated_noise	32.0	8000.0	-7.2760065515163985	-6.6687326330942795	0.18520927129749853	320	arch0_0017
stationary_noise	0.0	80.0	-2.1666714997029466	-2.2129061774781538	0.1175113032775742	1000	arch0_0000
stationary_noise	0.0	80.0	-2.361974502644221	-2.2129061774781538	0.1175113032775742	1000	arch0_0001
stationary_noise	0.0	80.0	-2.4729446268692734	-2.2129061774781538	0.1175113032775742	1000	arch0_0002
stationary_noise	0.0	80.0	-2.2297165250037523	-2.2129061774781538	0.1175113032775742	1000	arch0_0004
stationary_noise	0.0	80.0	-2.048694508542325	-2.2129061774781538	0.1175113032775742	1000	arch0_0006
stationary_noise	0.0	80.0	-3.0200334187054847	-2.2129061774781538	0.1175113032775742	1000	arch0_0007
stationary_noise	0.0	80.0	-1.779317783869195	-2.2129061774781538	0.1175113032775742	1000	arch0_0008
stationary_noise	0.0	80.0	-2.059637891637151	-2.2129061774781538	0.1175113032775742	1000	arch0_0009
stationary_noise	0.0	80.0	-1.7072032598732099	-2.2129061774781538	0.1175113032775742	1000	arch0_0016
stationary_noise	0.0	80.0	-2.282867757933978	-2.2129061774781538	0.1175113032775742	1000	arch0_0017
stationary_noise	4.0	242.87576293945312	-2.1707700784886512	-2.1106781410733317	0.07848706952271987	1000	arch0_0000
stationary_noise	4.0	242.87576293945312	-1.952733322966094	-2.1106781410733317	0.07848706952271987	1000	arch0_0001
stationary_noise	4.0	242.87576293945312	-2.1675584658086726	-2.1106781410733317	0.07848706952271987	1000	arch0_0002
stationary_noise	4.0	242.87576293945312	-2.4080561032273047	-2.1106781410733317	0.07848706952271987	1000	arch0_0004
stationary_noise	4.0	242.87576293945312	-2.221063059526959	-2.1106781410733317	0.07848706952271987	1000	arch0_0006
stationary_noise	4.0	242.87576293945312	-2.5773131104282587	-2.1106781410733317	0.07848706952271987	1000	arch0_0007
stationary_noise	4.0	242.87576293945312	-1.8165145874643591	-2.1106781410733317	0.07848706952271987	1000	arch0_0008
stationary_noise	4.0	242.87576293945312	-1.9980660979499856	-2.1106781410733317	0.07848706952271987	1000	arch0_0009
stationary_noise	4.0	242.87576293945312	-1.8135932133096428	-2.1106781410733317	0.07848706952271987	1000	arch0_0016
stationary_noise	4.0	242.87576293945312	-1.98111337156339	-2.1106781410733317	0.07848706952271987	1000	arch0_0017
stationary_noise	8.0	491.6507873535156	-1.812937311204588	-1.9864068361854166	0.08201216141715531	1000	arch0_0000
stationary_noise	8.0	491.6507873535156	-1.975064633772891	-1.9864068361854166	0.08201216141715531	1000	arch0_0001
stationary_noise	8.0	491.6507873535156	-2.2571562776068763	-1.9864068361854166	0.08201216141715531	1000	arch0_0002
stationary_noise	8.0	491.6507873535156	-2.237196283314092	-1.9864068361854166	0.08201216141715531	1000	arch0_0004
stationary_noise	8.0	491.6507873535156	-2.248124817538417	-1.9864068361854166	0.08201216141715531	1000	arch0_0006
stationary_noise	8.0	491.6507873535156	-2.2524828251261524	-1.9864068361854166	0.08201216141715531	1000	arch0_0007
stationary_noise	8.0	491.6507873535156	-1.8234969818977682	-1.9864068361854166	0.08201216141715531	1000	arch0_0008
stationary_noise	8.0	491.6507873535156	-1.836560528760904	-1.9864068361854166	0.08201216141715531	1000	arch0_0009
stationary_noise	8.0	491.6507873535156	-1.488702320949337	-1.9864068361854166	0.08201216141715531	1000	arch0_0016
stationary_noise	8.0	491.6507873535156	-1.9323463816831408	-1.9864068361854166	0.08201216141715531	1000	arch0_0017
stationary_noise	12.0	871.6275024414062	-2.5701616616714893	-2.2215911847472514	0.08460379272451125	1000	arch0_0000
stationary_noise	12.0	871.6275024414062	-2.0412337246832015	-2.2215911847472514	0.08460379272451125	1000	arch0_0001
stationary_noise	12.0	871.6275024414062	-2.4020214419483095	-2.2215911847472514	0.08460379272451125	1000	arch0_0002
stationary_noise	12.0	871.6275024414062	-2.4379719562607858	-2.2215911847472514	0.08460379272451125	1000	arch0_0004
stationary_noise	12.0	871.6275024414062	-2.285351939452069	-2.2215911847472514	0.08460379272451125	1000	arch0_0006
stationary_noise	12.0	871.6275024414062	-2.5998791395052234	-2.2215911847472514	0.08460379272451125	1000	arch0_0007
stationary_noise	12.0	871.6275024414062	-2.053001374870928	-2.2215911847472514	0.08460379272451125	1000	arch0_0008
stationary_noise	12.0	871.6275024414062	-1.9566001706270866	-2.2215911847472514	0.08460379272451125	1000	arch0_0009
stationary_noise	12.0	871.6275024414062	-1.9512735564284627	-2.2215911847472514	0.08460379272451125	1000	arch0_0016
stationary_noise	12.0	871.6275024414062	-1.9184168820249599	-2.2215911847472514	0.08460379272451125	1000	arch0_0017
stationary_noise	16.0	1452.0006103515625	-2.864517521378217	-2.575815671410331	0.10745242149247575	1000	arch0_0000
stationary_noise	16.0	1452.0006103515625	-2.473491159987602	-2.575815671410331	0.10745242149247575	1000	arch0_0001
stationary_noise	16.0	1452.0006103515625	-2.814902435655199	-2.575815671410331	0.10745242149247575	1000	arch0_0002
stationary_noise	16.0	1452.0006103515625	-2.7542656606187985	-2.575815671410331	0.10745242149247575	1000	arch0_0004
stationary_noise	16.0	1452.0006103515625	-2.5881609582861054	-2.575815671410331	0.10745242149247575	1000	arch0_0006
stationary_noise	16.0	1452.0006103515625	-3.1515551149127616	-2.575815671410331	0.10745242149247575	1000	arch0_0007
stationary_noise	16.0	1452.0006103515625	-2.5371040374430867	-2.575815671410331	0.10745242149247575	1000	arch0_0008
stationary_noise	16.0	1452.0006103515625	-2.3563409999990617	-2.575815671410331	0.10745242149247575	1000	arch0_0009
stationary_noise	16.0	1452.0006103515625	-2.2485825544883835	-2.575815671410331	0.10745242149247575	1000	arch0_0016
stationary_noise	16.0	1452.0006103515625	-1.9692362713340912	-2.575815671410331	0.10745242149247575	1000	arch0_0017
stationary_noise	20.0	2338.45751953125	-3.455547119445371	-3.200613892519317	0.09045165337325936	1000	arch0_0000
stationary_noise	20.0	2338.45751953125	-3.0364581189580506	-3.200613892519317	0.09045165337325936	1000	arch0_0001
stationary_noise	20.0	2338.45751953125	-3.4440355185552467	-3.200613892519317	0.09045165337325936	1000	arch0_0002
stationary_noise	20.0	2338.45751953125	-3.403006546802952	-3.200613892519317	0.09045165337325936	1000	arch0_0004
stationary_noise	20.0	2338.45751953125	-3.066390008454998	-3.200613892519317	0.09045165337325936	1000	arch0_0006
stationary_noise	20.0	2338.45751953125	-3.664912343418361	-3.200613892519317	0.09045165337325936	1000	arch0_0007
stationary_noise	20.0	2338.45751953125	-2.828457731231327	-3.200613892519317	0.09045165337325936	1000	arch0_0008
stationary_noise	20.0	2338.45751953125	-3.28125962873693	-3.200613892519317	0.09045165337325936	1000	arch0_0009
stationary_noise	20.0	2338.45751953125	-2.922654032951396	-3.200613892519317	0.09045165337325936	1000	arch0_0016
stationary_noise	20.0	2338.45751953125	-2.903417876638538	-3.200613892519317	0.09045165337325936	1000	arch0_0017
stationary_noise	24.0	3692.423583984375	-3.5924003566414497	-3.466015973223365	0.05131358111737456	1000	arch0_0000
stationary_noise	24.0	3692.423583984375	-3.410315967732468	-3.466015973223365	0.05131358111737456	1000	arch0_0001
stationary_noise	24.0	3692.423583984375	-3.6131233250033166	-3.466015973223365	0.05131358111737456	1000	arch0_0002
stationary_noise	24.0	3692.423583984375	-3.72605781421996	-3.466015973223365	0.05131358111737456	1000	arch0_0004
stationary_noise	24.0	3692.423583984375	-3.3514253860227625	-3.466015973223365	0.05131358111737456	1000	arch0_0006
stationary_noise	24.0	3692.423583984375	-3.6384628743941714	-3.466015973223365	0.05131358111737456	1000	arch0_0007
stationary_noise	24.0	3692.423583984375	-3.275883896229355	-3.466015973223365	0.05131358111737456	1000	arch0_0008
stationary_noise	24.0	3692.423583984375	-3.393283771885978	-3.466015973223365	0.05131358111737456	1000	arch0_0009
stationary_noise	24.0	3692.423583984375	-3.2699639728414462	-3.466015973223365	0.05131358111737456	1000	arch0_0016
stationary_noise	24.0	3692.423583984375	-3.389242367262744	-3.466015973223365	0.05131358111737456	1000	arch0_0017
stationary_noise	28.0	5760.4599609375	-3.929257747491526	-3.7712054061325753	0.045873025457741405	1000	arch0_0000
stationary_noise	28.0	5760.4599609375	-3.761113039562503	-3.7712054061325753	0.045873025457741405	1000	arch0_0001
stationary_noise	28.0	5760.4599609375	-3.88705587907523	-3.7712054061325753	0.045873025457741405	1000	arch0_0002
stationary_noise	28.0	5760.4599609375	-3.7390324356262807	-3.7712054061325753	0.045873025457741405	1000	arch0_0004
stationary_noise	28.0	5760.4599609375	-3.574594975647189	-3.7712054061325753	0.045873025457741405	1000	arch0_0006
stationary_noise	28.0	5760.4599609375	-4.035550309898798	-3.7712054061325753	0.045873025457741405	1000	arch0_0007
stationary_noise	28.0	5760.4599609375	-3.7194165798874588	-3.7712054061325753	0.045873025457741405	1000	arch0_0008
stationary_noise	28.0	5760.4599609375	-3.7978720454835275	-3.7712054061325753	0.045873025457741405	1000	arch0_0009
stationary_noise	28.0	5760.4599609375	-3.6466845536900507	-3.7712054061325753	0.045873025457741405	1000	arch0_0016
stationary_noise	28.0	5760.4599609375	-3.6214764949631877	-3.7712054061325753	0.045873025457741405	1000	arch0_0017
stationary_noise	32.0	8000.0	-4.130257231312387	-3.9541596192529993	0.06165131868773876	1000	arch0_0000
stationary_noise	32.0	8000.0	-3.8769557170599005	-3.9541596192529993	0.06165131868773876	1000	arch0_0001
stationary_noise	32.0	8000.0	-4.0835243913234915	-3.9541596192529993	0.06165131868773876	1000	arch0_0002
stationary_noise	32.0	8000.0	-3.965774976641785	-3.9541596192529993	0.06165131868773876	1000	arch0_0004
stationary_noise	32.0	8000.0	-3.8486072538331695	-3.9541596192529993	0.06165131868773876	1000	arch0_0006
stationary_noise	32.0	8000.0	-4.256521039847241	-3.9541596192529993	0.06165131868773876	1000	arch0_0007
stationary_noise	32.0	8000.0	-3.661101622479331	-3.9541596192529993	0.06165131868773876	1000	arch0_0008
stationary_noise	32.0	8000.0	-4.144861824818981	-3.9541596192529993	0.06165131868773876	1000	arch0_0009
stationary_noise	32.0	8000.0	-3.8483855177560335	-3.9541596192529993	0.06165131868773876	1000	arch0_0016
stationary_noise	32.0	8000.0	-3.7256066174576694	-3.9541596192529993	0.06165131868773876	1000	arch0_0017
modulated_noise	0.0	80.0	-2.7251298759023284	-1.8299178921360824	0.275686304283093	1000	arch0_0000
modulated_noise	0.0	80.0	-2.531096143133125	-1.8299178921360824	0.275686304283093	1000	arch0_0001
modulated_noise	0.0	80.0	-2.166550412521602	-1.8299178921360824	0.275686304283093	1000	arch0_0002
modulated_noise	0.0	80.0	-1.7024137837337356	-1.8299178921360824	0.275686304283093	1000	arch0_0004
modulated_noise	0.0	80.0	-2.4070301494745285	-1.8299178921360824	0.275686304283093	1000	arch0_0006
modulated_noise	0.0	80.0	-1.5037959753314791	-1.8299178921360824	0.275686304283093	1000	arch0_0007
modulated_noise	0.0	80.0	-1.3657756050430756	-1.8299178921360824	0.275686304283093	1000	arch0_0008
modulated_noise	0.0	80.0	0.30390584797110887	-1.8299178921360824	0.275686304283093	1000	arch0_0009
modulated_noise	0.0	80.0	-1.9231689142254633	-1.8299178921360824	0.275686304283093	1000	arch0_0016
modulated_noise	0.0	80.0	-2.278123909966595	-1.8299178921360824	0.275686304283093	1000	arch0_0017
modulated_noise	4.0	242.87576293945312	-3.178889397477327	-2.1057248127295662	0.31224100761373097	1000	arch0_0000
modulated_noise	4.0	242.87576293945312	-2.842323234258088	-2.1057248127295662	0.31224100761373097	1000	arch0_0001
modulated_noise	4.0	242.87576293945312	-2.3707395042922617	-2.1057248127295662	0.31224100761373097	1000	arch0_0002
modulated_noise	4.0	242.87576293945312	-2.508122012439387	-2.1057248127295662	0.31224100761373097	1000	arch0_0004
modulated_noise	4.0	242.87576293945312	-2.5657368837055836	-2.1057248127295662	0.31224100761373097	1000	arch0_0006
modulated_noise	4.0	242.87576293945312	-1.4153912767035777	-2.1057248127295662	0.31224100761373097	1000	arch0_0007
modulated_noise	4.0	242.87576293945312	-1.721757756650112	-2.1057248127295662	0.31224100761373097	1000	arch0_0008
modulated_noise	4.0	242.87576293945312	0.2946265116365589	-2.1057248127295662	0.31224100761373097	1000	arch0_0009
modulated_noise	4.0	242.87576293945312	-2.6050668046026586	-2.1057248127295662	0.31224100761373097	1000	arch0_0016
modulated_noise	4.0	242.87576293945312	-2.1438477688032247	-2.1057248127295662	0.31224100761373097	1000	arch0_0017
modulated_noise	8.0	491.6507873535156	-2.873519079265298	-2.3016439842256267	0.2779338697314861	1000	arch0_0000
modulated_noise	8.0	491.6507873535156	-3.503416219541428	-2.3016439842256267	0.2779338697314861	1000	arch0_0001
modulated_noise	8.0	491.6507873535156	-2.299862675760174	-2.3016439842256267	0.2779338697314861	1000	arch0_0002
modulated_noise	8.0	491.6507873535156	-2.3990618016647067	-2.3016439842256267	0.2779338697314861	1000	arch0_0004
modulated_noise	8.0	491.6507873535156	-3.0078064901076127	-2.3016439842256267	0.2779338697314861	1000	arch0_0006
modulated_noise	8.0	491.6507873535156	-1.4858295498304095	-2.3016439842256267	0.2779338697314861	1000	arch0_0007
modulated_noise	8.0	491.6507873535156	-2.176161642712028	-2.3016439842256267	0.2779338697314861	1000	arch0_0008
modulated_noise	8.0	491.6507873535156	-0.34181923887127125	-2.3016439842256267	0.2779338697314861	1000	arch0_0009
modulated_noise	8.0	491.6507873535156	-2.6853327824263897	-2.3016439842256267	0.2779338697314861	1000	arch0_0016
modulated_noise	8.0	491.6507873535156	-2.2436303620769493	-2.3016439842256267	0.2779338697314861	1000	arch0_0017
modulated_noise	12.0	871.6275024414062	-4.829132729642837	-3.996629803485682	0.2977329405822536	1000	arch0_0000
modulated_noise	12.0	871.6275024414062	-4.909943690334093	-3.996629803485682	0.2977329405822536	1000	arch0_0001
modulated_noise	12.0	871.6275024414062	-4.200155558236077	-3.996629803485682	0.2977329405822536	1000	arch0_0002
modulated_noise	12.0	871.6275024414062	-3.6480506232308954	-3.996629803485682	0.2977329405822536	1000	arch0_0004
modulated_noise	12.0	871.6275024414062	-4.824117230121371	-3.996629803485682	0.2977329405822536	1000	arch0_0006
modulated_noise	12.0	871.6275024414062	-3.2718752700877594	-3.996629803485682	0.2977329405822536	1000	arch0_0007
modulated_noise	12.0	871.6275024414062	-3.88827224235865	-3.996629803485682	0.2977329405822536	1000	arch0_0008
modulated_noise	12.0	871.6275024414062	-1.78958187014029	-3.996629803485682	0.2977329405822536	1000	arch0_0009
modulated_noise	12.0	871.6275024414062	-4.365373091614659	-3.996629803485682	0.2977329405822536	1000	arch0_0016
modulated_noise	12.0	871.6275024414062	-4.239795729090185	-3.996629803485682	0.2977329405822536	1000	arch0_0017
modulated_noise	16.0	1452.0006103515625	-5.2045394566478524	-4.79971359697698	0.2749389207217298	1000	arch0_0000
modulated_noise	16.0	1452.0006103515625	-5.822840754470882	-4.79971359697698	0.2749389207217298	1000	arch0_0001
modulated_noise	16.0	1452.0006103515625	-5.090071180473965	-4.79971359697698	0.2749389207217298	1000	arch0_0002
modulated_noise	16.0	1452.0006103515625	-4.614158087367808	-4.79971359697698	0.2749389207217298	1000	arch0_0004
modulated_noise	16.0	1452.0006103515625	-5.549214651419414	-4.79971359697698	0.2749389207217298	1000	arch0_0006
modulated_noise	16.0	1452.0006103515625	-4.3509183391483415	-4.79971359697698	0.2749389207217298	1000	arch0_0007
modulated_noise	16.0	1452.0006103515625	-4.458536012599001	-4.79971359697698	0.2749389207217298	1000	arch0_0008
modulated_noise	16.0	1452.0006103515625	-2.7014154312751835	-4.79971359697698	0.2749389207217298	1000	arch0_0009
modulated_noise	16.0	1452.0006103515625	-5.165018796699281	-4.79971359697698	0.2749389207217298	1000	arch0_0016
modulated_noise	16.0	1452.0006103515625	-5.040423259668077	-4.79971359697698	0.2749389207217298	1000	arch0_0017
modulated_noise	20.0	2338.45751953125	-5.433413585529582	-5.538027881825682	0.25256939853499394	1000	arch0_0000
modulated_noise	20.0	2338.45751953125	-6.1293999561951145	-5.538027881825682	0.25256939853499394	1000	arch0_0001
modulated_noise	20.0	2338.45751953125	-5.787490878232114	-5.538027881825682	0.25256939853499394	1000	arch0_0002
modulated_noise	20.0	2338.45751953125	-5.532611448059915	-5.538027881825682	0.25256939853499394	1000	arch0_0004
modulated_noise	20.0	2338.45751953125	-6.430562543480192	-5.538027881825682	0.25256939853499394	1000	arch0_0006
modulated_noise	20.0	2338.45751953125	-5.1579867376253	-5.538027881825682	0.25256939853499394	1000	arch0_0007
modulated_noise	20.0	2338.45751953125	-5.064540418528301	-5.538027881825682	0.25256939853499394	1000	arch0_0008
modulated_noise	20.0	2338.45751953125	-3.658630026241829	-5.538027881825682	0.25256939853499394	1000	arch0_0009
modulated_noise	20.0	2338.45751953125	-6.144409661701965	-5.538027881825682	0.25256939853499394	1000	arch0_0016
modulated_noise	20.0	2338.45751953125	-6.041233562662513	-5.538027881825682	0.25256939853499394	1000	arch0_0017
modulated_noise	24.0	3692.423583984375	-6.156670658122746	-6.335419224872113	0.2599837794667847	1000	arch0_0000
modulated_noise	24.0	3692.423583984375	-7.060002107214664	-6.335419224872113	0.2599837794667847	1000	arch0_0001
modulated_noise	24.0	3692.423583984375	-6.460977526536555	-6.335419224872113	0.2599837794667847	1000	arch0_0002
modulated_noise	24.0	3692.423583984375	-6.285732422815633	-6.335419224872113	0.2599837794667847	1000	arch0_0004
modulated_noise	24.0	3692.423583984375	-7.181349336284669	-6.335419224872113	0.2599837794667847	1000	arch0_0006
modulated_noise	24.0	3692.423583984375	-5.791257301066972	-6.335419224872113	0.2599837794667847	1000	arch0_0007
modulated_noise	24.0	3692.423583984375	-5.9947055452137645	-6.335419224872113	0.2599837794667847	1000	arch0_0008
modulated_noise	24.0	3692.423583984375	-4.455242978150569	-6.335419224872113	0.2599837794667847	1000	arch0_0009
modulated_noise	24.0	3692.423583984375	-6.942095582557111	-6.335419224872113	0.2599837794667847	1000	arch0_0016
modulated_noise	24.0	3692.423583984375	-7.026158790758443	-6.335419224872113	0.2599837794667847	1000	arch0_0017
modulated_noise	28.0	5760.4599609375	-6.647582368426537	-6.936222935274555	0.21825624868770635	1000	arch0_0000
modulated_noise	28.0	5760.4599609375	-7.335162952044812	-6.936222935274555	0.21825624868770635	1000	arch0_0001
modulated_noise	28.0	5760.4599609375	-7.088080800410822	-6.936222935274555	0.21825624868770635	1000	arch0_0002
modulated_noise	28.0	5760.4599609375	-7.015171435580011	-6.936222935274555	0.21825624868770635	1000	arch0_0004
modulated_noise	28.0	5760.4599609375	-7.899111787606232	-6.936222935274555	0.21825624868770635	1000	arch0_0006
modulated_noise	28.0	5760.4599609375	-6.200234992878764	-6.936222935274555	0.21825624868770635	1000	arch0_0007
modulated_noise	28.0	5760.4599609375	-6.989878123732255	-6.936222935274555	0.21825624868770635	1000	arch0_0008
modulated_noise	28.0	5760.4599609375	-5.465378021058417	-6.936222935274555	0.21825624868770635	1000	arch0_0009
modulated_noise	28.0	5760.4599609375	-7.4603337781992	-6.936222935274555	0.21825624868770635	1000	arch0_0016
modulated_noise	28.0	5760.4599609375	-7.261295092808499	-6.936222935274555	0.21825624868770635	1000	arch0_0017
modulated_noise	32.0	8000.0	-7.01807977159119	-7.213362873383398	0.24064278459624253	1000	arch0_0000
modulated_noise	32.0	8000.0	-7.352311865412931	-7.213362873383398	0.24064278459624253	1000	arch0_0001
modulated_noise	32.0	8000.0	-7.372551304861334	-7.213362873383398	0.24064278459624253	1000	arch0_0002
modulated_noise	32.0	8000.0	-7.215226940473258	-7.213362873383398	0.24064278459624253	1000	arch0_0004
modulated_noise	32.0	8000.0	-8.022742705032963	-7.213362873383398	0.24064278459624253	1000	arch0_0006
modulated_noise	32.0	8000.0	-6.542022598550246	-7.213362873383398	0.24064278459624253	1000	arch0_0007
modulated_noise	32.0	8000.0	-7.1251248512754195	-7.213362873383398	0.24064278459624253	1000	arch0_0008
modulated_noise	32.0	8000.0	-5.531289174665739	-7.213362873383398	0.24064278459624253	1000	arch0_0009
modulated_noise	32.0	8000.0	-7.8787601001825225	-7.213362873383398	0.24064278459624253	1000	arch0_0016
modulated_noise	32.0	8000.0	-8.075519421788364	-7.213362873383398	0.24064278459624253	1000	arch0_0017
stationary_noise	0.0	80.0	-2.8195509748635597	-2.1580389254050827	0.10680070422727021	3000	arch0_0000
stationary_noise	0.0	80.0	-2.1075028954764163	-2.1580389254050827	0.10680070422727021	3000	arch0_0001
stationary_noise	0.0	80.0	-2.3305334307643912	-2.1580389254050827	0.10680070422727021	3000	arch0_0002
stationary_noise	0.0	80.0	-2.267565728701304	-2.1580389254050827	0.10680070422727021	3000	arch0_0004
stationary_noise	0.0	80.0	-2.124608287773332	-2.1580389254050827	0.10680070422727021	3000	arch0_0006
stationary_noise	0.0	80.0	-2.33099806227898	-2.1580389254050827	0.10680070422727021	3000	arch0_0007
stationary_noise	0.0	80.0	-1.8266020037686954	-2.1580389254050827	0.10680070422727021	3000	arch0_0008
stationary_noise	0.0	80.0	-2.2693733364164546	-2.1580389254050827	0.10680070422727021	3000	arch0_0009
stationary_noise	0.0	80.0	-1.5766437864917242	-2.1580389254050827	0.10680070422727021	3000	arch0_0016
stationary_noise	0.0	80.0	-1.92701074751597	-2.1580389254050827	0.10680070422727021	3000	arch0_0017
stationary_noise	4.0	242.87576293945312	-2.5191370760923566	-2.0050482503190405	0.07316687710970297	3000	arch0_0000
stationary_noise	4.0	242.87576293945312	-1.7964063528255243	-2.0050482503190405	0.07316687710970297	3000	arch0_0001
stationary_noise	4.0	242.87576293945312	-1.9114287142669941	-2.0050482503190405	0.07316687710970297	3000	arch0_0002
stationary_noise	4.0	242.87576293945312	-1.8293986129714987	-2.0050482503190405	0.07316687710970297	3000	arch0_0004
stationary_noise	4.0	242.87576293945312	-1.9408652656783119	-2.0050482503190405	0.07316687710970297	3000	arch0_0006
stationary_noise	4.0	242.87576293945312	-2.2666478989018937	-2.0050482503190405	0.07316687710970297	3000	arch0_0007
stationary_noise	4.0	242.87576293945312	-1.9962428479803367	-2.0050482503190405	0.07316687710970297	3000	arch0_0008
stationary_noise	4.0	242.87576293945312	-2.0474703043473848	-2.0050482503190405	0.07316687710970297	3000	arch0_0009
stationary_noise	4.0	242.87576293945312	-1.7613581539368521	-2.0050482503190405	0.07316687710970297	3000	arch0_0016
stationary_noise	4.0	242.87576293945312	-1.981527276189251	-2.0050482503190405	0.07316687710970297	3000	arch0_0017
stationary_noise	8.0	491.6507873535156	-2.176242983278669	-1.8795484004580842	0.09842698326824081	3000	arch0_0000
stationary_noise	8.0	491.6507873535156	-1.8224943374982783	-1.8795484004580842	0.09842698326824081	3000	arch0_0001
stationary_noise	8.0	491.6507873535156	-1.883956167638895	-1.8795484004580842	0.09842698326824081	3000	arch0_0002
stationary_noise	8.0	491.6507873535156	-1.819195069124515	-1.8795484004580842	0.09842698326824081	3000	arch0_0004
stationary_noise	8.0	491.6507873535156	-1.9627873564025007	-1.8795484004580842	0.09842698326824081	3000	arch0_0006
stationary_noise	8.0	491.6507873535156	-2.180407765081647	-1.8795484004580842	0.09842698326824081	3000	arch0_0007
stationary_noise	8.0	491.6507873535156	-1.4316733233145789	-1.8795484004580842	0.09842698326824081	3000	arch0_0008
stationary_noise	8.0	491.6507873535156	-2.3952885271259863	-1.8795484004580842	0.09842698326824081	3000	arch0_0009
stationary_noise	8.0	491.6507873535156	-1.4878687096109193	-1.8795484004580842	0.09842698326824081	3000	arch0_0016
stationary_noise	8.0	491.6507873535156	-1.6355697655048518	-1.8795484004580842	0.09842698326824081	3000	arch0_0017
stationary_noise	12.0	871.6275024414062	-2.4857487194382473	-2.205995650708503	0.0785624546967789	3000	arch0_0000
stationary_noise	12.0	871.6275024414062	-1.9156952898123152	-2.205995650708503	0.0785624546967789	3000	arch0_0001
stationary_noise	12.0	871.6275024414062	-2.1874136556960755	-2.205995650708503	0.0785624546967789	3000	arch0_0002
stationary_noise	12.0	871.6275024414062	-2.25387960167714	-2.205995650708503	0.0785624546967789	3000	arch0_0004
stationary_noise	12.0	871.6275024414062	-2.106618260083509	-2.205995650708503	0.0785624546967789	3000	arch0_0006
stationary_noise	12.0	871.6275024414062	-2.494599539580654	-2.205995650708503	0.0785624546967789	3000	arch0_0007
stationary_noise	12.0	871.6275024414062	-1.9494482443423897	-2.205995650708503	0.0785624546967789	3000	arch0_0008
stationary_noise	12.0	871.6275024414062	-2.608452784617093	-2.205995650708503	0.0785624546967789	3000	arch0_0009
stationary_noise	12.0	871.6275024414062	-2.087081774780186	-2.205995650708503	0.0785624546967789	3000	arch0_0016
stationary_noise	12.0	871.6275024414062	-1.971018637057419	-2.205995650708503	0.0785624546967789	3000	arch0_0017
stationary_noise	16.0	1452.0006103515625	-2.7908388663407466	-2.554697907709466	0.08412670979811226	3000	arch0_0000
stationary_noise	16.0	1452.0006103515625	-2.6031987883125836	-2.554697907709466	0.08412670979811226	3000	arch0_0001
stationary_noise	16.0	1452.0006103515625	-2.648395696275787	-2.554697907709466	0.08412670979811226	3000	arch0_0002
stationary_noise	16.0	1452.0006103515625	-2.7928117036381583	-2.554697907709466	0.08412670979811226	3000	arch0_0004
stationary_noise	16.0	1452.0006103515625	-2.5252747901886887	-2.554697907709466	0.08412670979811226	3000	arch0_0006
stationary_noise	16.0	1452.0006103515625	-2.675280824494109	-2.554697907709466	0.08412670979811226	3000	arch0_0007
stationary_noise	16.0	1452.0006103515625	-2.3184840457074083	-2.554697907709466	0.08412670979811226	3000	arch0_0008
stationary_noise	16.0	1452.0006103515625	-2.87758812942492	-2.554697907709466	0.08412670979811226	3000	arch0_0009
stationary_noise	16.0	1452.0006103515625	-2.0515910008851606	-2.554697907709466	0.08412670979811226	3000	arch0_0016
stationary_noise	16.0	1452.0006103515625	-2.263515231827095	-2.554697907709466	0.08412670979811226	3000	arch0_0017
stationary_noise	20.0	2338.45751953125	-3.11143686347727	-3.107077651000982	0.09160668210402881	3000	arch0_0000
stationary_noise	20.0	2338.45751953125	-2.9462579669751134	-3.107077651000982	0.09160668210402881	3000	arch0_0001
stationary_noise	20.0	2338.45751953125	-3.13787345450892	-3.107077651000982	0.09160668210402881	3000	arch0_0002
stationary_noise	20.0	2338.45751953125	-3.3831575421433575	-3.107077651000982	0.09160668210402881	3000	arch0_0004
stationary_noise	20.0	2338.45751953125	-2.9776799730127665	-3.107077651000982	0.09160668210402881	3000	arch0_0006
stationary_noise	20.0	2338.45751953125	-3.2772639657627223	-3.107077651000982	0.09160668210402881	3000	arch0_0007
stationary_noise	20.0	2338.45751953125	-2.7508672413414317	-3.107077651000982	0.09160668210402881	3000	arch0_0008
stationary_noise	20.0	2338.45751953125	-3.712037096781892	-3.107077651000982	0.09160668210402881	3000	arch0_0009
stationary_noise	20.0	2338.45751953125	-2.7952809598605697	-3.107077651000982	0.09160668210402881	3000	arch0_0016
stationary_noise	20.0	2338.45751953125	-2.9789214461457743	-3.107077651000982	0.09160668210402881	3000	arch0_0017
stationary_noise	24.0	3692.423583984375	-3.7491104473585306	-3.4953116806131987	0.08931180472707786	3000	arch0_0000
stationary_noise	24.0	3692.423583984375	-3.1619903748410447	-3.4953116806131987	0.08931180472707786	3000	arch0_0001
stationary_noise	24.0	3692.423583984375	-3.7618079399721362	-3.4953116806131987	0.08931180472707786	3000	arch0_0002
stationary_noise	24.0	3692.423583984375	-3.5350843801078713	-3.4953116806131987	0.08931180472707786	3000	arch0_0004
stationary_noise	24.0	3692.423583984375	-3.248344398312073	-3.4953116806131987	0.08931180472707786	3000	arch0_0006
stationary_noise	24.0	3692.423583984375	-3.7397488208579253	-3.4953116806131987	0.08931180472707786	3000	arch0_0007
stationary_noise	24.0	3692.423583984375	-3.2690246385638098	-3.4953116806131987	0.08931180472707786	3000	arch0_0008
stationary_noise	24.0	3692.423583984375	-3.896726929462169	-3.4953116806131987	0.08931180472707786	3000	arch0_0009
stationary_noise	24.0	3692.423583984375	-3.1268874889768172	-3.4953116806131987	0.08931180472707786	3000	arch0_0016
stationary_noise	24.0	3692.423583984375	-3.4643913876796097	-3.4953116806131987	0.08931180472707786	3000	arch0_0017
stationary_noise	28.0	5760.4599609375	-3.769328296210297	-3.6378832954014664	0.07949648086446075	3000	arch0_0000
stationary_noise	28.0	5760.4599609375	-3.5991933818464217	-3.6378832954014664	0.07949648086446075	3000	arch0_0001
stationary_noise	28.0	5760.4599609375	-3.9098364211089502	-3.6378832954014664	0.07949648086446075	3000	arch0_0002
stationary_noise	28.0	5760.4599609375	-3.6873025405196187	-3.6378832954014664	0.07949648086446075	3000	arch0_0004
stationary_noise	28.0	5760.4599609375	-3.4055997310366153	-3.6378832954014664	0.07949648086446075	3000	arch0_0006
stationary_noise	28.0	5760.4599609375	-3.74025616481852	-3.6378832954014664	0.07949648086446075	3000	arch0_0007
stationary_noise	28.0	5760.4599609375	-3.3345007563637523	-3.6378832954014664	0.07949648086446075	3000	arch0_0008
stationary_noise	28.0	5760.4599609375	-4.103975677850795	-3.6378832954014664	0.07949648086446075	3000	arch0_0009
stationary_noise	28.0	5760.4599609375	-3.4126804790854655	-3.6378832954014664	0.07949648086446075	3000	arch0_0016
stationary_noise	28.0	5760.4599609375	-3.416159505174228	-3.6378832954014664	0.07949648086446075	3000	arch0_0017
stationary_noise	32.0	8000.0	-4.169262538264884	-3.8948651311348073	0.07870496394391618	3000	arch0_0000
stationary_noise	32.0	8000.0	-3.8117317971178544	-3.8948651311348073	0.07870496394391618	3000	arch0_0001
stationary_noise	32.0	8000.0	-4.097922245986978	-3.8948651311348073	0.07870496394391618	3000	arch0_0002
stationary_noise	32.0	8000.0	-3.9275981985775843	-3.8948651311348073	0.07870496394391618	3000	arch0_0004
stationary_noise	32.0	8000.0	-3.6319758052976954	-3.8948651311348073	0.07870496394391618	3000	arch0_0006
stationary_noise	32.0	8000.0	-4.247665800536378	-3.8948651311348073	0.07870496394391618	3000	arch0_0007
stationary_noise	32.0	8000.0	-3.744504119434761	-3.8948651311348073	0.07870496394391618	3000	arch0_0008
stationary_noise	32.0	8000.0	-4.063434747894407	-3.8948651311348073	0.07870496394391618	3000	arch0_0009
stationary_noise	32.0	8000.0	-3.4769704881361476	-3.8948651311348073	0.07870496394391618	3000	arch0_0016
stationary_noise	32.0	8000.0	-3.77758557010138	-3.8948651311348073	0.07870496394391618	3000	arch0_0017
modulated_noise	0.0	80.0	-0.7585368854109172	-1.0676443992413631	0.15362721045739494	3000	arch0_0000
modulated_noise	0.0	80.0	-1.432434865054526	-1.0676443992413631	0.15362721045739494	3000	arch0_0001
modulated_noise	0.0	80.0	-0.6575659522044159	-1.0676443992413631	0.15362721045739494	3000	arch0_0002
modulated_noise	0.0	80.0	-0.45877627220068434	-1.0676443992413631	0.15362721045739494	3000	arch0_0004
modulated_noise	0.0	80.0	-1.5052781159363864	-1.0676443992413631	0.15362721045739494	3000	arch0_0006
modulated_noise	0.0	80.0	-0.8515114808979054	-1.0676443992413631	0.15362721045739494	3000	arch0_0007
modulated_noise	0.0	80.0	-0.5199233277129182	-1.0676443992413631	0.15362721045739494	3000	arch0_0008
modulated_noise	0.0	80.0	-1.512564992133174	-1.0676443992413631	0.15362721045739494	3000	arch0_0009
modulated_noise	0.0	80.0	-1.1267583804502066	-1.0676443992413631	0.15362721045739494	3000	arch0_0016
modulated_noise	0.0	80.0	-1.853093720412497	-1.0676443992413631	0.15362721045739494	3000	arch0_0017
modulated_noise	4.0	242.87576293945312	-0.8756066266622085	-1.234275063724143	0.1343179387118516	3000	arch0_0000
modulated_noise	4.0	242.87576293945312	-1.5754395799715986	-1.234275063724143	0.1343179387118516	3000	arch0_0001
modulated_noise	4.0	242.87576293945312	-0.9752558096924571	-1.234275063724143	0.1343179387118516	3000	arch0_0002
modulated_noise	4.0	242.87576293945312	-0.7183887987837843	-1.234275063724143	0.1343179387118516	3000	arch0_0004
modulated_noise	4.0	242.87576293945312	-1.803965210217596	-1.234275063724143	0.1343179387118516	3000	arch0_0006
modulated_noise	4.0	242.87576293945312	-0.9789828071152636	-1.234275063724143	0.1343179387118516	3000	arch0_0007
modulated_noise	4.0	242.87576293945312	-0.7870055764666866	-1.234275063724143	0.1343179387118516	3000	arch0_0008
modulated_noise	4.0	242.87576293945312	-1.5696117080196132	-1.234275063724143	0.1343179387118516	3000	arch0_0009
modulated_noise	4.0	242.87576293945312	-1.2383752605522231	-1.234275063724143	0.1343179387118516	3000	arch0_0016
modulated_noise	4.0	242.87576293945312	-1.8201192597599998	-1.234275063724143	0.1343179387118516	3000	arch0_0017
modulated_noise	8.0	491.6507873535156	-1.342645091937603	-2.0043142538472294	0.17027074684765403	3000	arch0_0000
modulated_noise	8.0	491.6507873535156	-2.6486448489255725	-2.0043142538472294	0.17027074684765403	3000	arch0_0001
modulated_noise	8.0	491.6507873535156	-2.024547087133757	-2.0043142538472294	0.17027074684765403	3000	arch0_0002
modulated_noise	8.0	491.6507873535156	-1.702454934016418	-2.0043142538472294	0.17027074684765403	3000	arch0_0004
modulated_noise	8.0	491.6507873535156	-2.823693810247523	-2.0043142538472294	0.17027074684765403	3000	arch0_0006
modulated_noise	8.0	491.6507873535156	-1.5056165623043563	-2.0043142538472294	0.17027074684765403	3000	arch0_0007
modulated_noise	8.0	491.6507873535156	-1.5829485737769944	-2.0043142538472294	0.17027074684765403	3000	arch0_0008
modulated_noise	8.0	491.6507873535156	-1.9280044847120426	-2.0043142538472294	0.17027074684765403	3000	arch0_0009
modulated_noise	8.0	491.6507873535156	-1.7689690201120631	-2.0043142538472294	0.17027074684765403	3000	arch0_0016
modulated_noise	8.0	491.6507873535156	-2.7156181253059613	-2.0043142538472294	0.17027074684765403	3000	arch0_0017
modulated_noise	12.0	871.6275024414062	-2.733814336364032	-3.6979997305260506	0.19844886065906658	3000	arch0_0000
modulated_noise	12.0	871.6275024414062	-4.693760770638888	-3.6979997305260506	0.19844886065906658	3000	arch0_0001
modulated_noise	12.0	871.6275024414062	-3.6608388393289584	-3.6979997305260506	0.19844886065906658	3000	arch0_0002
modulated_noise	12.0	871.6275024414062	-3.846244506455699	-3.6979997305260506	0.19844886065906658	3000	arch0_0004
modulated_noise	12.0	871.6275024414062	-4.32009049835546	-3.6979997305260506	0.19844886065906658	3000	arch0_0006
modulated_noise	12.0	871.6275024414062	-3.129842686830677	-3.6979997305260506	0.19844886065906658	3000	arch0_0007
modulated_noise	12.0	871.6275024414062	-2.960938712301138	-3.6979997305260506	0.19844886065906658	3000	arch0_0008
modulated_noise	12.0	871.6275024414062	-3.66174761339419	-3.6979997305260506	0.19844886065906658	3000	arch0_0009
modulated_noise	12.0	871.6275024414062	-3.6870695629027526	-3.6979997305260506	0.19844886065906658	3000	arch0_0016
modulated_noise	12.0	871.6275024414062	-4.2856497786887084	-3.6979997305260506	0.19844886065906658	3000	arch0_0017
modulated_noise	16.0	1452.0006103515625	-3.6176348754784216	-4.449581242690273	0.16731920623744173	3000	arch0_0000
modulated_noise	16.0	1452.0006103515625	-4.908934018172859	-4.449581242690273	0.16731920623744173	3000	arch0_0001
modulated_noise	16.0	1452.0006103515625	-4.482633108167157	-4.449581242690273	0.16731920623744173	3000	arch0_0002
modulated_noise	16.0	1452.0006103515625	-4.901373839632327	-4.449581242690273	0.16731920623744173	3000	arch0_0004
modulated_noise	16.0	1452.0006103515625	-5.37858042818493	-4.449581242690273	0.16731920623744173	3000	arch0_0006
modulated_noise	16.0	1452.0006103515625	-3.8156368370970597	-4.449581242690273	0.16731920623744173	3000	arch0_0007
modulated_noise	16.0	1452.0006103515625	-4.135538940861692	-4.449581242690273	0.16731920623744173	3000	arch0_0008
modulated_noise	16.0	1452.0006103515625	-4.307774094530379	-4.449581242690273	0.16731920623744173	3000	arch0_0009
modulated_noise	16.0	1452.0006103515625	-4.358895058201473	-4.449581242690273	0.16731920623744173	3000	arch0_0016
modulated_noise	16.0	1452.0006103515625	-4.588811226576435	-4.449581242690273	0.16731920623744173	3000	arch0_0017
modulated_noise	20.0	2338.45751953125	-4.388439699223015	-5.095784932977074	0.15171620753090725	3000	arch0_0000
modulated_noise	20.0	2338.45751953125	-5.587653698325734	-5.095784932977074	0.15171620753090725	3000	arch0_0001
modulated_noise	20.0	2338.45751953125	-5.3848827344546075	-5.095784932977074	0.15171620753090725	3000	arch0_0002
modulated_noise	20.0	2338.45751953125	-5.421678254360014	-5.095784932977074	0.15171620753090725	3000	arch0_0004
modulated_noise	20.0	2338.45751953125	-5.415358036385409	-5.095784932977074	0.15171620753090725	3000	arch0_0006
modulated_noise	20.0	2338.45751953125	-4.267364687001718	-5.095784932977074	0.15171620753090725	3000	arch0_0007
modulated_noise	20.0	2338.45751953125	-4.681127989789703	-5.095784932977074	0.15171620753090725	3000	arch0_0008
modulated_noise	20.0	2338.45751953125	-5.094021404738802	-5.095784932977074	0.15171620753090725	3000	arch0_0009
modulated_noise	20.0	2338.45751953125	-5.215504368667254	-5.095784932977074	0.15171620753090725	3000	arch0_0016
modulated_noise	20.0	2338.45751953125	-5.501818456824492	-5.095784932977074	0.15171620753090725	3000	arch0_0017
modulated_noise	24.0	3692.423583984375	-5.563970297335519	-6.130619613845857	0.1406739496959647	3000	arch0_0000
modulated_noise	24.0	3692.423583984375	-5.983916463205121	-6.130619613845857	0.1406739496959647	3000	arch0_0001
modulated_noise	24.0	3692.423583984375	-6.374341733839039	-6.130619613845857	0.1406739496959647	3000	arch0_0002
modulated_noise	24.0	3692.423583984375	-6.02422269593369	-6.130619613845857	0.1406739496959647	3000	arch0_0004
modulated_noise	24.0	3692.423583984375	-6.904323353626481	-6.130619613845857	0.1406739496959647	3000	arch0_0006
modulated_noise	24.0	3692.423583984375	-5.5516902766505565	-6.130619613845857	0.1406739496959647	3000	arch0_0007
modulated_noise	24.0	3692.423583984375	-5.8633412600192685	-6.130619613845857	0.1406739496959647	3000	arch0_0008
modulated_noise	24.0	3692.423583984375	-6.245332921084323	-6.130619613845857	0.1406739496959647	3000	arch0_0009
modulated_noise	24.0	3692.423583984375	-6.719115319609473	-6.130619613845857	0.1406739496959647	3000	arch0_0016
modulated_noise	24.0	3692.423583984375	-6.0759418171551	-6.130619613845857	0.1406739496959647	3000	arch0_0017
modulated_noise	28.0	5760.4599609375	-6.107027885487549	-6.599617921173412	0.13640531509527837	3000	arch0_0000
modulated_noise	28.0	5760.4599609375	-6.260176270742576	-6.599617921173412	0.13640531509527837	3000	arch0_0001
modulated_noise	28.0	5760.4599609375	-6.467639792025321	-6.599617921173412	0.13640531509527837	3000	arch0_0002
modulated_noise	28.0	5760.4599609375	-6.7113213620147585	-6.599617921173412	0.13640531509527837	3000	arch0_0004
modulated_noise	28.0	5760.4599609375	-7.120469669184973	-6.599617921173412	0.13640531509527837	3000	arch0_0006
modulated_noise	28.0	5760.4599609375	-6.194012993295596	-6.599617921173412	0.13640531509527837	3000	arch0_0007
modulated_noise	28.0	5760.4599609375	-6.3983836853424245	-6.599617921173412	0.13640531509527837	3000	arch0_0008
modulated_noise	28.0	5760.4599609375	-6.328814103795273	-6.599617921173412	0.13640531509527837	3000	arch0_0009
modulated_noise	28.0	5760.4599609375	-7.2599569474360575	-6.599617921173412	0.13640531509527837	3000	arch0_0016
modulated_noise	28.0	5760.4599609375	-7.148376502409588	-6.599617921173412	0.13640531509527837	3000	arch0_0017
modulated_noise	32.0	8000.0	-6.2115961579478975	-6.852654378246532	0.14475840614787464	3000	arch0_0000
modulated_noise	32.0	8000.0	-6.458027162571308	-6.852654378246532	0.14475840614787464	3000	arch0_0001
modulated_noise	32.0	8000.0	-6.814285299984904	-6.852654378246532	0.14475840614787464	3000	arch0_0002
modulated_noise	32.0	8000.0	-7.037150913614457	-6.852654378246532	0.14475840614787464	3000	arch0_0004
modulated_noise	32.0	8000.0	-7.371474293383903	-6.852654378246532	0.14475840614787464	3000	arch0_0006
modulated_noise	32.0	8000.0	-6.495137629965084	-6.852654378246532	0.14475840614787464	3000	arch0_0007
modulated_noise	32.0	8000.0	-6.659110720179047	-6.852654378246532	0.14475840614787464	3000	arch0_0008
modulated_noise	32.0	8000.0	-6.545987009930725	-6.852654378246532	0.14475840614787464	3000	arch0_0009
modulated_noise	32.0	8000.0	-7.485484401851143	-6.852654378246532	0.14475840614787464	3000	arch0_0016
modulated_noise	32.0	8000.0	-7.448290193036861	-6.852654378246532	0.14475840614787464	3000	arch0_0017
