# Supplementary material for: Models optimized for real-world tasks reveal the task-dependent necessity of precise temporal coding in hearing
Source: Nat Commun. 2024 Dec 4;15:10590. doi: 10.1038/s41467-024-54700-5 (PMC11618365; doi:10.1038/s41467-024-54700-5)
Supplement: Supplementary file 4 — Source Data [file 41467_2024_54700_MOESM4_ESM.zip › source_data_files/fig7e.csv]

condition	snr	correct	correct_mean	correct_sem	model	subject
reverberant	-24.0	0.08776595744680851	0.08218085106382979	0.002583120972399552	50	arch01
reverberant	-24.0	0.0851063829787234	0.08218085106382979	0.002583120972399552	50	arch02
reverberant	-24.0	0.07712765957446809	0.08218085106382979	0.002583120972399552	50	arch03
reverberant	-24.0	0.06382978723404255	0.08218085106382979	0.002583120972399552	50	arch04
reverberant	-24.0	0.08244680851063829	0.08218085106382979	0.002583120972399552	50	arch05
reverberant	-24.0	0.07712765957446809	0.08218085106382979	0.002583120972399552	50	arch06
reverberant	-24.0	0.08776595744680851	0.08218085106382979	0.002583120972399552	50	arch07
reverberant	-24.0	0.0797872340425532	0.08218085106382979	0.002583120972399552	50	arch08
reverberant	-24.0	0.09042553191489362	0.08218085106382979	0.002583120972399552	50	arch09
reverberant	-24.0	0.09042553191489362	0.08218085106382979	0.002583120972399552	50	arch10
reverberant	-18.0	0.12234042553191489	0.09069148936170213	0.005236503342419275	50	arch01
reverberant	-18.0	0.09308510638297872	0.09069148936170213	0.005236503342419275	50	arch02
reverberant	-18.0	0.09308510638297872	0.09069148936170213	0.005236503342419275	50	arch03
reverberant	-18.0	0.0797872340425532	0.09069148936170213	0.005236503342419275	50	arch04
reverberant	-18.0	0.08776595744680851	0.09069148936170213	0.005236503342419275	50	arch05
reverberant	-18.0	0.07446808510638298	0.09069148936170213	0.005236503342419275	50	arch06
reverberant	-18.0	0.11702127659574468	0.09069148936170213	0.005236503342419275	50	arch07
reverberant	-18.0	0.08244680851063829	0.09069148936170213	0.005236503342419275	50	arch08
reverberant	-18.0	0.07712765957446809	0.09069148936170213	0.005236503342419275	50	arch09
reverberant	-18.0	0.0797872340425532	0.09069148936170213	0.005236503342419275	50	arch10
reverberant	-12.0	0.24202127659574468	0.15132978723404256	0.012794552784552196	50	arch01
reverberant	-12.0	0.1622340425531915	0.15132978723404256	0.012794552784552196	50	arch02
reverberant	-12.0	0.13297872340425532	0.15132978723404256	0.012794552784552196	50	arch03
reverberant	-12.0	0.125	0.15132978723404256	0.012794552784552196	50	arch04
reverberant	-12.0	0.1675531914893617	0.15132978723404256	0.012794552784552196	50	arch05
reverberant	-12.0	0.1595744680851064	0.15132978723404256	0.012794552784552196	50	arch06
reverberant	-12.0	0.14893617021276595	0.15132978723404256	0.012794552784552196	50	arch07
reverberant	-12.0	0.11436170212765957	0.15132978723404256	0.012794552784552196	50	arch08
reverberant	-12.0	0.1675531914893617	0.15132978723404256	0.012794552784552196	50	arch09
reverberant	-12.0	0.09308510638297872	0.15132978723404256	0.012794552784552196	50	arch10
reverberant	-6.0	0.4308510638297872	0.31888297872340426	0.021215374391177242	50	arch01
reverberant	-6.0	0.3484042553191489	0.31888297872340426	0.021215374391177242	50	arch02
reverberant	-6.0	0.3537234042553192	0.31888297872340426	0.021215374391177242	50	arch03
reverberant	-6.0	0.2553191489361702	0.31888297872340426	0.021215374391177242	50	arch04
reverberant	-6.0	0.3537234042553192	0.31888297872340426	0.021215374391177242	50	arch05
reverberant	-6.0	0.2898936170212766	0.31888297872340426	0.021215374391177242	50	arch06
reverberant	-6.0	0.27925531914893614	0.31888297872340426	0.021215374391177242	50	arch07
reverberant	-6.0	0.3058510638297872	0.31888297872340426	0.021215374391177242	50	arch08
reverberant	-6.0	0.375	0.31888297872340426	0.021215374391177242	50	arch09
reverberant	-6.0	0.19680851063829788	0.31888297872340426	0.021215374391177242	50	arch10
reverberant	0.0	0.6170212765957447	0.4933510638297872	0.02094244852191485	50	arch01
reverberant	0.0	0.5106382978723404	0.4933510638297872	0.02094244852191485	50	arch02
reverberant	0.0	0.5319148936170213	0.4933510638297872	0.02094244852191485	50	arch03
reverberant	0.0	0.44148936170212766	0.4933510638297872	0.02094244852191485	50	arch04
reverberant	0.0	0.48138297872340424	0.4933510638297872	0.02094244852191485	50	arch05
reverberant	0.0	0.523936170212766	0.4933510638297872	0.02094244852191485	50	arch06
reverberant	0.0	0.46808510638297873	0.4933510638297872	0.02094244852191485	50	arch07
reverberant	0.0	0.48138297872340424	0.4933510638297872	0.02094244852191485	50	arch08
reverberant	0.0	0.5159574468085106	0.4933510638297872	0.02094244852191485	50	arch09
reverberant	0.0	0.3617021276595745	0.4933510638297872	0.02094244852191485	50	arch10
reverberant	6.0	0.7526595744680851	0.6664893617021277	0.019985974157392696	50	arch01
reverberant	6.0	0.6648936170212766	0.6664893617021277	0.019985974157392696	50	arch02
reverberant	6.0	0.7154255319148937	0.6664893617021277	0.019985974157392696	50	arch03
reverberant	6.0	0.6622340425531915	0.6664893617021277	0.019985974157392696	50	arch04
reverberant	6.0	0.6542553191489362	0.6664893617021277	0.019985974157392696	50	arch05
reverberant	6.0	0.6728723404255319	0.6664893617021277	0.019985974157392696	50	arch06
reverberant	6.0	0.6702127659574468	0.6664893617021277	0.019985974157392696	50	arch07
reverberant	6.0	0.6702127659574468	0.6664893617021277	0.019985974157392696	50	arch08
reverberant	6.0	0.6941489361702128	0.6664893617021277	0.019985974157392696	50	arch09
reverberant	6.0	0.5079787234042553	0.6664893617021277	0.019985974157392696	50	arch10
reverberant	12.0	0.8537234042553191	0.7914893617021277	0.019455938025975523	50	arch01
reverberant	12.0	0.824468085106383	0.7914893617021277	0.019455938025975523	50	arch02
reverberant	12.0	0.8297872340425532	0.7914893617021277	0.019455938025975523	50	arch03
reverberant	12.0	0.7686170212765957	0.7914893617021277	0.019455938025975523	50	arch04
reverberant	12.0	0.8138297872340425	0.7914893617021277	0.019455938025975523	50	arch05
reverberant	12.0	0.824468085106383	0.7914893617021277	0.019455938025975523	50	arch06
reverberant	12.0	0.7473404255319149	0.7914893617021277	0.019455938025975523	50	arch07
reverberant	12.0	0.7898936170212766	0.7914893617021277	0.019455938025975523	50	arch08
reverberant	12.0	0.8218085106382979	0.7914893617021277	0.019455938025975523	50	arch09
reverberant	12.0	0.6409574468085106	0.7914893617021277	0.019455938025975523	50	arch10
reverberant	18.0	0.9069148936170213	0.8646276595744681	0.012720627261644054	50	arch01
reverberant	18.0	0.8909574468085106	0.8646276595744681	0.012720627261644054	50	arch02
reverberant	18.0	0.9095744680851063	0.8646276595744681	0.012720627261644054	50	arch03
reverberant	18.0	0.8563829787234043	0.8646276595744681	0.012720627261644054	50	arch04
reverberant	18.0	0.8590425531914894	0.8646276595744681	0.012720627261644054	50	arch05
reverberant	18.0	0.8962765957446809	0.8646276595744681	0.012720627261644054	50	arch06
reverberant	18.0	0.8085106382978723	0.8646276595744681	0.012720627261644054	50	arch07
reverberant	18.0	0.8537234042553191	0.8646276595744681	0.012720627261644054	50	arch08
reverberant	18.0	0.875	0.8646276595744681	0.012720627261644054	50	arch09
reverberant	18.0	0.7898936170212766	0.8646276595744681	0.012720627261644054	50	arch10
reverberant	24.0	0.9335106382978723	0.8984042553191489	0.012629789942204346	50	arch01
reverberant	24.0	0.9388297872340425	0.8984042553191489	0.012629789942204346	50	arch02
reverberant	24.0	0.925531914893617	0.8984042553191489	0.012629789942204346	50	arch03
reverberant	24.0	0.8936170212765957	0.8984042553191489	0.012629789942204346	50	arch04
reverberant	24.0	0.8962765957446809	0.8984042553191489	0.012629789942204346	50	arch05
reverberant	24.0	0.9414893617021277	0.8984042553191489	0.012629789942204346	50	arch06
reverberant	24.0	0.8271276595744681	0.8984042553191489	0.012629789942204346	50	arch07
reverberant	24.0	0.901595744680851	0.8984042553191489	0.012629789942204346	50	arch08
reverberant	24.0	0.8882978723404256	0.8984042553191489	0.012629789942204346	50	arch09
reverberant	24.0	0.8377659574468085	0.8984042553191489	0.012629789942204346	50	arch10
anechoic	-24.0	0.07180851063829788	0.07792553191489363	0.005565370963021102	50	arch01
anechoic	-24.0	0.09840425531914894	0.07792553191489363	0.005565370963021102	50	arch02
anechoic	-24.0	0.08244680851063829	0.07792553191489363	0.005565370963021102	50	arch03
anechoic	-24.0	0.10106382978723404	0.07792553191489363	0.005565370963021102	50	arch04
anechoic	-24.0	0.0425531914893617	0.07792553191489363	0.005565370963021102	50	arch05
anechoic	-24.0	0.07180851063829788	0.07792553191489363	0.005565370963021102	50	arch06
anechoic	-24.0	0.07712765957446809	0.07792553191489363	0.005565370963021102	50	arch07
anechoic	-24.0	0.09574468085106383	0.07792553191489363	0.005565370963021102	50	arch08
anechoic	-24.0	0.07180851063829788	0.07792553191489363	0.005565370963021102	50	arch09
anechoic	-24.0	0.06648936170212766	0.07792553191489363	0.005565370963021102	50	arch10
anechoic	-18.0	0.125	0.10265957446808512	0.005262702865126181	50	arch01
anechoic	-18.0	0.10904255319148937	0.10265957446808512	0.005262702865126181	50	arch02
anechoic	-18.0	0.10372340425531915	0.10265957446808512	0.005262702865126181	50	arch03
anechoic	-18.0	0.11170212765957446	0.10265957446808512	0.005262702865126181	50	arch04
anechoic	-18.0	0.09308510638297872	0.10265957446808512	0.005262702865126181	50	arch05
anechoic	-18.0	0.10106382978723404	0.10265957446808512	0.005262702865126181	50	arch06
anechoic	-18.0	0.0851063829787234	0.10265957446808512	0.005262702865126181	50	arch07
anechoic	-18.0	0.09574468085106383	0.10265957446808512	0.005262702865126181	50	arch08
anechoic	-18.0	0.1276595744680851	0.10265957446808512	0.005262702865126181	50	arch09
anechoic	-18.0	0.07446808510638298	0.10265957446808512	0.005262702865126181	50	arch10
anechoic	-12.0	0.3962765957446808	0.2632978723404255	0.030039982243210056	50	arch01
anechoic	-12.0	0.2898936170212766	0.2632978723404255	0.030039982243210056	50	arch02
anechoic	-12.0	0.27925531914893614	0.2632978723404255	0.030039982243210056	50	arch03
anechoic	-12.0	0.125	0.2632978723404255	0.030039982243210056	50	arch04
anechoic	-12.0	0.32180851063829785	0.2632978723404255	0.030039982243210056	50	arch05
anechoic	-12.0	0.2925531914893617	0.2632978723404255	0.030039982243210056	50	arch06
anechoic	-12.0	0.15159574468085107	0.2632978723404255	0.030039982243210056	50	arch07
anechoic	-12.0	0.2765957446808511	0.2632978723404255	0.030039982243210056	50	arch08
anechoic	-12.0	0.36436170212765956	0.2632978723404255	0.030039982243210056	50	arch09
anechoic	-12.0	0.1356382978723404	0.2632978723404255	0.030039982243210056	50	arch10
anechoic	-6.0	0.6569148936170213	0.5688829787234042	0.04643807929914318	50	arch01
anechoic	-6.0	0.6728723404255319	0.5688829787234042	0.04643807929914318	50	arch02
anechoic	-6.0	0.651595744680851	0.5688829787234042	0.04643807929914318	50	arch03
anechoic	-6.0	0.3696808510638298	0.5688829787234042	0.04643807929914318	50	arch04
anechoic	-6.0	0.6436170212765957	0.5688829787234042	0.04643807929914318	50	arch05
anechoic	-6.0	0.6276595744680851	0.5688829787234042	0.04643807929914318	50	arch06
anechoic	-6.0	0.40691489361702127	0.5688829787234042	0.04643807929914318	50	arch07
anechoic	-6.0	0.6356382978723404	0.5688829787234042	0.04643807929914318	50	arch08
anechoic	-6.0	0.7154255319148937	0.5688829787234042	0.04643807929914318	50	arch09
anechoic	-6.0	0.30851063829787234	0.5688829787234042	0.04643807929914318	50	arch10
anechoic	0.0	0.898936170212766	0.8321808510638299	0.03101430785761189	50	arch01
anechoic	0.0	0.898936170212766	0.8321808510638299	0.03101430785761189	50	arch02
anechoic	0.0	0.8803191489361702	0.8321808510638299	0.03101430785761189	50	arch03
anechoic	0.0	0.7632978723404256	0.8321808510638299	0.03101430785761189	50	arch04
anechoic	0.0	0.8962765957446809	0.8321808510638299	0.03101430785761189	50	arch05
anechoic	0.0	0.8936170212765957	0.8321808510638299	0.03101430785761189	50	arch06
anechoic	0.0	0.7473404255319149	0.8321808510638299	0.03101430785761189	50	arch07
anechoic	0.0	0.8537234042553191	0.8321808510638299	0.03101430785761189	50	arch08
anechoic	0.0	0.8856382978723404	0.8321808510638299	0.03101430785761189	50	arch09
anechoic	0.0	0.6037234042553191	0.8321808510638299	0.03101430785761189	50	arch10
anechoic	6.0	0.9680851063829787	0.9523936170212766	0.012928985130558844	50	arch01
anechoic	6.0	0.9707446808510638	0.9523936170212766	0.012928985130558844	50	arch02
anechoic	6.0	0.9787234042553191	0.9523936170212766	0.012928985130558844	50	arch03
anechoic	6.0	0.9627659574468085	0.9523936170212766	0.012928985130558844	50	arch04
anechoic	6.0	0.973404255319149	0.9523936170212766	0.012928985130558844	50	arch05
anechoic	6.0	0.9787234042553191	0.9523936170212766	0.012928985130558844	50	arch06
anechoic	6.0	0.9148936170212766	0.9523936170212766	0.012928985130558844	50	arch07
anechoic	6.0	0.9601063829787234	0.9523936170212766	0.012928985130558844	50	arch08
anechoic	6.0	0.9680851063829787	0.9523936170212766	0.012928985130558844	50	arch09
anechoic	6.0	0.848404255319149	0.9523936170212766	0.012928985130558844	50	arch10
anechoic	12.0	0.9867021276595744	0.9875	0.004177968676577385	50	arch01
anechoic	12.0	0.9973404255319149	0.9875	0.004177968676577385	50	arch02
anechoic	12.0	0.9920212765957447	0.9875	0.004177968676577385	50	arch03
anechoic	12.0	0.9946808510638298	0.9875	0.004177968676577385	50	arch04
anechoic	12.0	0.9973404255319149	0.9875	0.004177968676577385	50	arch05
anechoic	12.0	0.9973404255319149	0.9875	0.004177968676577385	50	arch06
anechoic	12.0	0.9707446808510638	0.9875	0.004177968676577385	50	arch07
anechoic	12.0	0.9920212765957447	0.9875	0.004177968676577385	50	arch08
anechoic	12.0	0.9893617021276596	0.9875	0.004177968676577385	50	arch09
anechoic	12.0	0.9574468085106383	0.9875	0.004177968676577385	50	arch10
anechoic	18.0	1.0	0.9989361702127659	0.0008125134210914654	50	arch01
anechoic	18.0	1.0	0.9989361702127659	0.0008125134210914654	50	arch02
anechoic	18.0	1.0	0.9989361702127659	0.0008125134210914654	50	arch03
anechoic	18.0	1.0	0.9989361702127659	0.0008125134210914654	50	arch04
anechoic	18.0	1.0	0.9989361702127659	0.0008125134210914654	50	arch05
anechoic	18.0	1.0	0.9989361702127659	0.0008125134210914654	50	arch06
anechoic	18.0	0.9973404255319149	0.9989361702127659	0.0008125134210914654	50	arch07
anechoic	18.0	1.0	0.9989361702127659	0.0008125134210914654	50	arch08
anechoic	18.0	1.0	0.9989361702127659	0.0008125134210914654	50	arch09
anechoic	18.0	0.9920212765957447	0.9989361702127659	0.0008125134210914654	50	arch10
anechoic	24.0	1.0	1.0	0.0	50	arch01
anechoic	24.0	1.0	1.0	0.0	50	arch02
anechoic	24.0	1.0	1.0	0.0	50	arch03
anechoic	24.0	1.0	1.0	0.0	50	arch04
anechoic	24.0	1.0	1.0	0.0	50	arch05
anechoic	24.0	1.0	1.0	0.0	50	arch06
anechoic	24.0	1.0	1.0	0.0	50	arch07
anechoic	24.0	1.0	1.0	0.0	50	arch08
anechoic	24.0	1.0	1.0	0.0	50	arch09
anechoic	24.0	1.0	1.0	0.0	50	arch10
reverberant	-24.0	0.0851063829787234	0.08351063829787234	0.005842998955065276	320	arch01
reverberant	-24.0	0.08244680851063829	0.08351063829787234	0.005842998955065276	320	arch02
reverberant	-24.0	0.09574468085106383	0.08351063829787234	0.005842998955065276	320	arch03
reverberant	-24.0	0.09308510638297872	0.08351063829787234	0.005842998955065276	320	arch04
reverberant	-24.0	0.047872340425531915	0.08351063829787234	0.005842998955065276	320	arch05
reverberant	-24.0	0.0797872340425532	0.08351063829787234	0.005842998955065276	320	arch06
reverberant	-24.0	0.11436170212765957	0.08351063829787234	0.005842998955065276	320	arch07
reverberant	-24.0	0.08244680851063829	0.08351063829787234	0.005842998955065276	320	arch08
reverberant	-24.0	0.09308510638297872	0.08351063829787234	0.005842998955065276	320	arch09
reverberant	-24.0	0.061170212765957445	0.08351063829787234	0.005842998955065276	320	arch10
reverberant	-18.0	0.09840425531914894	0.0949468085106383	0.006052439428616413	320	arch01
reverberant	-18.0	0.11702127659574468	0.0949468085106383	0.006052439428616413	320	arch02
reverberant	-18.0	0.10106382978723404	0.0949468085106383	0.006052439428616413	320	arch03
reverberant	-18.0	0.10106382978723404	0.0949468085106383	0.006052439428616413	320	arch04
reverberant	-18.0	0.061170212765957445	0.0949468085106383	0.006052439428616413	320	arch05
reverberant	-18.0	0.11170212765957446	0.0949468085106383	0.006052439428616413	320	arch06
reverberant	-18.0	0.10638297872340426	0.0949468085106383	0.006052439428616413	320	arch07
reverberant	-18.0	0.0797872340425532	0.0949468085106383	0.006052439428616413	320	arch08
reverberant	-18.0	0.10638297872340426	0.0949468085106383	0.006052439428616413	320	arch09
reverberant	-18.0	0.06648936170212766	0.0949468085106383	0.006052439428616413	320	arch10
reverberant	-12.0	0.23138297872340424	0.16808510638297872	0.011984818876681694	320	arch01
reverberant	-12.0	0.18617021276595744	0.16808510638297872	0.011984818876681694	320	arch02
reverberant	-12.0	0.2154255319148936	0.16808510638297872	0.011984818876681694	320	arch03
reverberant	-12.0	0.14361702127659576	0.16808510638297872	0.011984818876681694	320	arch04
reverberant	-12.0	0.14893617021276595	0.16808510638297872	0.011984818876681694	320	arch05
reverberant	-12.0	0.19680851063829788	0.16808510638297872	0.011984818876681694	320	arch06
reverberant	-12.0	0.13031914893617022	0.16808510638297872	0.011984818876681694	320	arch07
reverberant	-12.0	0.15691489361702127	0.16808510638297872	0.011984818876681694	320	arch08
reverberant	-12.0	0.15691489361702127	0.16808510638297872	0.011984818876681694	320	arch09
reverberant	-12.0	0.11436170212765957	0.16808510638297872	0.011984818876681694	320	arch10
reverberant	-6.0	0.3670212765957447	0.31861702127659575	0.024989309116947325	320	arch01
reverberant	-6.0	0.3537234042553192	0.31861702127659575	0.024989309116947325	320	arch02
reverberant	-6.0	0.3882978723404255	0.31861702127659575	0.024989309116947325	320	arch03
reverberant	-6.0	0.2845744680851064	0.31861702127659575	0.024989309116947325	320	arch04
reverberant	-6.0	0.375	0.31861702127659575	0.024989309116947325	320	arch05
reverberant	-6.0	0.32978723404255317	0.31861702127659575	0.024989309116947325	320	arch06
reverberant	-6.0	0.24202127659574468	0.31861702127659575	0.024989309116947325	320	arch07
reverberant	-6.0	0.3484042553191489	0.31861702127659575	0.024989309116947325	320	arch08
reverberant	-6.0	0.36436170212765956	0.31861702127659575	0.024989309116947325	320	arch09
reverberant	-6.0	0.13297872340425532	0.31861702127659575	0.024989309116947325	320	arch10
reverberant	0.0	0.5558510638297872	0.511968085106383	0.027852262316932514	320	arch01
reverberant	0.0	0.5638297872340425	0.511968085106383	0.027852262316932514	320	arch02
reverberant	0.0	0.5877659574468085	0.511968085106383	0.027852262316932514	320	arch03
reverberant	0.0	0.4734042553191489	0.511968085106383	0.027852262316932514	320	arch04
reverberant	0.0	0.5771276595744681	0.511968085106383	0.027852262316932514	320	arch05
reverberant	0.0	0.5425531914893617	0.511968085106383	0.027852262316932514	320	arch06
reverberant	0.0	0.42819148936170215	0.511968085106383	0.027852262316932514	320	arch07
reverberant	0.0	0.5159574468085106	0.511968085106383	0.027852262316932514	320	arch08
reverberant	0.0	0.5691489361702128	0.511968085106383	0.027852262316932514	320	arch09
reverberant	0.0	0.3058510638297872	0.511968085106383	0.027852262316932514	320	arch10
reverberant	6.0	0.726063829787234	0.7045212765957447	0.02633874050797992	320	arch01
reverberant	6.0	0.7420212765957447	0.7045212765957447	0.02633874050797992	320	arch02
reverberant	6.0	0.7659574468085106	0.7045212765957447	0.02633874050797992	320	arch03
reverberant	6.0	0.7127659574468085	0.7045212765957447	0.02633874050797992	320	arch04
reverberant	6.0	0.7340425531914894	0.7045212765957447	0.02633874050797992	320	arch05
reverberant	6.0	0.7553191489361702	0.7045212765957447	0.02633874050797992	320	arch06
reverberant	6.0	0.6436170212765957	0.7045212765957447	0.02633874050797992	320	arch07
reverberant	6.0	0.7154255319148937	0.7045212765957447	0.02633874050797992	320	arch08
reverberant	6.0	0.7606382978723404	0.7045212765957447	0.02633874050797992	320	arch09
reverberant	6.0	0.48936170212765956	0.7045212765957447	0.02633874050797992	320	arch10
reverberant	12.0	0.8457446808510638	0.8271276595744681	0.01369386745719833	320	arch01
reverberant	12.0	0.8643617021276596	0.8271276595744681	0.01369386745719833	320	arch02
reverberant	12.0	0.8404255319148937	0.8271276595744681	0.01369386745719833	320	arch03
reverberant	12.0	0.800531914893617	0.8271276595744681	0.01369386745719833	320	arch04
reverberant	12.0	0.8377659574468085	0.8271276595744681	0.01369386745719833	320	arch05
reverberant	12.0	0.8563829787234043	0.8271276595744681	0.01369386745719833	320	arch06
reverberant	12.0	0.8085106382978723	0.8271276595744681	0.01369386745719833	320	arch07
reverberant	12.0	0.8457446808510638	0.8271276595744681	0.01369386745719833	320	arch08
reverberant	12.0	0.8537234042553191	0.8271276595744681	0.01369386745719833	320	arch09
reverberant	12.0	0.7180851063829787	0.8271276595744681	0.01369386745719833	320	arch10
reverberant	18.0	0.8962765957446809	0.8893617021276595	0.011264099414374892	320	arch01
reverberant	18.0	0.9095744680851063	0.8893617021276595	0.011264099414374892	320	arch02
reverberant	18.0	0.9228723404255319	0.8893617021276595	0.011264099414374892	320	arch03
reverberant	18.0	0.8776595744680851	0.8893617021276595	0.011264099414374892	320	arch04
reverberant	18.0	0.9202127659574468	0.8893617021276595	0.011264099414374892	320	arch05
reverberant	18.0	0.8936170212765957	0.8893617021276595	0.011264099414374892	320	arch06
reverberant	18.0	0.8457446808510638	0.8893617021276595	0.011264099414374892	320	arch07
reverberant	18.0	0.9069148936170213	0.8893617021276595	0.011264099414374892	320	arch08
reverberant	18.0	0.9095744680851063	0.8893617021276595	0.011264099414374892	320	arch09
reverberant	18.0	0.8111702127659575	0.8893617021276595	0.011264099414374892	320	arch10
reverberant	24.0	0.9281914893617021	0.9273936170212765	0.007769620076101235	320	arch01
reverberant	24.0	0.9361702127659575	0.9273936170212765	0.007769620076101235	320	arch02
reverberant	24.0	0.9441489361702128	0.9273936170212765	0.007769620076101235	320	arch03
reverberant	24.0	0.9148936170212766	0.9273936170212765	0.007769620076101235	320	arch04
reverberant	24.0	0.9335106382978723	0.9273936170212765	0.007769620076101235	320	arch05
reverberant	24.0	0.9468085106382979	0.9273936170212765	0.007769620076101235	320	arch06
reverberant	24.0	0.9202127659574468	0.9273936170212765	0.007769620076101235	320	arch07
reverberant	24.0	0.9414893617021277	0.9273936170212765	0.007769620076101235	320	arch08
reverberant	24.0	0.9441489361702128	0.9273936170212765	0.007769620076101235	320	arch09
reverberant	24.0	0.8643617021276596	0.9273936170212765	0.007769620076101235	320	arch10
anechoic	-24.0	0.07446808510638298	0.0675531914893617	0.009068589966343561	320	arch01
anechoic	-24.0	0.08244680851063829	0.0675531914893617	0.009068589966343561	320	arch02
anechoic	-24.0	0.08776595744680851	0.0675531914893617	0.009068589966343561	320	arch03
anechoic	-24.0	0.03723404255319149	0.0675531914893617	0.009068589966343561	320	arch04
anechoic	-24.0	0.018617021276595744	0.0675531914893617	0.009068589966343561	320	arch05
anechoic	-24.0	0.0851063829787234	0.0675531914893617	0.009068589966343561	320	arch06
anechoic	-24.0	0.10904255319148937	0.0675531914893617	0.009068589966343561	320	arch07
anechoic	-24.0	0.05319148936170213	0.0675531914893617	0.009068589966343561	320	arch08
anechoic	-24.0	0.08776595744680851	0.0675531914893617	0.009068589966343561	320	arch09
anechoic	-24.0	0.0398936170212766	0.0675531914893617	0.009068589966343561	320	arch10
anechoic	-18.0	0.17287234042553193	0.12367021276595744	0.014024195052798206	320	arch01
anechoic	-18.0	0.15159574468085107	0.12367021276595744	0.014024195052798206	320	arch02
anechoic	-18.0	0.15159574468085107	0.12367021276595744	0.014024195052798206	320	arch03
anechoic	-18.0	0.047872340425531915	0.12367021276595744	0.014024195052798206	320	arch04
anechoic	-18.0	0.05585106382978723	0.12367021276595744	0.014024195052798206	320	arch05
anechoic	-18.0	0.17287234042553193	0.12367021276595744	0.014024195052798206	320	arch06
anechoic	-18.0	0.11170212765957446	0.12367021276595744	0.014024195052798206	320	arch07
anechoic	-18.0	0.13829787234042554	0.12367021276595744	0.014024195052798206	320	arch08
anechoic	-18.0	0.13297872340425532	0.12367021276595744	0.014024195052798206	320	arch09
anechoic	-18.0	0.10106382978723404	0.12367021276595744	0.014024195052798206	320	arch10
anechoic	-12.0	0.4574468085106383	0.40585106382978725	0.03530150304017562	320	arch01
anechoic	-12.0	0.46808510638297873	0.40585106382978725	0.03530150304017562	320	arch02
anechoic	-12.0	0.48138297872340424	0.40585106382978725	0.03530150304017562	320	arch03
anechoic	-12.0	0.3058510638297872	0.40585106382978725	0.03530150304017562	320	arch04
anechoic	-12.0	0.3882978723404255	0.40585106382978725	0.03530150304017562	320	arch05
anechoic	-12.0	0.47074468085106386	0.40585106382978725	0.03530150304017562	320	arch06
anechoic	-12.0	0.20212765957446807	0.40585106382978725	0.03530150304017562	320	arch07
anechoic	-12.0	0.523936170212766	0.40585106382978725	0.03530150304017562	320	arch08
anechoic	-12.0	0.5	0.40585106382978725	0.03530150304017562	320	arch09
anechoic	-12.0	0.26063829787234044	0.40585106382978725	0.03530150304017562	320	arch10
anechoic	-6.0	0.7526595744680851	0.7372340425531915	0.041501862092137895	320	arch01
anechoic	-6.0	0.8191489361702128	0.7372340425531915	0.041501862092137895	320	arch02
anechoic	-6.0	0.8191489361702128	0.7372340425531915	0.041501862092137895	320	arch03
anechoic	-6.0	0.6702127659574468	0.7372340425531915	0.041501862092137895	320	arch04
anechoic	-6.0	0.8058510638297872	0.7372340425531915	0.041501862092137895	320	arch05
anechoic	-6.0	0.7686170212765957	0.7372340425531915	0.041501862092137895	320	arch06
anechoic	-6.0	0.5372340425531915	0.7372340425531915	0.041501862092137895	320	arch07
anechoic	-6.0	0.8590425531914894	0.7372340425531915	0.041501862092137895	320	arch08
anechoic	-6.0	0.8537234042553191	0.7372340425531915	0.041501862092137895	320	arch09
anechoic	-6.0	0.4867021276595745	0.7372340425531915	0.041501862092137895	320	arch10
anechoic	0.0	0.9414893617021277	0.926063829787234	0.019778843641679915	320	arch01
anechoic	0.0	0.9627659574468085	0.926063829787234	0.019778843641679915	320	arch02
anechoic	0.0	0.9361702127659575	0.926063829787234	0.019778843641679915	320	arch03
anechoic	0.0	0.9308510638297872	0.926063829787234	0.019778843641679915	320	arch04
anechoic	0.0	0.9680851063829787	0.926063829787234	0.019778843641679915	320	arch05
anechoic	0.0	0.949468085106383	0.926063829787234	0.019778843641679915	320	arch06
anechoic	0.0	0.8085106382978723	0.926063829787234	0.019778843641679915	320	arch07
anechoic	0.0	0.9787234042553191	0.926063829787234	0.019778843641679915	320	arch08
anechoic	0.0	0.9707446808510638	0.926063829787234	0.019778843641679915	320	arch09
anechoic	0.0	0.8138297872340425	0.926063829787234	0.019778843641679915	320	arch10
anechoic	6.0	0.9840425531914894	0.9808510638297872	0.004916817242504271	320	arch01
anechoic	6.0	0.9867021276595744	0.9808510638297872	0.004916817242504271	320	arch02
anechoic	6.0	0.9840425531914894	0.9808510638297872	0.004916817242504271	320	arch03
anechoic	6.0	0.9787234042553191	0.9808510638297872	0.004916817242504271	320	arch04
anechoic	6.0	0.9840425531914894	0.9808510638297872	0.004916817242504271	320	arch05
anechoic	6.0	0.9920212765957447	0.9808510638297872	0.004916817242504271	320	arch06
anechoic	6.0	0.9441489361702128	0.9808510638297872	0.004916817242504271	320	arch07
anechoic	6.0	0.9920212765957447	0.9808510638297872	0.004916817242504271	320	arch08
anechoic	6.0	0.9973404255319149	0.9808510638297872	0.004916817242504271	320	arch09
anechoic	6.0	0.9654255319148937	0.9808510638297872	0.004916817242504271	320	arch10
anechoic	12.0	0.9946808510638298	0.9970744680851065	0.0012816340686880247	320	arch01
anechoic	12.0	1.0	0.9970744680851065	0.0012816340686880247	320	arch02
anechoic	12.0	1.0	0.9970744680851065	0.0012816340686880247	320	arch03
anechoic	12.0	0.9946808510638298	0.9970744680851065	0.0012816340686880247	320	arch04
anechoic	12.0	1.0	0.9970744680851065	0.0012816340686880247	320	arch05
anechoic	12.0	1.0	0.9970744680851065	0.0012816340686880247	320	arch06
anechoic	12.0	0.9893617021276596	0.9970744680851065	0.0012816340686880247	320	arch07
anechoic	12.0	1.0	0.9970744680851065	0.0012816340686880247	320	arch08
anechoic	12.0	1.0	0.9970744680851065	0.0012816340686880247	320	arch09
anechoic	12.0	0.9920212765957447	0.9970744680851065	0.0012816340686880247	320	arch10
anechoic	18.0	1.0	0.9997340425531915	0.00026595744680850533	320	arch01
anechoic	18.0	1.0	0.9997340425531915	0.00026595744680850533	320	arch02
anechoic	18.0	1.0	0.9997340425531915	0.00026595744680850533	320	arch03
anechoic	18.0	1.0	0.9997340425531915	0.00026595744680850533	320	arch04
anechoic	18.0	1.0	0.9997340425531915	0.00026595744680850533	320	arch05
anechoic	18.0	1.0	0.9997340425531915	0.00026595744680850533	320	arch06
anechoic	18.0	0.9973404255319149	0.9997340425531915	0.00026595744680850533	320	arch07
anechoic	18.0	1.0	0.9997340425531915	0.00026595744680850533	320	arch08
anechoic	18.0	1.0	0.9997340425531915	0.00026595744680850533	320	arch09
anechoic	18.0	1.0	0.9997340425531915	0.00026595744680850533	320	arch10
anechoic	24.0	1.0	1.0	0.0	320	arch01
anechoic	24.0	1.0	1.0	0.0	320	arch02
anechoic	24.0	1.0	1.0	0.0	320	arch03
anechoic	24.0	1.0	1.0	0.0	320	arch04
anechoic	24.0	1.0	1.0	0.0	320	arch05
anechoic	24.0	1.0	1.0	0.0	320	arch06
anechoic	24.0	1.0	1.0	0.0	320	arch07
anechoic	24.0	1.0	1.0	0.0	320	arch08
anechoic	24.0	1.0	1.0	0.0	320	arch09
anechoic	24.0	1.0	1.0	0.0	320	arch10
reverberant	-24.0	0.07446808510638298	0.06941489361702127	0.005514298418469498	1000	arch01
reverberant	-24.0	0.05585106382978723	0.06941489361702127	0.005514298418469498	1000	arch02
reverberant	-24.0	0.047872340425531915	0.06941489361702127	0.005514298418469498	1000	arch03
reverberant	-24.0	0.05053191489361702	0.06941489361702127	0.005514298418469498	1000	arch04
reverberant	-24.0	0.0851063829787234	0.06941489361702127	0.005514298418469498	1000	arch05
reverberant	-24.0	0.07446808510638298	0.06941489361702127	0.005514298418469498	1000	arch06
reverberant	-24.0	0.08244680851063829	0.06941489361702127	0.005514298418469498	1000	arch07
reverberant	-24.0	0.09574468085106383	0.06941489361702127	0.005514298418469498	1000	arch08
reverberant	-24.0	0.0797872340425532	0.06941489361702127	0.005514298418469498	1000	arch09
reverberant	-24.0	0.047872340425531915	0.06941489361702127	0.005514298418469498	1000	arch10
reverberant	-18.0	0.2074468085106383	0.12101063829787233	0.014787967480152724	1000	arch01
reverberant	-18.0	0.13031914893617022	0.12101063829787233	0.014787967480152724	1000	arch02
reverberant	-18.0	0.10372340425531915	0.12101063829787233	0.014787967480152724	1000	arch03
reverberant	-18.0	0.0851063829787234	0.12101063829787233	0.014787967480152724	1000	arch04
reverberant	-18.0	0.125	0.12101063829787233	0.014787967480152724	1000	arch05
reverberant	-18.0	0.09308510638297872	0.12101063829787233	0.014787967480152724	1000	arch06
reverberant	-18.0	0.06648936170212766	0.12101063829787233	0.014787967480152724	1000	arch07
reverberant	-18.0	0.15425531914893617	0.12101063829787233	0.014787967480152724	1000	arch08
reverberant	-18.0	0.17553191489361702	0.12101063829787233	0.014787967480152724	1000	arch09
reverberant	-18.0	0.06914893617021277	0.12101063829787233	0.014787967480152724	1000	arch10
reverberant	-12.0	0.45478723404255317	0.3460106382978724	0.03036641933233568	1000	arch01
reverberant	-12.0	0.4015957446808511	0.3460106382978724	0.03036641933233568	1000	arch02
reverberant	-12.0	0.34574468085106386	0.3460106382978724	0.03036641933233568	1000	arch03
reverberant	-12.0	0.25	0.3460106382978724	0.03036641933233568	1000	arch04
reverberant	-12.0	0.4148936170212766	0.3460106382978724	0.03036641933233568	1000	arch05
reverberant	-12.0	0.2898936170212766	0.3460106382978724	0.03036641933233568	1000	arch06
reverberant	-12.0	0.2925531914893617	0.3460106382978724	0.03036641933233568	1000	arch07
reverberant	-12.0	0.40691489361702127	0.3460106382978724	0.03036641933233568	1000	arch08
reverberant	-12.0	0.4441489361702128	0.3460106382978724	0.03036641933233568	1000	arch09
reverberant	-12.0	0.1595744680851064	0.3460106382978724	0.03036641933233568	1000	arch10
reverberant	-6.0	0.723404255319149	0.6390957446808512	0.03197406355004661	1000	arch01
reverberant	-6.0	0.6648936170212766	0.6390957446808512	0.03197406355004661	1000	arch02
reverberant	-6.0	0.6914893617021277	0.6390957446808512	0.03197406355004661	1000	arch03
reverberant	-6.0	0.6063829787234043	0.6390957446808512	0.03197406355004661	1000	arch04
reverberant	-6.0	0.6914893617021277	0.6390957446808512	0.03197406355004661	1000	arch05
reverberant	-6.0	0.6462765957446809	0.6390957446808512	0.03197406355004661	1000	arch06
reverberant	-6.0	0.5718085106382979	0.6390957446808512	0.03197406355004661	1000	arch07
reverberant	-6.0	0.6941489361702128	0.6390957446808512	0.03197406355004661	1000	arch08
reverberant	-6.0	0.7154255319148937	0.6390957446808512	0.03197406355004661	1000	arch09
reverberant	-6.0	0.38563829787234044	0.6390957446808512	0.03197406355004661	1000	arch10
reverberant	0.0	0.8617021276595744	0.8228723404255319	0.017071991527751105	1000	arch01
reverberant	0.0	0.8351063829787234	0.8228723404255319	0.017071991527751105	1000	arch02
reverberant	0.0	0.8617021276595744	0.8228723404255319	0.017071991527751105	1000	arch03
reverberant	0.0	0.8218085106382979	0.8228723404255319	0.017071991527751105	1000	arch04
reverberant	0.0	0.8696808510638298	0.8228723404255319	0.017071991527751105	1000	arch05
reverberant	0.0	0.800531914893617	0.8228723404255319	0.017071991527751105	1000	arch06
reverberant	0.0	0.7845744680851063	0.8228723404255319	0.017071991527751105	1000	arch07
reverberant	0.0	0.8776595744680851	0.8228723404255319	0.017071991527751105	1000	arch08
reverberant	0.0	0.8191489361702128	0.8228723404255319	0.017071991527751105	1000	arch09
reverberant	0.0	0.6968085106382979	0.8228723404255319	0.017071991527751105	1000	arch10
reverberant	6.0	0.9335106382978723	0.9202127659574468	0.011761080816863115	1000	arch01
reverberant	6.0	0.9414893617021277	0.9202127659574468	0.011761080816863115	1000	arch02
reverberant	6.0	0.9547872340425532	0.9202127659574468	0.011761080816863115	1000	arch03
reverberant	6.0	0.9095744680851063	0.9202127659574468	0.011761080816863115	1000	arch04
reverberant	6.0	0.9547872340425532	0.9202127659574468	0.011761080816863115	1000	arch05
reverberant	6.0	0.8962765957446809	0.9202127659574468	0.011761080816863115	1000	arch06
reverberant	6.0	0.898936170212766	0.9202127659574468	0.011761080816863115	1000	arch07
reverberant	6.0	0.9627659574468085	0.9202127659574468	0.011761080816863115	1000	arch08
reverberant	6.0	0.9095744680851063	0.9202127659574468	0.011761080816863115	1000	arch09
reverberant	6.0	0.8404255319148937	0.9202127659574468	0.011761080816863115	1000	arch10
reverberant	12.0	0.9654255319148937	0.963563829787234	0.007289476971869394	1000	arch01
reverberant	12.0	0.9813829787234043	0.963563829787234	0.007289476971869394	1000	arch02
reverberant	12.0	0.9813829787234043	0.963563829787234	0.007289476971869394	1000	arch03
reverberant	12.0	0.9627659574468085	0.963563829787234	0.007289476971869394	1000	arch04
reverberant	12.0	0.9840425531914894	0.963563829787234	0.007289476971869394	1000	arch05
reverberant	12.0	0.9547872340425532	0.963563829787234	0.007289476971869394	1000	arch06
reverberant	12.0	0.9601063829787234	0.963563829787234	0.007289476971869394	1000	arch07
reverberant	12.0	0.973404255319149	0.963563829787234	0.007289476971869394	1000	arch08
reverberant	12.0	0.9680851063829787	0.963563829787234	0.007289476971869394	1000	arch09
reverberant	12.0	0.9042553191489362	0.963563829787234	0.007289476971869394	1000	arch10
reverberant	18.0	0.9813829787234043	0.9795212765957446	0.004289351206880476	1000	arch01
reverberant	18.0	0.9893617021276596	0.9795212765957446	0.004289351206880476	1000	arch02
reverberant	18.0	0.9893617021276596	0.9795212765957446	0.004289351206880476	1000	arch03
reverberant	18.0	0.9680851063829787	0.9795212765957446	0.004289351206880476	1000	arch04
reverberant	18.0	0.9946808510638298	0.9795212765957446	0.004289351206880476	1000	arch05
reverberant	18.0	0.9787234042553191	0.9795212765957446	0.004289351206880476	1000	arch06
reverberant	18.0	0.973404255319149	0.9795212765957446	0.004289351206880476	1000	arch07
reverberant	18.0	0.9920212765957447	0.9795212765957446	0.004289351206880476	1000	arch08
reverberant	18.0	0.9787234042553191	0.9795212765957446	0.004289351206880476	1000	arch09
reverberant	18.0	0.949468085106383	0.9795212765957446	0.004289351206880476	1000	arch10
reverberant	24.0	0.9813829787234043	0.9829787234042554	0.004489003156444025	1000	arch01
reverberant	24.0	0.9920212765957447	0.9829787234042554	0.004489003156444025	1000	arch02
reverberant	24.0	0.9946808510638298	0.9829787234042554	0.004489003156444025	1000	arch03
reverberant	24.0	0.9867021276595744	0.9829787234042554	0.004489003156444025	1000	arch04
reverberant	24.0	0.9893617021276596	0.9829787234042554	0.004489003156444025	1000	arch05
reverberant	24.0	0.9920212765957447	0.9829787234042554	0.004489003156444025	1000	arch06
reverberant	24.0	0.9787234042553191	0.9829787234042554	0.004489003156444025	1000	arch07
reverberant	24.0	0.9920212765957447	0.9829787234042554	0.004489003156444025	1000	arch08
reverberant	24.0	0.976063829787234	0.9829787234042554	0.004489003156444025	1000	arch09
reverberant	24.0	0.9468085106382979	0.9829787234042554	0.004489003156444025	1000	arch10
anechoic	-24.0	0.06648936170212766	0.06143617021276595	0.010641621821139657	1000	arch01
anechoic	-24.0	0.026595744680851064	0.06143617021276595	0.010641621821139657	1000	arch02
anechoic	-24.0	0.010638297872340425	0.06143617021276595	0.010641621821139657	1000	arch03
anechoic	-24.0	0.02925531914893617	0.06143617021276595	0.010641621821139657	1000	arch04
anechoic	-24.0	0.06382978723404255	0.06143617021276595	0.010641621821139657	1000	arch05
anechoic	-24.0	0.10372340425531915	0.06143617021276595	0.010641621821139657	1000	arch06
anechoic	-24.0	0.10106382978723404	0.06143617021276595	0.010641621821139657	1000	arch07
anechoic	-24.0	0.061170212765957445	0.06143617021276595	0.010641621821139657	1000	arch08
anechoic	-24.0	0.10372340425531915	0.06143617021276595	0.010641621821139657	1000	arch09
anechoic	-24.0	0.047872340425531915	0.06143617021276595	0.010641621821139657	1000	arch10
anechoic	-18.0	0.3829787234042553	0.21808510638297873	0.03592559124401547	1000	arch01
anechoic	-18.0	0.2579787234042553	0.21808510638297873	0.03592559124401547	1000	arch02
anechoic	-18.0	0.17819148936170212	0.21808510638297873	0.03592559124401547	1000	arch03
anechoic	-18.0	0.0797872340425532	0.21808510638297873	0.03592559124401547	1000	arch04
anechoic	-18.0	0.30851063829787234	0.21808510638297873	0.03592559124401547	1000	arch05
anechoic	-18.0	0.17819148936170212	0.21808510638297873	0.03592559124401547	1000	arch06
anechoic	-18.0	0.11170212765957446	0.21808510638297873	0.03592559124401547	1000	arch07
anechoic	-18.0	0.26861702127659576	0.21808510638297873	0.03592559124401547	1000	arch08
anechoic	-18.0	0.3537234042553192	0.21808510638297873	0.03592559124401547	1000	arch09
anechoic	-18.0	0.061170212765957445	0.21808510638297873	0.03592559124401547	1000	arch10
anechoic	-12.0	0.7925531914893617	0.6683510638297873	0.04873637456793285	1000	arch01
anechoic	-12.0	0.7473404255319149	0.6683510638297873	0.04873637456793285	1000	arch02
anechoic	-12.0	0.7047872340425532	0.6683510638297873	0.04873637456793285	1000	arch03
anechoic	-12.0	0.5372340425531915	0.6683510638297873	0.04873637456793285	1000	arch04
anechoic	-12.0	0.773936170212766	0.6683510638297873	0.04873637456793285	1000	arch05
anechoic	-12.0	0.7686170212765957	0.6683510638297873	0.04873637456793285	1000	arch06
anechoic	-12.0	0.4867021276595745	0.6683510638297873	0.04873637456793285	1000	arch07
anechoic	-12.0	0.7154255319148937	0.6683510638297873	0.04873637456793285	1000	arch08
anechoic	-12.0	0.8031914893617021	0.6683510638297873	0.04873637456793285	1000	arch09
anechoic	-12.0	0.3537234042553192	0.6683510638297873	0.04873637456793285	1000	arch10
anechoic	-6.0	0.9680851063829787	0.9247340425531915	0.016694229886504063	1000	arch01
anechoic	-6.0	0.9468085106382979	0.9247340425531915	0.016694229886504063	1000	arch02
anechoic	-6.0	0.9308510638297872	0.9247340425531915	0.016694229886504063	1000	arch03
anechoic	-6.0	0.8962765957446809	0.9247340425531915	0.016694229886504063	1000	arch04
anechoic	-6.0	0.9654255319148937	0.9247340425531915	0.016694229886504063	1000	arch05
anechoic	-6.0	0.973404255319149	0.9247340425531915	0.016694229886504063	1000	arch06
anechoic	-6.0	0.8643617021276596	0.9247340425531915	0.016694229886504063	1000	arch07
anechoic	-6.0	0.9202127659574468	0.9247340425531915	0.016694229886504063	1000	arch08
anechoic	-6.0	0.9680851063829787	0.9247340425531915	0.016694229886504063	1000	arch09
anechoic	-6.0	0.8138297872340425	0.9247340425531915	0.016694229886504063	1000	arch10
anechoic	0.0	0.9946808510638298	0.984840425531915	0.0029147663515555968	1000	arch01
anechoic	0.0	0.9867021276595744	0.984840425531915	0.0029147663515555968	1000	arch02
anechoic	0.0	0.9867021276595744	0.984840425531915	0.0029147663515555968	1000	arch03
anechoic	0.0	0.9893617021276596	0.984840425531915	0.0029147663515555968	1000	arch04
anechoic	0.0	0.9813829787234043	0.984840425531915	0.0029147663515555968	1000	arch05
anechoic	0.0	0.9920212765957447	0.984840425531915	0.0029147663515555968	1000	arch06
anechoic	0.0	0.9840425531914894	0.984840425531915	0.0029147663515555968	1000	arch07
anechoic	0.0	0.9707446808510638	0.984840425531915	0.0029147663515555968	1000	arch08
anechoic	0.0	0.9946808510638298	0.984840425531915	0.0029147663515555968	1000	arch09
anechoic	0.0	0.9680851063829787	0.984840425531915	0.0029147663515555968	1000	arch10
anechoic	6.0	1.0	0.9981382978723404	0.0007978723404255293	1000	arch01
anechoic	6.0	1.0	0.9981382978723404	0.0007978723404255293	1000	arch02
anechoic	6.0	1.0	0.9981382978723404	0.0007978723404255293	1000	arch03
anechoic	6.0	0.9973404255319149	0.9981382978723404	0.0007978723404255293	1000	arch04
anechoic	6.0	0.9973404255319149	0.9981382978723404	0.0007978723404255293	1000	arch05
anechoic	6.0	1.0	0.9981382978723404	0.0007978723404255293	1000	arch06
anechoic	6.0	0.9973404255319149	0.9981382978723404	0.0007978723404255293	1000	arch07
anechoic	6.0	0.9973404255319149	0.9981382978723404	0.0007978723404255293	1000	arch08
anechoic	6.0	1.0	0.9981382978723404	0.0007978723404255293	1000	arch09
anechoic	6.0	0.9920212765957447	0.9981382978723404	0.0007978723404255293	1000	arch10
anechoic	12.0	1.0	1.0	0.0	1000	arch01
anechoic	12.0	1.0	1.0	0.0	1000	arch02
anechoic	12.0	1.0	1.0	0.0	1000	arch03
anechoic	12.0	1.0	1.0	0.0	1000	arch04
anechoic	12.0	1.0	1.0	0.0	1000	arch05
anechoic	12.0	1.0	1.0	0.0	1000	arch06
anechoic	12.0	1.0	1.0	0.0	1000	arch07
anechoic	12.0	1.0	1.0	0.0	1000	arch08
anechoic	12.0	1.0	1.0	0.0	1000	arch09
anechoic	12.0	1.0	1.0	0.0	1000	arch10
anechoic	18.0	1.0	1.0	0.0	1000	arch01
anechoic	18.0	1.0	1.0	0.0	1000	arch02
anechoic	18.0	1.0	1.0	0.0	1000	arch03
anechoic	18.0	1.0	1.0	0.0	1000	arch04
anechoic	18.0	1.0	1.0	0.0	1000	arch05
anechoic	18.0	1.0	1.0	0.0	1000	arch06
anechoic	18.0	1.0	1.0	0.0	1000	arch07
anechoic	18.0	1.0	1.0	0.0	1000	arch08
anechoic	18.0	1.0	1.0	0.0	1000	arch09
anechoic	18.0	1.0	1.0	0.0	1000	arch10
anechoic	24.0	1.0	1.0	0.0	1000	arch01
anechoic	24.0	1.0	1.0	0.0	1000	arch02
anechoic	24.0	1.0	1.0	0.0	1000	arch03
anechoic	24.0	1.0	1.0	0.0	1000	arch04
anechoic	24.0	1.0	1.0	0.0	1000	arch05
anechoic	24.0	1.0	1.0	0.0	1000	arch06
anechoic	24.0	1.0	1.0	0.0	1000	arch07
anechoic	24.0	1.0	1.0	0.0	1000	arch08
anechoic	24.0	1.0	1.0	0.0	1000	arch09
anechoic	24.0	1.0	1.0	0.0	1000	arch10
reverberant	-24.0	0.0398936170212766	0.05398936170212766	0.005894556812013931	3000	arch01
reverberant	-24.0	0.07180851063829788	0.05398936170212766	0.005894556812013931	3000	arch02
reverberant	-24.0	0.05053191489361702	0.05398936170212766	0.005894556812013931	3000	arch03
reverberant	-24.0	0.0851063829787234	0.05398936170212766	0.005894556812013931	3000	arch04
reverberant	-24.0	0.0398936170212766	0.05398936170212766	0.005894556812013931	3000	arch05
reverberant	-24.0	0.08244680851063829	0.05398936170212766	0.005894556812013931	3000	arch06
reverberant	-24.0	0.03723404255319149	0.05398936170212766	0.005894556812013931	3000	arch07
reverberant	-24.0	0.05053191489361702	0.05398936170212766	0.005894556812013931	3000	arch08
reverberant	-24.0	0.0398936170212766	0.05398936170212766	0.005894556812013931	3000	arch09
reverberant	-24.0	0.0425531914893617	0.05398936170212766	0.005894556812013931	3000	arch10
reverberant	-18.0	0.1276595744680851	0.11090425531914894	0.013859590091817418	3000	arch01
reverberant	-18.0	0.11170212765957446	0.11090425531914894	0.013859590091817418	3000	arch02
reverberant	-18.0	0.09042553191489362	0.11090425531914894	0.013859590091817418	3000	arch03
reverberant	-18.0	0.06382978723404255	0.11090425531914894	0.013859590091817418	3000	arch04
reverberant	-18.0	0.14893617021276595	0.11090425531914894	0.013859590091817418	3000	arch05
reverberant	-18.0	0.16489361702127658	0.11090425531914894	0.013859590091817418	3000	arch06
reverberant	-18.0	0.04521276595744681	0.11090425531914894	0.013859590091817418	3000	arch07
reverberant	-18.0	0.14361702127659576	0.11090425531914894	0.013859590091817418	3000	arch08
reverberant	-18.0	0.15425531914893617	0.11090425531914894	0.013859590091817418	3000	arch09
reverberant	-18.0	0.05851063829787234	0.11090425531914894	0.013859590091817418	3000	arch10
reverberant	-12.0	0.449468085106383	0.32526595744680853	0.04139045691394447	3000	arch01
reverberant	-12.0	0.26861702127659576	0.32526595744680853	0.04139045691394447	3000	arch02
reverberant	-12.0	0.34308510638297873	0.32526595744680853	0.04139045691394447	3000	arch03
reverberant	-12.0	0.16489361702127658	0.32526595744680853	0.04139045691394447	3000	arch04
reverberant	-12.0	0.4175531914893617	0.32526595744680853	0.04139045691394447	3000	arch05
reverberant	-12.0	0.4228723404255319	0.32526595744680853	0.04139045691394447	3000	arch06
reverberant	-12.0	0.1276595744680851	0.32526595744680853	0.04139045691394447	3000	arch07
reverberant	-12.0	0.4148936170212766	0.32526595744680853	0.04139045691394447	3000	arch08
reverberant	-12.0	0.47074468085106386	0.32526595744680853	0.04139045691394447	3000	arch09
reverberant	-12.0	0.17287234042553193	0.32526595744680853	0.04139045691394447	3000	arch10
reverberant	-6.0	0.7686170212765957	0.6561170212765958	0.0427155038293004	3000	arch01
reverberant	-6.0	0.6675531914893617	0.6561170212765958	0.0427155038293004	3000	arch02
reverberant	-6.0	0.7367021276595744	0.6561170212765958	0.0427155038293004	3000	arch03
reverberant	-6.0	0.5425531914893617	0.6561170212765958	0.0427155038293004	3000	arch04
reverberant	-6.0	0.7367021276595744	0.6561170212765958	0.0427155038293004	3000	arch05
reverberant	-6.0	0.7340425531914894	0.6561170212765958	0.0427155038293004	3000	arch06
reverberant	-6.0	0.45478723404255317	0.6561170212765958	0.0427155038293004	3000	arch07
reverberant	-6.0	0.6968085106382979	0.6561170212765958	0.0427155038293004	3000	arch08
reverberant	-6.0	0.8031914893617021	0.6561170212765958	0.0427155038293004	3000	arch09
reverberant	-6.0	0.42021276595744683	0.6561170212765958	0.0427155038293004	3000	arch10
reverberant	0.0	0.901595744680851	0.8688829787234041	0.016158358928163006	3000	arch01
reverberant	0.0	0.898936170212766	0.8688829787234041	0.016158358928163006	3000	arch02
reverberant	0.0	0.9175531914893617	0.8688829787234041	0.016158358928163006	3000	arch03
reverberant	0.0	0.8590425531914894	0.8688829787234041	0.016158358928163006	3000	arch04
reverberant	0.0	0.8909574468085106	0.8688829787234041	0.016158358928163006	3000	arch05
reverberant	0.0	0.851063829787234	0.8688829787234041	0.016158358928163006	3000	arch06
reverberant	0.0	0.8164893617021277	0.8688829787234041	0.016158358928163006	3000	arch07
reverberant	0.0	0.8696808510638298	0.8688829787234041	0.016158358928163006	3000	arch08
reverberant	0.0	0.925531914893617	0.8688829787234041	0.016158358928163006	3000	arch09
reverberant	0.0	0.7579787234042553	0.8688829787234041	0.016158358928163006	3000	arch10
reverberant	6.0	0.9840425531914894	0.9617021276595745	0.005816035271935013	3000	arch01
reverberant	6.0	0.9574468085106383	0.9617021276595745	0.005816035271935013	3000	arch02
reverberant	6.0	0.9840425531914894	0.9617021276595745	0.005816035271935013	3000	arch03
reverberant	6.0	0.9680851063829787	0.9617021276595745	0.005816035271935013	3000	arch04
reverberant	6.0	0.9707446808510638	0.9617021276595745	0.005816035271935013	3000	arch05
reverberant	6.0	0.9441489361702128	0.9617021276595745	0.005816035271935013	3000	arch06
reverberant	6.0	0.949468085106383	0.9617021276595745	0.005816035271935013	3000	arch07
reverberant	6.0	0.9601063829787234	0.9617021276595745	0.005816035271935013	3000	arch08
reverberant	6.0	0.973404255319149	0.9617021276595745	0.005816035271935013	3000	arch09
reverberant	6.0	0.925531914893617	0.9617021276595745	0.005816035271935013	3000	arch10
reverberant	12.0	0.9946808510638298	0.9898936170212765	0.0015759209959779255	3000	arch01
reverberant	12.0	0.9867021276595744	0.9898936170212765	0.0015759209959779255	3000	arch02
reverberant	12.0	0.9946808510638298	0.9898936170212765	0.0015759209959779255	3000	arch03
reverberant	12.0	0.9946808510638298	0.9898936170212765	0.0015759209959779255	3000	arch04
reverberant	12.0	0.9946808510638298	0.9898936170212765	0.0015759209959779255	3000	arch05
reverberant	12.0	0.9893617021276596	0.9898936170212765	0.0015759209959779255	3000	arch06
reverberant	12.0	0.9867021276595744	0.9898936170212765	0.0015759209959779255	3000	arch07
reverberant	12.0	0.9840425531914894	0.9898936170212765	0.0015759209959779255	3000	arch08
reverberant	12.0	0.9920212765957447	0.9898936170212765	0.0015759209959779255	3000	arch09
reverberant	12.0	0.9813829787234043	0.9898936170212765	0.0015759209959779255	3000	arch10
reverberant	18.0	0.9973404255319149	0.9962765957446809	0.0012025407771498785	3000	arch01
reverberant	18.0	0.9973404255319149	0.9962765957446809	0.0012025407771498785	3000	arch02
reverberant	18.0	0.9946808510638298	0.9962765957446809	0.0012025407771498785	3000	arch03
reverberant	18.0	1.0	0.9962765957446809	0.0012025407771498785	3000	arch04
reverberant	18.0	0.9973404255319149	0.9962765957446809	0.0012025407771498785	3000	arch05
reverberant	18.0	0.9973404255319149	0.9962765957446809	0.0012025407771498785	3000	arch06
reverberant	18.0	1.0	0.9962765957446809	0.0012025407771498785	3000	arch07
reverberant	18.0	0.9867021276595744	0.9962765957446809	0.0012025407771498785	3000	arch08
reverberant	18.0	0.9973404255319149	0.9962765957446809	0.0012025407771498785	3000	arch09
reverberant	18.0	0.9946808510638298	0.9962765957446809	0.0012025407771498785	3000	arch10
reverberant	24.0	0.9973404255319149	0.998404255319149	0.0005880540408431507	3000	arch01
reverberant	24.0	0.9946808510638298	0.998404255319149	0.0005880540408431507	3000	arch02
reverberant	24.0	1.0	0.998404255319149	0.0005880540408431507	3000	arch03
reverberant	24.0	0.9973404255319149	0.998404255319149	0.0005880540408431507	3000	arch04
reverberant	24.0	0.9973404255319149	0.998404255319149	0.0005880540408431507	3000	arch05
reverberant	24.0	1.0	0.998404255319149	0.0005880540408431507	3000	arch06
reverberant	24.0	1.0	0.998404255319149	0.0005880540408431507	3000	arch07
reverberant	24.0	0.9973404255319149	0.998404255319149	0.0005880540408431507	3000	arch08
reverberant	24.0	1.0	0.998404255319149	0.0005880540408431507	3000	arch09
reverberant	24.0	1.0	0.998404255319149	0.0005880540408431507	3000	arch10
anechoic	-24.0	0.0425531914893617	0.0398936170212766	0.008847499964450105	3000	arch01
anechoic	-24.0	0.007978723404255319	0.0398936170212766	0.008847499964450105	3000	arch02
anechoic	-24.0	0.007978723404255319	0.0398936170212766	0.008847499964450105	3000	arch03
anechoic	-24.0	0.08776595744680851	0.0398936170212766	0.008847499964450105	3000	arch04
anechoic	-24.0	0.018617021276595744	0.0398936170212766	0.008847499964450105	3000	arch05
anechoic	-24.0	0.0797872340425532	0.0398936170212766	0.008847499964450105	3000	arch06
anechoic	-24.0	0.031914893617021274	0.0398936170212766	0.008847499964450105	3000	arch07
anechoic	-24.0	0.023936170212765957	0.0398936170212766	0.008847499964450105	3000	arch08
anechoic	-24.0	0.05851063829787234	0.0398936170212766	0.008847499964450105	3000	arch09
anechoic	-24.0	0.0398936170212766	0.0398936170212766	0.008847499964450105	3000	arch10
anechoic	-18.0	0.300531914893617	0.1776595744680851	0.0319020856884637	3000	arch01
anechoic	-18.0	0.09574468085106383	0.1776595744680851	0.0319020856884637	3000	arch02
anechoic	-18.0	0.20212765957446807	0.1776595744680851	0.0319020856884637	3000	arch03
anechoic	-18.0	0.10106382978723404	0.1776595744680851	0.0319020856884637	3000	arch04
anechoic	-18.0	0.1622340425531915	0.1776595744680851	0.0319020856884637	3000	arch05
anechoic	-18.0	0.2925531914893617	0.1776595744680851	0.0319020856884637	3000	arch06
anechoic	-18.0	0.0425531914893617	0.1776595744680851	0.0319020856884637	3000	arch07
anechoic	-18.0	0.22606382978723405	0.1776595744680851	0.0319020856884637	3000	arch08
anechoic	-18.0	0.2978723404255319	0.1776595744680851	0.0319020856884637	3000	arch09
anechoic	-18.0	0.05585106382978723	0.1776595744680851	0.0319020856884637	3000	arch10
anechoic	-12.0	0.7686170212765957	0.6436170212765957	0.06875455822120703	3000	arch01
anechoic	-12.0	0.7101063829787234	0.6436170212765957	0.06875455822120703	3000	arch02
anechoic	-12.0	0.8138297872340425	0.6436170212765957	0.06875455822120703	3000	arch03
anechoic	-12.0	0.3829787234042553	0.6436170212765957	0.06875455822120703	3000	arch04
anechoic	-12.0	0.75	0.6436170212765957	0.06875455822120703	3000	arch05
anechoic	-12.0	0.7952127659574468	0.6436170212765957	0.06875455822120703	3000	arch06
anechoic	-12.0	0.3617021276595745	0.6436170212765957	0.06875455822120703	3000	arch07
anechoic	-12.0	0.7712765957446809	0.6436170212765957	0.06875455822120703	3000	arch08
anechoic	-12.0	0.8218085106382979	0.6436170212765957	0.06875455822120703	3000	arch09
anechoic	-12.0	0.26063829787234044	0.6436170212765957	0.06875455822120703	3000	arch10
anechoic	-6.0	0.9707446808510638	0.9438829787234042	0.019404365810414968	3000	arch01
anechoic	-6.0	0.9707446808510638	0.9438829787234042	0.019404365810414968	3000	arch02
anechoic	-6.0	0.976063829787234	0.9438829787234042	0.019404365810414968	3000	arch03
anechoic	-6.0	0.9468085106382979	0.9438829787234042	0.019404365810414968	3000	arch04
anechoic	-6.0	0.9867021276595744	0.9438829787234042	0.019404365810414968	3000	arch05
anechoic	-6.0	0.9680851063829787	0.9438829787234042	0.019404365810414968	3000	arch06
anechoic	-6.0	0.8962765957446809	0.9438829787234042	0.019404365810414968	3000	arch07
anechoic	-6.0	0.973404255319149	0.9438829787234042	0.019404365810414968	3000	arch08
anechoic	-6.0	0.9654255319148937	0.9438829787234042	0.019404365810414968	3000	arch09
anechoic	-6.0	0.7845744680851063	0.9438829787234042	0.019404365810414968	3000	arch10
anechoic	0.0	0.9973404255319149	0.9946808510638299	0.002277523506855516	3000	arch01
anechoic	0.0	0.9946808510638298	0.9946808510638299	0.002277523506855516	3000	arch02
anechoic	0.0	1.0	0.9946808510638299	0.002277523506855516	3000	arch03
anechoic	0.0	1.0	0.9946808510638299	0.002277523506855516	3000	arch04
anechoic	0.0	0.9973404255319149	0.9946808510638299	0.002277523506855516	3000	arch05
anechoic	0.0	0.9973404255319149	0.9946808510638299	0.002277523506855516	3000	arch06
anechoic	0.0	0.9893617021276596	0.9946808510638299	0.002277523506855516	3000	arch07
anechoic	0.0	0.9973404255319149	0.9946808510638299	0.002277523506855516	3000	arch08
anechoic	0.0	0.9973404255319149	0.9946808510638299	0.002277523506855516	3000	arch09
anechoic	0.0	0.976063829787234	0.9946808510638299	0.002277523506855516	3000	arch10
anechoic	6.0	1.0	0.9989361702127659	0.00043430669198282496	3000	arch01
anechoic	6.0	0.9973404255319149	0.9989361702127659	0.00043430669198282496	3000	arch02
anechoic	6.0	1.0	0.9989361702127659	0.00043430669198282496	3000	arch03
anechoic	6.0	1.0	0.9989361702127659	0.00043430669198282496	3000	arch04
anechoic	6.0	0.9973404255319149	0.9989361702127659	0.00043430669198282496	3000	arch05
anechoic	6.0	1.0	0.9989361702127659	0.00043430669198282496	3000	arch06
anechoic	6.0	0.9973404255319149	0.9989361702127659	0.00043430669198282496	3000	arch07
anechoic	6.0	1.0	0.9989361702127659	0.00043430669198282496	3000	arch08
anechoic	6.0	0.9973404255319149	0.9989361702127659	0.00043430669198282496	3000	arch09
anechoic	6.0	1.0	0.9989361702127659	0.00043430669198282496	3000	arch10
anechoic	12.0	1.0	1.0	0.0	3000	arch01
anechoic	12.0	1.0	1.0	0.0	3000	arch02
anechoic	12.0	1.0	1.0	0.0	3000	arch03
anechoic	12.0	1.0	1.0	0.0	3000	arch04
anechoic	12.0	1.0	1.0	0.0	3000	arch05
anechoic	12.0	1.0	1.0	0.0	3000	arch06
anechoic	12.0	1.0	1.0	0.0	3000	arch07
anechoic	12.0	1.0	1.0	0.0	3000	arch08
anechoic	12.0	1.0	1.0	0.0	3000	arch09
anechoic	12.0	1.0	1.0	0.0	3000	arch10
anechoic	18.0	1.0	1.0	0.0	3000	arch01
anechoic	18.0	1.0	1.0	0.0	3000	arch02
anechoic	18.0	1.0	1.0	0.0	3000	arch03
anechoic	18.0	1.0	1.0	0.0	3000	arch04
anechoic	18.0	1.0	1.0	0.0	3000	arch05
anechoic	18.0	1.0	1.0	0.0	3000	arch06
anechoic	18.0	1.0	1.0	0.0	3000	arch07
anechoic	18.0	1.0	1.0	0.0	3000	arch08
anechoic	18.0	1.0	1.0	0.0	3000	arch09
anechoic	18.0	1.0	1.0	0.0	3000	arch10
anechoic	24.0	1.0	1.0	0.0	3000	arch01
anechoic	24.0	1.0	1.0	0.0	3000	arch02
anechoic	24.0	1.0	1.0	0.0	3000	arch03
anechoic	24.0	1.0	1.0	0.0	3000	arch04
anechoic	24.0	1.0	1.0	0.0	3000	arch05
anechoic	24.0	1.0	1.0	0.0	3000	arch06
anechoic	24.0	1.0	1.0	0.0	3000	arch07
anechoic	24.0	1.0	1.0	0.0	3000	arch08
anechoic	24.0	1.0	1.0	0.0	3000	arch09
anechoic	24.0	1.0	1.0	0.0	3000	arch10
