# Supplementary material for: Models optimized for real-world tasks reveal the task-dependent necessity of precise temporal coding in hearing
Source: Nat Commun. 2024 Dec 4;15:10590. doi: 10.1038/s41467-024-54700-5 (PMC11618365; doi:10.1038/s41467-024-54700-5)
Supplement: Supplementary file 4 — Source Data [file 41467_2024_54700_MOESM4_ESM.zip › source_data_files/fig6b_fig6c.csv]

condition	f0_shift_in_semitones	correct_word	correct_word_mean	correct_word_sem	correct_spkr	correct_spkr_mean	correct_spkr_sem	model	subject
harmonic	-12.0	0.8857142857142857	0.7790250994796449	0.02228353595230748	0.5	0.3507662835249042	0.039096682709881904	human	0
harmonic	-12.0	0.7142857142857143	0.7790250994796449	0.02228353595230748	0.0	0.3507662835249042	0.039096682709881904	human	1
harmonic	-12.0	0.7777777777777778	0.7790250994796449	0.02228353595230748	0.3333333333333333	0.3507662835249042	0.039096682709881904	human	2
harmonic	-12.0	0.8	0.7790250994796449	0.02228353595230748	0.75	0.3507662835249042	0.039096682709881904	human	3
harmonic	-12.0	0.8285714285714286	0.7790250994796449	0.02228353595230748	0.6666666666666666	0.3507662835249042	0.039096682709881904	human	4
harmonic	-12.0	0.7777777777777778	0.7790250994796449	0.02228353595230748	0.3333333333333333	0.3507662835249042	0.039096682709881904	human	5
harmonic	-12.0	0.6857142857142857	0.7790250994796449	0.02228353595230748	0.25	0.3507662835249042	0.039096682709881904	human	6
harmonic	-12.0	0.8285714285714286	0.7790250994796449	0.02228353595230748	1.0	0.3507662835249042	0.039096682709881904	human	7
harmonic	-12.0	0.8333333333333334	0.7790250994796449	0.02228353595230748	0.0	0.3507662835249042	0.039096682709881904	human	8
harmonic	-12.0	0.8571428571428571	0.7790250994796449	0.02228353595230748	0.5	0.3507662835249042	0.039096682709881904	human	9
harmonic	-12.0	0.7037037037037037	0.7790250994796449	0.02228353595230748	0.0	0.3507662835249042	0.039096682709881904	human	10
harmonic	-12.0	0.7142857142857143	0.7790250994796449	0.02228353595230748	0.5	0.3507662835249042	0.039096682709881904	human	11
harmonic	-12.0	0.8333333333333334	0.7790250994796449	0.02228353595230748	1.0	0.3507662835249042	0.039096682709881904	human	12
harmonic	-12.0	0.7142857142857143	0.7790250994796449	0.02228353595230748	1.0	0.3507662835249042	0.039096682709881904	human	13
harmonic	-12.0	0.8611111111111112	0.7790250994796449	0.02228353595230748	0.0	0.3507662835249042	0.039096682709881904	human	14
harmonic	-12.0	0.8333333333333334	0.7790250994796449	0.02228353595230748	0.3333333333333333	0.3507662835249042	0.039096682709881904	human	15
harmonic	-12.0	0.7428571428571429	0.7790250994796449	0.02228353595230748	0.5	0.3507662835249042	0.039096682709881904	human	16
harmonic	-12.0	0.6	0.7790250994796449	0.02228353595230748	0.0	0.3507662835249042	0.039096682709881904	human	17
harmonic	-12.0	0.8181818181818182	0.7790250994796449	0.02228353595230748	0.3333333333333333	0.3507662835249042	0.039096682709881904	human	18
harmonic	-12.0	0.8285714285714286	0.7790250994796449	0.02228353595230748	0.0	0.3507662835249042	0.039096682709881904	human	19
harmonic	-12.0	1.0	0.7790250994796449	0.02228353595230748	0.6666666666666666	0.3507662835249042	0.039096682709881904	human	20
harmonic	-12.0	0.5	0.7790250994796449	0.02228353595230748	0.5	0.3507662835249042	0.039096682709881904	human	21
harmonic	-12.0		0.7790250994796449	0.02228353595230748	0.0	0.3507662835249042	0.039096682709881904	human	22
harmonic	-12.0		0.7790250994796449	0.02228353595230748	1.0	0.3507662835249042	0.039096682709881904	human	23
harmonic	-12.0		0.7790250994796449	0.02228353595230748	0.0	0.3507662835249042	0.039096682709881904	human	24
harmonic	-12.0		0.7790250994796449	0.02228353595230748	0.5	0.3507662835249042	0.039096682709881904	human	25
harmonic	-12.0		0.7790250994796449	0.02228353595230748	0.3333333333333333	0.3507662835249042	0.039096682709881904	human	26
harmonic	-12.0		0.7790250994796449	0.02228353595230748	1.0	0.3507662835249042	0.039096682709881904	human	27
harmonic	-12.0		0.7790250994796449	0.02228353595230748	0.6666666666666666	0.3507662835249042	0.039096682709881904	human	28
harmonic	-12.0		0.7790250994796449	0.02228353595230748	0.25	0.3507662835249042	0.039096682709881904	human	29
harmonic	-12.0		0.7790250994796449	0.02228353595230748	0.0	0.3507662835249042	0.039096682709881904	human	30
harmonic	-12.0		0.7790250994796449	0.02228353595230748	0.0	0.3507662835249042	0.039096682709881904	human	31
harmonic	-12.0		0.7790250994796449	0.02228353595230748	0.2	0.3507662835249042	0.039096682709881904	human	32
harmonic	-12.0		0.7790250994796449	0.02228353595230748	0.3333333333333333	0.3507662835249042	0.039096682709881904	human	33
harmonic	-12.0		0.7790250994796449	0.02228353595230748	0.5	0.3507662835249042	0.039096682709881904	human	34
harmonic	-12.0		0.7790250994796449	0.02228353595230748	0.0	0.3507662835249042	0.039096682709881904	human	35
harmonic	-12.0		0.7790250994796449	0.02228353595230748	0.6666666666666666	0.3507662835249042	0.039096682709881904	human	36
harmonic	-12.0		0.7790250994796449	0.02228353595230748	0.0	0.3507662835249042	0.039096682709881904	human	37
harmonic	-12.0		0.7790250994796449	0.02228353595230748	0.75	0.3507662835249042	0.039096682709881904	human	38
harmonic	-12.0		0.7790250994796449	0.02228353595230748	0.0	0.3507662835249042	0.039096682709881904	human	39
harmonic	-12.0		0.7790250994796449	0.02228353595230748	1.0	0.3507662835249042	0.039096682709881904	human	40
harmonic	-12.0		0.7790250994796449	0.02228353595230748	0.0	0.3507662835249042	0.039096682709881904	human	41
harmonic	-12.0		0.7790250994796449	0.02228353595230748	0.0	0.3507662835249042	0.039096682709881904	human	42
harmonic	-12.0		0.7790250994796449	0.02228353595230748	0.0	0.3507662835249042	0.039096682709881904	human	43
harmonic	-12.0		0.7790250994796449	0.02228353595230748	0.5	0.3507662835249042	0.039096682709881904	human	44
harmonic	-12.0		0.7790250994796449	0.02228353595230748	0.0	0.3507662835249042	0.039096682709881904	human	45
harmonic	-12.0		0.7790250994796449	0.02228353595230748	1.0	0.3507662835249042	0.039096682709881904	human	46
harmonic	-12.0		0.7790250994796449	0.02228353595230748	0.0	0.3507662835249042	0.039096682709881904	human	47
harmonic	-12.0		0.7790250994796449	0.02228353595230748	1.0	0.3507662835249042	0.039096682709881904	human	48
harmonic	-12.0		0.7790250994796449	0.02228353595230748	0.5	0.3507662835249042	0.039096682709881904	human	49
harmonic	-12.0		0.7790250994796449	0.02228353595230748	1.0	0.3507662835249042	0.039096682709881904	human	50
harmonic	-12.0		0.7790250994796449	0.02228353595230748	0.0	0.3507662835249042	0.039096682709881904	human	51
harmonic	-12.0		0.7790250994796449	0.02228353595230748	1.0	0.3507662835249042	0.039096682709881904	human	52
harmonic	-12.0		0.7790250994796449	0.02228353595230748	0.3333333333333333	0.3507662835249042	0.039096682709881904	human	53
harmonic	-12.0		0.7790250994796449	0.02228353595230748	0.6666666666666666	0.3507662835249042	0.039096682709881904	human	54
harmonic	-12.0		0.7790250994796449	0.02228353595230748	1.0	0.3507662835249042	0.039096682709881904	human	55
harmonic	-12.0		0.7790250994796449	0.02228353595230748	1.0	0.3507662835249042	0.039096682709881904	human	56
harmonic	-12.0		0.7790250994796449	0.02228353595230748	0.5	0.3507662835249042	0.039096682709881904	human	57
harmonic	-12.0		0.7790250994796449	0.02228353595230748	0.0	0.3507662835249042	0.039096682709881904	human	58
harmonic	-12.0		0.7790250994796449	0.02228353595230748	0.25	0.3507662835249042	0.039096682709881904	human	59
harmonic	-12.0		0.7790250994796449	0.02228353595230748	0.3333333333333333	0.3507662835249042	0.039096682709881904	human	60
harmonic	-12.0		0.7790250994796449	0.02228353595230748	0.5	0.3507662835249042	0.039096682709881904	human	61
harmonic	-12.0		0.7790250994796449	0.02228353595230748	0.0	0.3507662835249042	0.039096682709881904	human	62
harmonic	-12.0		0.7790250994796449	0.02228353595230748	0.0	0.3507662835249042	0.039096682709881904	human	63
harmonic	-12.0		0.7790250994796449	0.02228353595230748	0.0	0.3507662835249042	0.039096682709881904	human	64
harmonic	-12.0		0.7790250994796449	0.02228353595230748	0.25	0.3507662835249042	0.039096682709881904	human	65
harmonic	-12.0		0.7790250994796449	0.02228353595230748	0.0	0.3507662835249042	0.039096682709881904	human	66
harmonic	-12.0		0.7790250994796449	0.02228353595230748	0.0	0.3507662835249042	0.039096682709881904	human	67
harmonic	-12.0		0.7790250994796449	0.02228353595230748	0.3333333333333333	0.3507662835249042	0.039096682709881904	human	68
harmonic	-12.0		0.7790250994796449	0.02228353595230748	0.0	0.3507662835249042	0.039096682709881904	human	69
harmonic	-12.0		0.7790250994796449	0.02228353595230748	0.0	0.3507662835249042	0.039096682709881904	human	70
harmonic	-12.0		0.7790250994796449	0.02228353595230748	0.0	0.3507662835249042	0.039096682709881904	human	71
harmonic	-12.0		0.7790250994796449	0.02228353595230748	1.0	0.3507662835249042	0.039096682709881904	human	72
harmonic	-12.0		0.7790250994796449	0.02228353595230748	0.2	0.3507662835249042	0.039096682709881904	human	73
harmonic	-12.0		0.7790250994796449	0.02228353595230748	0.2	0.3507662835249042	0.039096682709881904	human	74
harmonic	-12.0		0.7790250994796449	0.02228353595230748	0.0	0.3507662835249042	0.039096682709881904	human	75
harmonic	-12.0		0.7790250994796449	0.02228353595230748	0.5	0.3507662835249042	0.039096682709881904	human	76
harmonic	-12.0		0.7790250994796449	0.02228353595230748	0.0	0.3507662835249042	0.039096682709881904	human	77
harmonic	-12.0		0.7790250994796449	0.02228353595230748	0.0	0.3507662835249042	0.039096682709881904	human	78
harmonic	-12.0		0.7790250994796449	0.02228353595230748	0.5	0.3507662835249042	0.039096682709881904	human	79
harmonic	-12.0		0.7790250994796449	0.02228353595230748	0.0	0.3507662835249042	0.039096682709881904	human	80
harmonic	-12.0		0.7790250994796449	0.02228353595230748	0.0	0.3507662835249042	0.039096682709881904	human	81
harmonic	-12.0		0.7790250994796449	0.02228353595230748	0.0	0.3507662835249042	0.039096682709881904	human	82
harmonic	-12.0		0.7790250994796449	0.02228353595230748	0.0	0.3507662835249042	0.039096682709881904	human	83
harmonic	-12.0		0.7790250994796449	0.02228353595230748	0.25	0.3507662835249042	0.039096682709881904	human	84
harmonic	-12.0		0.7790250994796449	0.02228353595230748	0.3333333333333333	0.3507662835249042	0.039096682709881904	human	85
harmonic	-12.0		0.7790250994796449	0.02228353595230748	1.0	0.3507662835249042	0.039096682709881904	human	86
harmonic	-6.0	0.8	0.7567519809339536	0.025574041133806666	0.6666666666666666	0.550561797752809	0.03995146002017099	human	0
harmonic	-6.0	0.6451612903225806	0.7567519809339536	0.025574041133806666	0.5	0.550561797752809	0.03995146002017099	human	1
harmonic	-6.0	0.8888888888888888	0.7567519809339536	0.025574041133806666	0.6666666666666666	0.550561797752809	0.03995146002017099	human	2
harmonic	-6.0	0.7222222222222222	0.7567519809339536	0.025574041133806666	1.0	0.550561797752809	0.03995146002017099	human	3
harmonic	-6.0	0.8	0.7567519809339536	0.025574041133806666	1.0	0.550561797752809	0.03995146002017099	human	4
harmonic	-6.0	0.8888888888888888	0.7567519809339536	0.025574041133806666	1.0	0.550561797752809	0.03995146002017099	human	5
harmonic	-6.0	0.8076923076923077	0.7567519809339536	0.025574041133806666	0.5	0.550561797752809	0.03995146002017099	human	6
harmonic	-6.0	0.8285714285714286	0.7567519809339536	0.025574041133806666	1.0	0.550561797752809	0.03995146002017099	human	7
harmonic	-6.0	0.8	0.7567519809339536	0.025574041133806666	0.5	0.550561797752809	0.03995146002017099	human	8
harmonic	-6.0	0.8611111111111112	0.7567519809339536	0.025574041133806666	0.0	0.550561797752809	0.03995146002017099	human	9
harmonic	-6.0	0.4736842105263157	0.7567519809339536	0.025574041133806666	0.5	0.550561797752809	0.03995146002017099	human	10
harmonic	-6.0	0.8285714285714286	0.7567519809339536	0.025574041133806666	0.5	0.550561797752809	0.03995146002017099	human	11
harmonic	-6.0	0.4545454545454545	0.7567519809339536	0.025574041133806666	0.0	0.550561797752809	0.03995146002017099	human	12
harmonic	-6.0	0.6571428571428571	0.7567519809339536	0.025574041133806666	0.0	0.550561797752809	0.03995146002017099	human	13
harmonic	-6.0	0.75	0.7567519809339536	0.025574041133806666	0.0	0.550561797752809	0.03995146002017099	human	14
harmonic	-6.0	0.8055555555555556	0.7567519809339536	0.025574041133806666	0.0	0.550561797752809	0.03995146002017099	human	15
harmonic	-6.0	0.8333333333333334	0.7567519809339536	0.025574041133806666	0.0	0.550561797752809	0.03995146002017099	human	16
harmonic	-6.0	0.6571428571428571	0.7567519809339536	0.025574041133806666	0.6666666666666666	0.550561797752809	0.03995146002017099	human	17
harmonic	-6.0	0.6857142857142857	0.7567519809339536	0.025574041133806666	0.6666666666666666	0.550561797752809	0.03995146002017099	human	18
harmonic	-6.0	0.8888888888888888	0.7567519809339536	0.025574041133806666	1.0	0.550561797752809	0.03995146002017099	human	19
harmonic	-6.0	0.8	0.7567519809339536	0.025574041133806666	0.6666666666666666	0.550561797752809	0.03995146002017099	human	20
harmonic	-6.0	0.7714285714285715	0.7567519809339536	0.025574041133806666	1.0	0.550561797752809	0.03995146002017099	human	21
harmonic	-6.0		0.7567519809339536	0.025574041133806666	0.6666666666666666	0.550561797752809	0.03995146002017099	human	22
harmonic	-6.0		0.7567519809339536	0.025574041133806666	1.0	0.550561797752809	0.03995146002017099	human	23
harmonic	-6.0		0.7567519809339536	0.025574041133806666	0.3333333333333333	0.550561797752809	0.03995146002017099	human	24
harmonic	-6.0		0.7567519809339536	0.025574041133806666	0.6666666666666666	0.550561797752809	0.03995146002017099	human	25
harmonic	-6.0		0.7567519809339536	0.025574041133806666	1.0	0.550561797752809	0.03995146002017099	human	26
harmonic	-6.0		0.7567519809339536	0.025574041133806666	1.0	0.550561797752809	0.03995146002017099	human	27
harmonic	-6.0		0.7567519809339536	0.025574041133806666	1.0	0.550561797752809	0.03995146002017099	human	28
harmonic	-6.0		0.7567519809339536	0.025574041133806666	0.0	0.550561797752809	0.03995146002017099	human	29
harmonic	-6.0		0.7567519809339536	0.025574041133806666	0.0	0.550561797752809	0.03995146002017099	human	30
harmonic	-6.0		0.7567519809339536	0.025574041133806666	1.0	0.550561797752809	0.03995146002017099	human	31
harmonic	-6.0		0.7567519809339536	0.025574041133806666	0.5	0.550561797752809	0.03995146002017099	human	32
harmonic	-6.0		0.7567519809339536	0.025574041133806666	0.6666666666666666	0.550561797752809	0.03995146002017099	human	33
harmonic	-6.0		0.7567519809339536	0.025574041133806666	1.0	0.550561797752809	0.03995146002017099	human	34
harmonic	-6.0		0.7567519809339536	0.025574041133806666	0.6666666666666666	0.550561797752809	0.03995146002017099	human	35
harmonic	-6.0		0.7567519809339536	0.025574041133806666	0.5	0.550561797752809	0.03995146002017099	human	36
harmonic	-6.0		0.7567519809339536	0.025574041133806666	0.3333333333333333	0.550561797752809	0.03995146002017099	human	37
harmonic	-6.0		0.7567519809339536	0.025574041133806666	0.3333333333333333	0.550561797752809	0.03995146002017099	human	38
harmonic	-6.0		0.7567519809339536	0.025574041133806666	1.0	0.550561797752809	0.03995146002017099	human	39
harmonic	-6.0		0.7567519809339536	0.025574041133806666	0.6666666666666666	0.550561797752809	0.03995146002017099	human	40
harmonic	-6.0		0.7567519809339536	0.025574041133806666	0.6666666666666666	0.550561797752809	0.03995146002017099	human	41
harmonic	-6.0		0.7567519809339536	0.025574041133806666	0.0	0.550561797752809	0.03995146002017099	human	42
harmonic	-6.0		0.7567519809339536	0.025574041133806666	0.0	0.550561797752809	0.03995146002017099	human	43
harmonic	-6.0		0.7567519809339536	0.025574041133806666	0.0	0.550561797752809	0.03995146002017099	human	44
harmonic	-6.0		0.7567519809339536	0.025574041133806666	1.0	0.550561797752809	0.03995146002017099	human	45
harmonic	-6.0		0.7567519809339536	0.025574041133806666	1.0	0.550561797752809	0.03995146002017099	human	46
harmonic	-6.0		0.7567519809339536	0.025574041133806666	1.0	0.550561797752809	0.03995146002017099	human	47
harmonic	-6.0		0.7567519809339536	0.025574041133806666	1.0	0.550561797752809	0.03995146002017099	human	48
harmonic	-6.0		0.7567519809339536	0.025574041133806666	0.0	0.550561797752809	0.03995146002017099	human	49
harmonic	-6.0		0.7567519809339536	0.025574041133806666	0.3333333333333333	0.550561797752809	0.03995146002017099	human	50
harmonic	-6.0		0.7567519809339536	0.025574041133806666	0.75	0.550561797752809	0.03995146002017099	human	51
harmonic	-6.0		0.7567519809339536	0.025574041133806666	1.0	0.550561797752809	0.03995146002017099	human	52
harmonic	-6.0		0.7567519809339536	0.025574041133806666	0.5	0.550561797752809	0.03995146002017099	human	53
harmonic	-6.0		0.7567519809339536	0.025574041133806666	1.0	0.550561797752809	0.03995146002017099	human	54
harmonic	-6.0		0.7567519809339536	0.025574041133806666	0.5	0.550561797752809	0.03995146002017099	human	55
harmonic	-6.0		0.7567519809339536	0.025574041133806666	0.0	0.550561797752809	0.03995146002017099	human	56
harmonic	-6.0		0.7567519809339536	0.025574041133806666	0.6	0.550561797752809	0.03995146002017099	human	57
harmonic	-6.0		0.7567519809339536	0.025574041133806666	0.0	0.550561797752809	0.03995146002017099	human	58
harmonic	-6.0		0.7567519809339536	0.025574041133806666	0.6666666666666666	0.550561797752809	0.03995146002017099	human	59
harmonic	-6.0		0.7567519809339536	0.025574041133806666	0.0	0.550561797752809	0.03995146002017099	human	60
harmonic	-6.0		0.7567519809339536	0.025574041133806666	0.0	0.550561797752809	0.03995146002017099	human	61
harmonic	-6.0		0.7567519809339536	0.025574041133806666	0.5	0.550561797752809	0.03995146002017099	human	62
harmonic	-6.0		0.7567519809339536	0.025574041133806666	0.0	0.550561797752809	0.03995146002017099	human	63
harmonic	-6.0		0.7567519809339536	0.025574041133806666	1.0	0.550561797752809	0.03995146002017099	human	64
harmonic	-6.0		0.7567519809339536	0.025574041133806666	1.0	0.550561797752809	0.03995146002017099	human	65
harmonic	-6.0		0.7567519809339536	0.025574041133806666	1.0	0.550561797752809	0.03995146002017099	human	66
harmonic	-6.0		0.7567519809339536	0.025574041133806666	0.0	0.550561797752809	0.03995146002017099	human	67
harmonic	-6.0		0.7567519809339536	0.025574041133806666	0.4	0.550561797752809	0.03995146002017099	human	68
harmonic	-6.0		0.7567519809339536	0.025574041133806666	0.25	0.550561797752809	0.03995146002017099	human	69
harmonic	-6.0		0.7567519809339536	0.025574041133806666	1.0	0.550561797752809	0.03995146002017099	human	70
harmonic	-6.0		0.7567519809339536	0.025574041133806666	0.25	0.550561797752809	0.03995146002017099	human	71
harmonic	-6.0		0.7567519809339536	0.025574041133806666	0.6666666666666666	0.550561797752809	0.03995146002017099	human	72
harmonic	-6.0		0.7567519809339536	0.025574041133806666	0.75	0.550561797752809	0.03995146002017099	human	73
harmonic	-6.0		0.7567519809339536	0.025574041133806666	0.3333333333333333	0.550561797752809	0.03995146002017099	human	74
harmonic	-6.0		0.7567519809339536	0.025574041133806666	0.0	0.550561797752809	0.03995146002017099	human	75
harmonic	-6.0		0.7567519809339536	0.025574041133806666	0.5	0.550561797752809	0.03995146002017099	human	76
harmonic	-6.0		0.7567519809339536	0.025574041133806666	0.6666666666666666	0.550561797752809	0.03995146002017099	human	77
harmonic	-6.0		0.7567519809339536	0.025574041133806666	0.5	0.550561797752809	0.03995146002017099	human	78
harmonic	-6.0		0.7567519809339536	0.025574041133806666	0.75	0.550561797752809	0.03995146002017099	human	79
harmonic	-6.0		0.7567519809339536	0.025574041133806666	0.3333333333333333	0.550561797752809	0.03995146002017099	human	80
harmonic	-6.0		0.7567519809339536	0.025574041133806666	0.5	0.550561797752809	0.03995146002017099	human	81
harmonic	-6.0		0.7567519809339536	0.025574041133806666	0.6666666666666666	0.550561797752809	0.03995146002017099	human	82
harmonic	-6.0		0.7567519809339536	0.025574041133806666	0.75	0.550561797752809	0.03995146002017099	human	83
harmonic	-6.0		0.7567519809339536	0.025574041133806666	1.0	0.550561797752809	0.03995146002017099	human	84
harmonic	-6.0		0.7567519809339536	0.025574041133806666	1.0	0.550561797752809	0.03995146002017099	human	85
harmonic	-6.0		0.7567519809339536	0.025574041133806666	0.0	0.550561797752809	0.03995146002017099	human	86
harmonic	-6.0		0.7567519809339536	0.025574041133806666	1.0	0.550561797752809	0.03995146002017099	human	87
harmonic	-6.0		0.7567519809339536	0.025574041133806666	0.0	0.550561797752809	0.03995146002017099	human	88
harmonic	-3.0	0.7142857142857143	0.7746693981152538	0.019601855153153692	0.0	0.6843859649122807	0.03686229205749388	human	0
harmonic	-3.0	0.7692307692307693	0.7746693981152538	0.019601855153153692	0.6	0.6843859649122807	0.03686229205749388	human	1
harmonic	-3.0	0.8857142857142857	0.7746693981152538	0.019601855153153692	1.0	0.6843859649122807	0.03686229205749388	human	2
harmonic	-3.0	0.8611111111111112	0.7746693981152538	0.019601855153153692	0.5	0.6843859649122807	0.03686229205749388	human	3
harmonic	-3.0	0.7714285714285715	0.7746693981152538	0.019601855153153692	1.0	0.6843859649122807	0.03686229205749388	human	4
harmonic	-3.0	0.8055555555555556	0.7746693981152538	0.019601855153153692	1.0	0.6843859649122807	0.03686229205749388	human	5
harmonic	-3.0	0.8571428571428571	0.7746693981152538	0.019601855153153692	0.3333333333333333	0.6843859649122807	0.03686229205749388	human	6
harmonic	-3.0	0.78125	0.7746693981152538	0.019601855153153692	1.0	0.6843859649122807	0.03686229205749388	human	7
harmonic	-3.0	0.7714285714285715	0.7746693981152538	0.019601855153153692	0.6666666666666666	0.6843859649122807	0.03686229205749388	human	8
harmonic	-3.0	0.6363636363636364	0.7746693981152538	0.019601855153153692	1.0	0.6843859649122807	0.03686229205749388	human	9
harmonic	-3.0	0.7142857142857143	0.7746693981152538	0.019601855153153692	0.5	0.6843859649122807	0.03686229205749388	human	10
harmonic	-3.0	0.9142857142857144	0.7746693981152538	0.019601855153153692	1.0	0.6843859649122807	0.03686229205749388	human	11
harmonic	-3.0	0.8285714285714286	0.7746693981152538	0.019601855153153692	0.0	0.6843859649122807	0.03686229205749388	human	12
harmonic	-3.0	0.8285714285714286	0.7746693981152538	0.019601855153153692	0.0	0.6843859649122807	0.03686229205749388	human	13
harmonic	-3.0	0.7058823529411765	0.7746693981152538	0.019601855153153692	1.0	0.6843859649122807	0.03686229205749388	human	14
harmonic	-3.0	0.7428571428571429	0.7746693981152538	0.019601855153153692	1.0	0.6843859649122807	0.03686229205749388	human	15
harmonic	-3.0	0.7142857142857143	0.7746693981152538	0.019601855153153692	1.0	0.6843859649122807	0.03686229205749388	human	16
harmonic	-3.0	0.8055555555555556	0.7746693981152538	0.019601855153153692	0.0	0.6843859649122807	0.03686229205749388	human	17
harmonic	-3.0	0.7714285714285715	0.7746693981152538	0.019601855153153692	0.5	0.6843859649122807	0.03686229205749388	human	18
harmonic	-3.0	0.8857142857142857	0.7746693981152538	0.019601855153153692	0.3333333333333333	0.6843859649122807	0.03686229205749388	human	19
harmonic	-3.0	0.5	0.7746693981152538	0.019601855153153692	0.3333333333333333	0.6843859649122807	0.03686229205749388	human	20
harmonic	-3.0	0.7777777777777778	0.7746693981152538	0.019601855153153692	0.3333333333333333	0.6843859649122807	0.03686229205749388	human	21
harmonic	-3.0		0.7746693981152538	0.019601855153153692	0.75	0.6843859649122807	0.03686229205749388	human	22
harmonic	-3.0		0.7746693981152538	0.019601855153153692	1.0	0.6843859649122807	0.03686229205749388	human	23
harmonic	-3.0		0.7746693981152538	0.019601855153153692	0.75	0.6843859649122807	0.03686229205749388	human	24
harmonic	-3.0		0.7746693981152538	0.019601855153153692	0.3333333333333333	0.6843859649122807	0.03686229205749388	human	25
harmonic	-3.0		0.7746693981152538	0.019601855153153692	0.0	0.6843859649122807	0.03686229205749388	human	26
harmonic	-3.0		0.7746693981152538	0.019601855153153692	0.0	0.6843859649122807	0.03686229205749388	human	27
harmonic	-3.0		0.7746693981152538	0.019601855153153692	1.0	0.6843859649122807	0.03686229205749388	human	28
harmonic	-3.0		0.7746693981152538	0.019601855153153692	1.0	0.6843859649122807	0.03686229205749388	human	29
harmonic	-3.0		0.7746693981152538	0.019601855153153692	1.0	0.6843859649122807	0.03686229205749388	human	30
harmonic	-3.0		0.7746693981152538	0.019601855153153692	0.5	0.6843859649122807	0.03686229205749388	human	31
harmonic	-3.0		0.7746693981152538	0.019601855153153692	0.6666666666666666	0.6843859649122807	0.03686229205749388	human	32
harmonic	-3.0		0.7746693981152538	0.019601855153153692	1.0	0.6843859649122807	0.03686229205749388	human	33
harmonic	-3.0		0.7746693981152538	0.019601855153153692	1.0	0.6843859649122807	0.03686229205749388	human	34
harmonic	-3.0		0.7746693981152538	0.019601855153153692	1.0	0.6843859649122807	0.03686229205749388	human	35
harmonic	-3.0		0.7746693981152538	0.019601855153153692	0.0	0.6843859649122807	0.03686229205749388	human	36
harmonic	-3.0		0.7746693981152538	0.019601855153153692	0.5	0.6843859649122807	0.03686229205749388	human	37
harmonic	-3.0		0.7746693981152538	0.019601855153153692	0.5	0.6843859649122807	0.03686229205749388	human	38
harmonic	-3.0		0.7746693981152538	0.019601855153153692	0.6666666666666666	0.6843859649122807	0.03686229205749388	human	39
harmonic	-3.0		0.7746693981152538	0.019601855153153692	1.0	0.6843859649122807	0.03686229205749388	human	40
harmonic	-3.0		0.7746693981152538	0.019601855153153692	0.75	0.6843859649122807	0.03686229205749388	human	41
harmonic	-3.0		0.7746693981152538	0.019601855153153692	1.0	0.6843859649122807	0.03686229205749388	human	42
harmonic	-3.0		0.7746693981152538	0.019601855153153692	0.75	0.6843859649122807	0.03686229205749388	human	43
harmonic	-3.0		0.7746693981152538	0.019601855153153692	0.3333333333333333	0.6843859649122807	0.03686229205749388	human	44
harmonic	-3.0		0.7746693981152538	0.019601855153153692	0.5	0.6843859649122807	0.03686229205749388	human	45
harmonic	-3.0		0.7746693981152538	0.019601855153153692	0.0	0.6843859649122807	0.03686229205749388	human	46
harmonic	-3.0		0.7746693981152538	0.019601855153153692	0.25	0.6843859649122807	0.03686229205749388	human	47
harmonic	-3.0		0.7746693981152538	0.019601855153153692	1.0	0.6843859649122807	0.03686229205749388	human	48
harmonic	-3.0		0.7746693981152538	0.019601855153153692	1.0	0.6843859649122807	0.03686229205749388	human	49
harmonic	-3.0		0.7746693981152538	0.019601855153153692	1.0	0.6843859649122807	0.03686229205749388	human	50
harmonic	-3.0		0.7746693981152538	0.019601855153153692	1.0	0.6843859649122807	0.03686229205749388	human	51
harmonic	-3.0		0.7746693981152538	0.019601855153153692	0.6666666666666666	0.6843859649122807	0.03686229205749388	human	52
harmonic	-3.0		0.7746693981152538	0.019601855153153692	1.0	0.6843859649122807	0.03686229205749388	human	53
harmonic	-3.0		0.7746693981152538	0.019601855153153692	1.0	0.6843859649122807	0.03686229205749388	human	54
harmonic	-3.0		0.7746693981152538	0.019601855153153692	1.0	0.6843859649122807	0.03686229205749388	human	55
harmonic	-3.0		0.7746693981152538	0.019601855153153692	0.6666666666666666	0.6843859649122807	0.03686229205749388	human	56
harmonic	-3.0		0.7746693981152538	0.019601855153153692	0.5	0.6843859649122807	0.03686229205749388	human	57
harmonic	-3.0		0.7746693981152538	0.019601855153153692	1.0	0.6843859649122807	0.03686229205749388	human	58
harmonic	-3.0		0.7746693981152538	0.019601855153153692	0.5	0.6843859649122807	0.03686229205749388	human	59
harmonic	-3.0		0.7746693981152538	0.019601855153153692	0.5	0.6843859649122807	0.03686229205749388	human	60
harmonic	-3.0		0.7746693981152538	0.019601855153153692	1.0	0.6843859649122807	0.03686229205749388	human	61
harmonic	-3.0		0.7746693981152538	0.019601855153153692	0.5	0.6843859649122807	0.03686229205749388	human	62
harmonic	-3.0		0.7746693981152538	0.019601855153153692	1.0	0.6843859649122807	0.03686229205749388	human	63
harmonic	-3.0		0.7746693981152538	0.019601855153153692	1.0	0.6843859649122807	0.03686229205749388	human	64
harmonic	-3.0		0.7746693981152538	0.019601855153153692	1.0	0.6843859649122807	0.03686229205749388	human	65
harmonic	-3.0		0.7746693981152538	0.019601855153153692	0.0	0.6843859649122807	0.03686229205749388	human	66
harmonic	-3.0		0.7746693981152538	0.019601855153153692	0.0	0.6843859649122807	0.03686229205749388	human	67
harmonic	-3.0		0.7746693981152538	0.019601855153153692	0.5	0.6843859649122807	0.03686229205749388	human	68
harmonic	-3.0		0.7746693981152538	0.019601855153153692	0.0	0.6843859649122807	0.03686229205749388	human	69
harmonic	-3.0		0.7746693981152538	0.019601855153153692	1.0	0.6843859649122807	0.03686229205749388	human	70
harmonic	-3.0		0.7746693981152538	0.019601855153153692	1.0	0.6843859649122807	0.03686229205749388	human	71
harmonic	-3.0		0.7746693981152538	0.019601855153153692	0.5	0.6843859649122807	0.03686229205749388	human	72
harmonic	-3.0		0.7746693981152538	0.019601855153153692	1.0	0.6843859649122807	0.03686229205749388	human	73
harmonic	-3.0		0.7746693981152538	0.019601855153153692	1.0	0.6843859649122807	0.03686229205749388	human	74
harmonic	-3.0		0.7746693981152538	0.019601855153153692	0.0	0.6843859649122807	0.03686229205749388	human	75
harmonic	-3.0		0.7746693981152538	0.019601855153153692	0.5	0.6843859649122807	0.03686229205749388	human	76
harmonic	-3.0		0.7746693981152538	0.019601855153153692	0.0	0.6843859649122807	0.03686229205749388	human	77
harmonic	-3.0		0.7746693981152538	0.019601855153153692	1.0	0.6843859649122807	0.03686229205749388	human	78
harmonic	-3.0		0.7746693981152538	0.019601855153153692	0.6666666666666666	0.6843859649122807	0.03686229205749388	human	79
harmonic	-3.0		0.7746693981152538	0.019601855153153692	0.6666666666666666	0.6843859649122807	0.03686229205749388	human	80
harmonic	-3.0		0.7746693981152538	0.019601855153153692	0.75	0.6843859649122807	0.03686229205749388	human	81
harmonic	-3.0		0.7746693981152538	0.019601855153153692	1.0	0.6843859649122807	0.03686229205749388	human	82
harmonic	-3.0		0.7746693981152538	0.019601855153153692	1.0	0.6843859649122807	0.03686229205749388	human	83
harmonic	-3.0		0.7746693981152538	0.019601855153153692	0.6666666666666666	0.6843859649122807	0.03686229205749388	human	84
harmonic	-3.0		0.7746693981152538	0.019601855153153692	1.0	0.6843859649122807	0.03686229205749388	human	85
harmonic	-3.0		0.7746693981152538	0.019601855153153692	1.0	0.6843859649122807	0.03686229205749388	human	86
harmonic	-3.0		0.7746693981152538	0.019601855153153692	1.0	0.6843859649122807	0.03686229205749388	human	87
harmonic	-3.0		0.7746693981152538	0.019601855153153692	1.0	0.6843859649122807	0.03686229205749388	human	88
harmonic	-3.0		0.7746693981152538	0.019601855153153692	0.3333333333333333	0.6843859649122807	0.03686229205749388	human	89
harmonic	-3.0		0.7746693981152538	0.019601855153153692	1.0	0.6843859649122807	0.03686229205749388	human	90
harmonic	-3.0		0.7746693981152538	0.019601855153153692	0.75	0.6843859649122807	0.03686229205749388	human	91
harmonic	-3.0		0.7746693981152538	0.019601855153153692	1.0	0.6843859649122807	0.03686229205749388	human	92
harmonic	-3.0		0.7746693981152538	0.019601855153153692	1.0	0.6843859649122807	0.03686229205749388	human	93
harmonic	-3.0		0.7746693981152538	0.019601855153153692	1.0	0.6843859649122807	0.03686229205749388	human	94
harmonic	0.0	0.8285714285714286	0.8005046405614586	0.02035698041775425	0.25	0.7957875457875458	0.031217541446257643	human	0
harmonic	0.0	0.7272727272727273	0.8005046405614586	0.02035698041775425	0.0	0.7957875457875458	0.031217541446257643	human	1
harmonic	0.0	0.8333333333333334	0.8005046405614586	0.02035698041775425	1.0	0.7957875457875458	0.031217541446257643	human	2
harmonic	0.0	0.8888888888888888	0.8005046405614586	0.02035698041775425	1.0	0.7957875457875458	0.031217541446257643	human	3
harmonic	0.0	0.5714285714285714	0.8005046405614586	0.02035698041775425	1.0	0.7957875457875458	0.031217541446257643	human	4
harmonic	0.0	0.8571428571428571	0.8005046405614586	0.02035698041775425	1.0	0.7957875457875458	0.031217541446257643	human	5
harmonic	0.0	0.8888888888888888	0.8005046405614586	0.02035698041775425	0.0	0.7957875457875458	0.031217541446257643	human	6
harmonic	0.0	0.8285714285714286	0.8005046405614586	0.02035698041775425	1.0	0.7957875457875458	0.031217541446257643	human	7
harmonic	0.0	0.7222222222222222	0.8005046405614586	0.02035698041775425	0.6666666666666666	0.7957875457875458	0.031217541446257643	human	8
harmonic	0.0	0.8857142857142857	0.8005046405614586	0.02035698041775425	1.0	0.7957875457875458	0.031217541446257643	human	9
harmonic	0.0	0.84375	0.8005046405614586	0.02035698041775425	0.75	0.7957875457875458	0.031217541446257643	human	10
harmonic	0.0	0.8285714285714286	0.8005046405614586	0.02035698041775425	1.0	0.7957875457875458	0.031217541446257643	human	11
harmonic	0.0	0.8611111111111112	0.8005046405614586	0.02035698041775425	0.8	0.7957875457875458	0.031217541446257643	human	12
harmonic	0.0	0.8	0.8005046405614586	0.02035698041775425	1.0	0.7957875457875458	0.031217541446257643	human	13
harmonic	0.0	0.9722222222222222	0.8005046405614586	0.02035698041775425	1.0	0.7957875457875458	0.031217541446257643	human	14
harmonic	0.0	0.8055555555555556	0.8005046405614586	0.02035698041775425	1.0	0.7957875457875458	0.031217541446257643	human	15
harmonic	0.0	0.75	0.8005046405614586	0.02035698041775425	0.75	0.7957875457875458	0.031217541446257643	human	16
harmonic	0.0	0.8055555555555556	0.8005046405614586	0.02035698041775425	0.6666666666666666	0.7957875457875458	0.031217541446257643	human	17
harmonic	0.0	0.6944444444444444	0.8005046405614586	0.02035698041775425	1.0	0.7957875457875458	0.031217541446257643	human	18
harmonic	0.0	0.875	0.8005046405614586	0.02035698041775425	0.5	0.7957875457875458	0.031217541446257643	human	19
harmonic	0.0	0.6	0.8005046405614586	0.02035698041775425	1.0	0.7957875457875458	0.031217541446257643	human	20
harmonic	0.0	0.7428571428571429	0.8005046405614586	0.02035698041775425	0.6666666666666666	0.7957875457875458	0.031217541446257643	human	21
harmonic	0.0		0.8005046405614586	0.02035698041775425	0.5	0.7957875457875458	0.031217541446257643	human	22
harmonic	0.0		0.8005046405614586	0.02035698041775425	1.0	0.7957875457875458	0.031217541446257643	human	23
harmonic	0.0		0.8005046405614586	0.02035698041775425	0.5	0.7957875457875458	0.031217541446257643	human	24
harmonic	0.0		0.8005046405614586	0.02035698041775425	1.0	0.7957875457875458	0.031217541446257643	human	25
harmonic	0.0		0.8005046405614586	0.02035698041775425	0.75	0.7957875457875458	0.031217541446257643	human	26
harmonic	0.0		0.8005046405614586	0.02035698041775425	1.0	0.7957875457875458	0.031217541446257643	human	27
harmonic	0.0		0.8005046405614586	0.02035698041775425	1.0	0.7957875457875458	0.031217541446257643	human	28
harmonic	0.0		0.8005046405614586	0.02035698041775425	0.5	0.7957875457875458	0.031217541446257643	human	29
harmonic	0.0		0.8005046405614586	0.02035698041775425	1.0	0.7957875457875458	0.031217541446257643	human	30
harmonic	0.0		0.8005046405614586	0.02035698041775425	1.0	0.7957875457875458	0.031217541446257643	human	31
harmonic	0.0		0.8005046405614586	0.02035698041775425	0.6666666666666666	0.7957875457875458	0.031217541446257643	human	32
harmonic	0.0		0.8005046405614586	0.02035698041775425	0.6666666666666666	0.7957875457875458	0.031217541446257643	human	33
harmonic	0.0		0.8005046405614586	0.02035698041775425	0.0	0.7957875457875458	0.031217541446257643	human	34
harmonic	0.0		0.8005046405614586	0.02035698041775425	1.0	0.7957875457875458	0.031217541446257643	human	35
harmonic	0.0		0.8005046405614586	0.02035698041775425	0.5	0.7957875457875458	0.031217541446257643	human	36
harmonic	0.0		0.8005046405614586	0.02035698041775425	1.0	0.7957875457875458	0.031217541446257643	human	37
harmonic	0.0		0.8005046405614586	0.02035698041775425	0.8	0.7957875457875458	0.031217541446257643	human	38
harmonic	0.0		0.8005046405614586	0.02035698041775425	1.0	0.7957875457875458	0.031217541446257643	human	39
harmonic	0.0		0.8005046405614586	0.02035698041775425	0.5	0.7957875457875458	0.031217541446257643	human	40
harmonic	0.0		0.8005046405614586	0.02035698041775425	1.0	0.7957875457875458	0.031217541446257643	human	41
harmonic	0.0		0.8005046405614586	0.02035698041775425	1.0	0.7957875457875458	0.031217541446257643	human	42
harmonic	0.0		0.8005046405614586	0.02035698041775425	0.25	0.7957875457875458	0.031217541446257643	human	43
harmonic	0.0		0.8005046405614586	0.02035698041775425	1.0	0.7957875457875458	0.031217541446257643	human	44
harmonic	0.0		0.8005046405614586	0.02035698041775425	1.0	0.7957875457875458	0.031217541446257643	human	45
harmonic	0.0		0.8005046405614586	0.02035698041775425	0.6666666666666666	0.7957875457875458	0.031217541446257643	human	46
harmonic	0.0		0.8005046405614586	0.02035698041775425	0.75	0.7957875457875458	0.031217541446257643	human	47
harmonic	0.0		0.8005046405614586	0.02035698041775425	1.0	0.7957875457875458	0.031217541446257643	human	48
harmonic	0.0		0.8005046405614586	0.02035698041775425	1.0	0.7957875457875458	0.031217541446257643	human	49
harmonic	0.0		0.8005046405614586	0.02035698041775425	1.0	0.7957875457875458	0.031217541446257643	human	50
harmonic	0.0		0.8005046405614586	0.02035698041775425	0.6666666666666666	0.7957875457875458	0.031217541446257643	human	51
harmonic	0.0		0.8005046405614586	0.02035698041775425	1.0	0.7957875457875458	0.031217541446257643	human	52
harmonic	0.0		0.8005046405614586	0.02035698041775425	1.0	0.7957875457875458	0.031217541446257643	human	53
harmonic	0.0		0.8005046405614586	0.02035698041775425	0.75	0.7957875457875458	0.031217541446257643	human	54
harmonic	0.0		0.8005046405614586	0.02035698041775425	1.0	0.7957875457875458	0.031217541446257643	human	55
harmonic	0.0		0.8005046405614586	0.02035698041775425	0.3333333333333333	0.7957875457875458	0.031217541446257643	human	56
harmonic	0.0		0.8005046405614586	0.02035698041775425	1.0	0.7957875457875458	0.031217541446257643	human	57
harmonic	0.0		0.8005046405614586	0.02035698041775425	0.5	0.7957875457875458	0.031217541446257643	human	58
harmonic	0.0		0.8005046405614586	0.02035698041775425	1.0	0.7957875457875458	0.031217541446257643	human	59
harmonic	0.0		0.8005046405614586	0.02035698041775425	1.0	0.7957875457875458	0.031217541446257643	human	60
harmonic	0.0		0.8005046405614586	0.02035698041775425	1.0	0.7957875457875458	0.031217541446257643	human	61
harmonic	0.0		0.8005046405614586	0.02035698041775425	1.0	0.7957875457875458	0.031217541446257643	human	62
harmonic	0.0		0.8005046405614586	0.02035698041775425	1.0	0.7957875457875458	0.031217541446257643	human	63
harmonic	0.0		0.8005046405614586	0.02035698041775425	1.0	0.7957875457875458	0.031217541446257643	human	64
harmonic	0.0		0.8005046405614586	0.02035698041775425	0.5	0.7957875457875458	0.031217541446257643	human	65
harmonic	0.0		0.8005046405614586	0.02035698041775425	1.0	0.7957875457875458	0.031217541446257643	human	66
harmonic	0.0		0.8005046405614586	0.02035698041775425	0.8	0.7957875457875458	0.031217541446257643	human	67
harmonic	0.0		0.8005046405614586	0.02035698041775425	0.6666666666666666	0.7957875457875458	0.031217541446257643	human	68
harmonic	0.0		0.8005046405614586	0.02035698041775425	1.0	0.7957875457875458	0.031217541446257643	human	69
harmonic	0.0		0.8005046405614586	0.02035698041775425	1.0	0.7957875457875458	0.031217541446257643	human	70
harmonic	0.0		0.8005046405614586	0.02035698041775425	0.0	0.7957875457875458	0.031217541446257643	human	71
harmonic	0.0		0.8005046405614586	0.02035698041775425	1.0	0.7957875457875458	0.031217541446257643	human	72
harmonic	0.0		0.8005046405614586	0.02035698041775425	0.8	0.7957875457875458	0.031217541446257643	human	73
harmonic	0.0		0.8005046405614586	0.02035698041775425	1.0	0.7957875457875458	0.031217541446257643	human	74
harmonic	0.0		0.8005046405614586	0.02035698041775425	0.5	0.7957875457875458	0.031217541446257643	human	75
harmonic	0.0		0.8005046405614586	0.02035698041775425	1.0	0.7957875457875458	0.031217541446257643	human	76
harmonic	0.0		0.8005046405614586	0.02035698041775425	1.0	0.7957875457875458	0.031217541446257643	human	77
harmonic	0.0		0.8005046405614586	0.02035698041775425	0.8	0.7957875457875458	0.031217541446257643	human	78
harmonic	0.0		0.8005046405614586	0.02035698041775425	1.0	0.7957875457875458	0.031217541446257643	human	79
harmonic	0.0		0.8005046405614586	0.02035698041775425	1.0	0.7957875457875458	0.031217541446257643	human	80
harmonic	0.0		0.8005046405614586	0.02035698041775425	1.0	0.7957875457875458	0.031217541446257643	human	81
harmonic	0.0		0.8005046405614586	0.02035698041775425	1.0	0.7957875457875458	0.031217541446257643	human	82
harmonic	0.0		0.8005046405614586	0.02035698041775425	1.0	0.7957875457875458	0.031217541446257643	human	83
harmonic	0.0		0.8005046405614586	0.02035698041775425	1.0	0.7957875457875458	0.031217541446257643	human	84
harmonic	0.0		0.8005046405614586	0.02035698041775425	0.3333333333333333	0.7957875457875458	0.031217541446257643	human	85
harmonic	0.0		0.8005046405614586	0.02035698041775425	0.0	0.7957875457875458	0.031217541446257643	human	86
harmonic	0.0		0.8005046405614586	0.02035698041775425	1.0	0.7957875457875458	0.031217541446257643	human	87
harmonic	0.0		0.8005046405614586	0.02035698041775425	0.6666666666666666	0.7957875457875458	0.031217541446257643	human	88
harmonic	0.0		0.8005046405614586	0.02035698041775425	0.0	0.7957875457875458	0.031217541446257643	human	89
harmonic	0.0		0.8005046405614586	0.02035698041775425	1.0	0.7957875457875458	0.031217541446257643	human	90
harmonic	3.0	0.8611111111111112	0.7804207650057453	0.01971074793640498	1.0	0.6914855072463768	0.03612723280250852	human	0
harmonic	3.0	0.7777777777777778	0.7804207650057453	0.01971074793640498	1.0	0.6914855072463768	0.03612723280250852	human	1
harmonic	3.0	0.8571428571428571	0.7804207650057453	0.01971074793640498	1.0	0.6914855072463768	0.03612723280250852	human	2
harmonic	3.0	0.75	0.7804207650057453	0.01971074793640498	1.0	0.6914855072463768	0.03612723280250852	human	3
harmonic	3.0	0.8857142857142857	0.7804207650057453	0.01971074793640498	0.8	0.6914855072463768	0.03612723280250852	human	4
harmonic	3.0	0.7777777777777778	0.7804207650057453	0.01971074793640498	1.0	0.6914855072463768	0.03612723280250852	human	5
harmonic	3.0	0.6923076923076923	0.7804207650057453	0.01971074793640498	0.5	0.6914855072463768	0.03612723280250852	human	6
harmonic	3.0	0.8181818181818182	0.7804207650057453	0.01971074793640498	1.0	0.6914855072463768	0.03612723280250852	human	7
harmonic	3.0	0.8055555555555556	0.7804207650057453	0.01971074793640498	1.0	0.6914855072463768	0.03612723280250852	human	8
harmonic	3.0	0.8611111111111112	0.7804207650057453	0.01971074793640498	0.6666666666666666	0.6914855072463768	0.03612723280250852	human	9
harmonic	3.0	0.8285714285714286	0.7804207650057453	0.01971074793640498	1.0	0.6914855072463768	0.03612723280250852	human	10
harmonic	3.0	0.9166666666666666	0.7804207650057453	0.01971074793640498	0.5	0.6914855072463768	0.03612723280250852	human	11
harmonic	3.0	0.5333333333333333	0.7804207650057453	0.01971074793640498	0.5	0.6914855072463768	0.03612723280250852	human	12
harmonic	3.0	0.8055555555555556	0.7804207650057453	0.01971074793640498	1.0	0.6914855072463768	0.03612723280250852	human	13
harmonic	3.0	0.6923076923076923	0.7804207650057453	0.01971074793640498	1.0	0.6914855072463768	0.03612723280250852	human	14
harmonic	3.0	0.7714285714285715	0.7804207650057453	0.01971074793640498	1.0	0.6914855072463768	0.03612723280250852	human	15
harmonic	3.0	0.7222222222222222	0.7804207650057453	0.01971074793640498	1.0	0.6914855072463768	0.03612723280250852	human	16
harmonic	3.0	0.8571428571428571	0.7804207650057453	0.01971074793640498	1.0	0.6914855072463768	0.03612723280250852	human	17
harmonic	3.0	0.6521739130434783	0.7804207650057453	0.01971074793640498	0.0	0.6914855072463768	0.03612723280250852	human	18
harmonic	3.0	0.7142857142857143	0.7804207650057453	0.01971074793640498	0.5	0.6914855072463768	0.03612723280250852	human	19
harmonic	3.0	0.8888888888888888	0.7804207650057453	0.01971074793640498	1.0	0.6914855072463768	0.03612723280250852	human	20
harmonic	3.0	0.7	0.7804207650057453	0.01971074793640498	0.0	0.6914855072463768	0.03612723280250852	human	21
harmonic	3.0		0.7804207650057453	0.01971074793640498	1.0	0.6914855072463768	0.03612723280250852	human	22
harmonic	3.0		0.7804207650057453	0.01971074793640498	0.0	0.6914855072463768	0.03612723280250852	human	23
harmonic	3.0		0.7804207650057453	0.01971074793640498	1.0	0.6914855072463768	0.03612723280250852	human	24
harmonic	3.0		0.7804207650057453	0.01971074793640498	1.0	0.6914855072463768	0.03612723280250852	human	25
harmonic	3.0		0.7804207650057453	0.01971074793640498	1.0	0.6914855072463768	0.03612723280250852	human	26
harmonic	3.0		0.7804207650057453	0.01971074793640498	1.0	0.6914855072463768	0.03612723280250852	human	27
harmonic	3.0		0.7804207650057453	0.01971074793640498	1.0	0.6914855072463768	0.03612723280250852	human	28
harmonic	3.0		0.7804207650057453	0.01971074793640498	1.0	0.6914855072463768	0.03612723280250852	human	29
harmonic	3.0		0.7804207650057453	0.01971074793640498	0.5	0.6914855072463768	0.03612723280250852	human	30
harmonic	3.0		0.7804207650057453	0.01971074793640498	0.75	0.6914855072463768	0.03612723280250852	human	31
harmonic	3.0		0.7804207650057453	0.01971074793640498	0.5	0.6914855072463768	0.03612723280250852	human	32
harmonic	3.0		0.7804207650057453	0.01971074793640498	0.5	0.6914855072463768	0.03612723280250852	human	33
harmonic	3.0		0.7804207650057453	0.01971074793640498	0.5	0.6914855072463768	0.03612723280250852	human	34
harmonic	3.0		0.7804207650057453	0.01971074793640498	0.0	0.6914855072463768	0.03612723280250852	human	35
harmonic	3.0		0.7804207650057453	0.01971074793640498	1.0	0.6914855072463768	0.03612723280250852	human	36
harmonic	3.0		0.7804207650057453	0.01971074793640498	1.0	0.6914855072463768	0.03612723280250852	human	37
harmonic	3.0		0.7804207650057453	0.01971074793640498	0.6	0.6914855072463768	0.03612723280250852	human	38
harmonic	3.0		0.7804207650057453	0.01971074793640498	0.4	0.6914855072463768	0.03612723280250852	human	39
harmonic	3.0		0.7804207650057453	0.01971074793640498	1.0	0.6914855072463768	0.03612723280250852	human	40
harmonic	3.0		0.7804207650057453	0.01971074793640498	0.6666666666666666	0.6914855072463768	0.03612723280250852	human	41
harmonic	3.0		0.7804207650057453	0.01971074793640498	1.0	0.6914855072463768	0.03612723280250852	human	42
harmonic	3.0		0.7804207650057453	0.01971074793640498	0.5	0.6914855072463768	0.03612723280250852	human	43
harmonic	3.0		0.7804207650057453	0.01971074793640498	0.6666666666666666	0.6914855072463768	0.03612723280250852	human	44
harmonic	3.0		0.7804207650057453	0.01971074793640498	1.0	0.6914855072463768	0.03612723280250852	human	45
harmonic	3.0		0.7804207650057453	0.01971074793640498	0.75	0.6914855072463768	0.03612723280250852	human	46
harmonic	3.0		0.7804207650057453	0.01971074793640498	0.0	0.6914855072463768	0.03612723280250852	human	47
harmonic	3.0		0.7804207650057453	0.01971074793640498	0.5	0.6914855072463768	0.03612723280250852	human	48
harmonic	3.0		0.7804207650057453	0.01971074793640498	1.0	0.6914855072463768	0.03612723280250852	human	49
harmonic	3.0		0.7804207650057453	0.01971074793640498	0.5	0.6914855072463768	0.03612723280250852	human	50
harmonic	3.0		0.7804207650057453	0.01971074793640498	0.6666666666666666	0.6914855072463768	0.03612723280250852	human	51
harmonic	3.0		0.7804207650057453	0.01971074793640498	0.75	0.6914855072463768	0.03612723280250852	human	52
harmonic	3.0		0.7804207650057453	0.01971074793640498	0.0	0.6914855072463768	0.03612723280250852	human	53
harmonic	3.0		0.7804207650057453	0.01971074793640498	0.5	0.6914855072463768	0.03612723280250852	human	54
harmonic	3.0		0.7804207650057453	0.01971074793640498	1.0	0.6914855072463768	0.03612723280250852	human	55
harmonic	3.0		0.7804207650057453	0.01971074793640498	0.0	0.6914855072463768	0.03612723280250852	human	56
harmonic	3.0		0.7804207650057453	0.01971074793640498	0.6666666666666666	0.6914855072463768	0.03612723280250852	human	57
harmonic	3.0		0.7804207650057453	0.01971074793640498	1.0	0.6914855072463768	0.03612723280250852	human	58
harmonic	3.0		0.7804207650057453	0.01971074793640498	0.5	0.6914855072463768	0.03612723280250852	human	59
harmonic	3.0		0.7804207650057453	0.01971074793640498	0.3333333333333333	0.6914855072463768	0.03612723280250852	human	60
harmonic	3.0		0.7804207650057453	0.01971074793640498	0.3333333333333333	0.6914855072463768	0.03612723280250852	human	61
harmonic	3.0		0.7804207650057453	0.01971074793640498	1.0	0.6914855072463768	0.03612723280250852	human	62
harmonic	3.0		0.7804207650057453	0.01971074793640498	1.0	0.6914855072463768	0.03612723280250852	human	63
harmonic	3.0		0.7804207650057453	0.01971074793640498	0.3333333333333333	0.6914855072463768	0.03612723280250852	human	64
harmonic	3.0		0.7804207650057453	0.01971074793640498	1.0	0.6914855072463768	0.03612723280250852	human	65
harmonic	3.0		0.7804207650057453	0.01971074793640498	0.5	0.6914855072463768	0.03612723280250852	human	66
harmonic	3.0		0.7804207650057453	0.01971074793640498	1.0	0.6914855072463768	0.03612723280250852	human	67
harmonic	3.0		0.7804207650057453	0.01971074793640498	0.75	0.6914855072463768	0.03612723280250852	human	68
harmonic	3.0		0.7804207650057453	0.01971074793640498	1.0	0.6914855072463768	0.03612723280250852	human	69
harmonic	3.0		0.7804207650057453	0.01971074793640498	0.5	0.6914855072463768	0.03612723280250852	human	70
harmonic	3.0		0.7804207650057453	0.01971074793640498	0.0	0.6914855072463768	0.03612723280250852	human	71
harmonic	3.0		0.7804207650057453	0.01971074793640498	0.0	0.6914855072463768	0.03612723280250852	human	72
harmonic	3.0		0.7804207650057453	0.01971074793640498	1.0	0.6914855072463768	0.03612723280250852	human	73
harmonic	3.0		0.7804207650057453	0.01971074793640498	0.75	0.6914855072463768	0.03612723280250852	human	74
harmonic	3.0		0.7804207650057453	0.01971074793640498	1.0	0.6914855072463768	0.03612723280250852	human	75
harmonic	3.0		0.7804207650057453	0.01971074793640498	0.6666666666666666	0.6914855072463768	0.03612723280250852	human	76
harmonic	3.0		0.7804207650057453	0.01971074793640498	1.0	0.6914855072463768	0.03612723280250852	human	77
harmonic	3.0		0.7804207650057453	0.01971074793640498	0.5	0.6914855072463768	0.03612723280250852	human	78
harmonic	3.0		0.7804207650057453	0.01971074793640498	0.8	0.6914855072463768	0.03612723280250852	human	79
harmonic	3.0		0.7804207650057453	0.01971074793640498	0.5	0.6914855072463768	0.03612723280250852	human	80
harmonic	3.0		0.7804207650057453	0.01971074793640498	1.0	0.6914855072463768	0.03612723280250852	human	81
harmonic	3.0		0.7804207650057453	0.01971074793640498	1.0	0.6914855072463768	0.03612723280250852	human	82
harmonic	3.0		0.7804207650057453	0.01971074793640498	1.0	0.6914855072463768	0.03612723280250852	human	83
harmonic	3.0		0.7804207650057453	0.01971074793640498	0.5	0.6914855072463768	0.03612723280250852	human	84
harmonic	3.0		0.7804207650057453	0.01971074793640498	1.0	0.6914855072463768	0.03612723280250852	human	85
harmonic	3.0		0.7804207650057453	0.01971074793640498	0.0	0.6914855072463768	0.03612723280250852	human	86
harmonic	3.0		0.7804207650057453	0.01971074793640498	0.6	0.6914855072463768	0.03612723280250852	human	87
harmonic	3.0		0.7804207650057453	0.01971074793640498	0.6666666666666666	0.6914855072463768	0.03612723280250852	human	88
harmonic	3.0		0.7804207650057453	0.01971074793640498	1.0	0.6914855072463768	0.03612723280250852	human	89
harmonic	3.0		0.7804207650057453	0.01971074793640498	0.0	0.6914855072463768	0.03612723280250852	human	90
harmonic	3.0		0.7804207650057453	0.01971074793640498	0.0	0.6914855072463768	0.03612723280250852	human	91
harmonic	6.0	0.8055555555555556	0.762945387945388	0.018945236101220637	0.0	0.5285440613026821	0.04101618058589607	human	0
harmonic	6.0	0.6666666666666666	0.762945387945388	0.018945236101220637	1.0	0.5285440613026821	0.04101618058589607	human	1
harmonic	6.0	0.7692307692307693	0.762945387945388	0.018945236101220637	1.0	0.5285440613026821	0.04101618058589607	human	2
harmonic	6.0	0.5384615384615384	0.762945387945388	0.018945236101220637	0.3333333333333333	0.5285440613026821	0.04101618058589607	human	3
harmonic	6.0	0.75	0.762945387945388	0.018945236101220637	0.0	0.5285440613026821	0.04101618058589607	human	4
harmonic	6.0	0.7142857142857143	0.762945387945388	0.018945236101220637	0.6666666666666666	0.5285440613026821	0.04101618058589607	human	5
harmonic	6.0	0.6	0.762945387945388	0.018945236101220637	1.0	0.5285440613026821	0.04101618058589607	human	6
harmonic	6.0	0.8333333333333334	0.762945387945388	0.018945236101220637	0.0	0.5285440613026821	0.04101618058589607	human	7
harmonic	6.0	0.8857142857142857	0.762945387945388	0.018945236101220637	0.3333333333333333	0.5285440613026821	0.04101618058589607	human	8
harmonic	6.0	0.7222222222222222	0.762945387945388	0.018945236101220637	0.5	0.5285440613026821	0.04101618058589607	human	9
harmonic	6.0	0.7142857142857143	0.762945387945388	0.018945236101220637	0.6666666666666666	0.5285440613026821	0.04101618058589607	human	10
harmonic	6.0	0.8461538461538461	0.762945387945388	0.018945236101220637	0.0	0.5285440613026821	0.04101618058589607	human	11
harmonic	6.0	0.7428571428571429	0.762945387945388	0.018945236101220637	0.0	0.5285440613026821	0.04101618058589607	human	12
harmonic	6.0	0.6944444444444444	0.762945387945388	0.018945236101220637	0.0	0.5285440613026821	0.04101618058589607	human	13
harmonic	6.0	0.8611111111111112	0.762945387945388	0.018945236101220637	0.8	0.5285440613026821	0.04101618058589607	human	14
harmonic	6.0	0.7333333333333333	0.762945387945388	0.018945236101220637	0.5	0.5285440613026821	0.04101618058589607	human	15
harmonic	6.0	0.8055555555555556	0.762945387945388	0.018945236101220637	0.0	0.5285440613026821	0.04101618058589607	human	16
harmonic	6.0	0.7777777777777778	0.762945387945388	0.018945236101220637	0.0	0.5285440613026821	0.04101618058589607	human	17
harmonic	6.0	0.8857142857142857	0.762945387945388	0.018945236101220637	0.0	0.5285440613026821	0.04101618058589607	human	18
harmonic	6.0	0.8055555555555556	0.762945387945388	0.018945236101220637	0.0	0.5285440613026821	0.04101618058589607	human	19
harmonic	6.0	0.8611111111111112	0.762945387945388	0.018945236101220637	0.5	0.5285440613026821	0.04101618058589607	human	20
harmonic	6.0	0.7714285714285715	0.762945387945388	0.018945236101220637	1.0	0.5285440613026821	0.04101618058589607	human	21
harmonic	6.0		0.762945387945388	0.018945236101220637	0.5	0.5285440613026821	0.04101618058589607	human	22
harmonic	6.0		0.762945387945388	0.018945236101220637	0.5	0.5285440613026821	0.04101618058589607	human	23
harmonic	6.0		0.762945387945388	0.018945236101220637	1.0	0.5285440613026821	0.04101618058589607	human	24
harmonic	6.0		0.762945387945388	0.018945236101220637	0.8	0.5285440613026821	0.04101618058589607	human	25
harmonic	6.0		0.762945387945388	0.018945236101220637	0.0	0.5285440613026821	0.04101618058589607	human	26
harmonic	6.0		0.762945387945388	0.018945236101220637	0.75	0.5285440613026821	0.04101618058589607	human	27
harmonic	6.0		0.762945387945388	0.018945236101220637	0.0	0.5285440613026821	0.04101618058589607	human	28
harmonic	6.0		0.762945387945388	0.018945236101220637	1.0	0.5285440613026821	0.04101618058589607	human	29
harmonic	6.0		0.762945387945388	0.018945236101220637	0.6666666666666666	0.5285440613026821	0.04101618058589607	human	30
harmonic	6.0		0.762945387945388	0.018945236101220637	1.0	0.5285440613026821	0.04101618058589607	human	31
harmonic	6.0		0.762945387945388	0.018945236101220637	0.0	0.5285440613026821	0.04101618058589607	human	32
harmonic	6.0		0.762945387945388	0.018945236101220637	1.0	0.5285440613026821	0.04101618058589607	human	33
harmonic	6.0		0.762945387945388	0.018945236101220637	0.0	0.5285440613026821	0.04101618058589607	human	34
harmonic	6.0		0.762945387945388	0.018945236101220637	0.75	0.5285440613026821	0.04101618058589607	human	35
harmonic	6.0		0.762945387945388	0.018945236101220637	1.0	0.5285440613026821	0.04101618058589607	human	36
harmonic	6.0		0.762945387945388	0.018945236101220637	0.5	0.5285440613026821	0.04101618058589607	human	37
harmonic	6.0		0.762945387945388	0.018945236101220637	1.0	0.5285440613026821	0.04101618058589607	human	38
harmonic	6.0		0.762945387945388	0.018945236101220637	0.0	0.5285440613026821	0.04101618058589607	human	39
harmonic	6.0		0.762945387945388	0.018945236101220637	1.0	0.5285440613026821	0.04101618058589607	human	40
harmonic	6.0		0.762945387945388	0.018945236101220637	0.6	0.5285440613026821	0.04101618058589607	human	41
harmonic	6.0		0.762945387945388	0.018945236101220637	1.0	0.5285440613026821	0.04101618058589607	human	42
harmonic	6.0		0.762945387945388	0.018945236101220637	0.0	0.5285440613026821	0.04101618058589607	human	43
harmonic	6.0		0.762945387945388	0.018945236101220637	1.0	0.5285440613026821	0.04101618058589607	human	44
harmonic	6.0		0.762945387945388	0.018945236101220637	0.3333333333333333	0.5285440613026821	0.04101618058589607	human	45
harmonic	6.0		0.762945387945388	0.018945236101220637	1.0	0.5285440613026821	0.04101618058589607	human	46
harmonic	6.0		0.762945387945388	0.018945236101220637	0.0	0.5285440613026821	0.04101618058589607	human	47
harmonic	6.0		0.762945387945388	0.018945236101220637	0.75	0.5285440613026821	0.04101618058589607	human	48
harmonic	6.0		0.762945387945388	0.018945236101220637	0.5	0.5285440613026821	0.04101618058589607	human	49
harmonic	6.0		0.762945387945388	0.018945236101220637	1.0	0.5285440613026821	0.04101618058589607	human	50
harmonic	6.0		0.762945387945388	0.018945236101220637	0.6666666666666666	0.5285440613026821	0.04101618058589607	human	51
harmonic	6.0		0.762945387945388	0.018945236101220637	0.5	0.5285440613026821	0.04101618058589607	human	52
harmonic	6.0		0.762945387945388	0.018945236101220637	0.5	0.5285440613026821	0.04101618058589607	human	53
harmonic	6.0		0.762945387945388	0.018945236101220637	1.0	0.5285440613026821	0.04101618058589607	human	54
harmonic	6.0		0.762945387945388	0.018945236101220637	0.5	0.5285440613026821	0.04101618058589607	human	55
harmonic	6.0		0.762945387945388	0.018945236101220637	0.5	0.5285440613026821	0.04101618058589607	human	56
harmonic	6.0		0.762945387945388	0.018945236101220637	0.5	0.5285440613026821	0.04101618058589607	human	57
harmonic	6.0		0.762945387945388	0.018945236101220637	0.5	0.5285440613026821	0.04101618058589607	human	58
harmonic	6.0		0.762945387945388	0.018945236101220637	0.5	0.5285440613026821	0.04101618058589607	human	59
harmonic	6.0		0.762945387945388	0.018945236101220637	1.0	0.5285440613026821	0.04101618058589607	human	60
harmonic	6.0		0.762945387945388	0.018945236101220637	0.5	0.5285440613026821	0.04101618058589607	human	61
harmonic	6.0		0.762945387945388	0.018945236101220637	0.6666666666666666	0.5285440613026821	0.04101618058589607	human	62
harmonic	6.0		0.762945387945388	0.018945236101220637	0.0	0.5285440613026821	0.04101618058589607	human	63
harmonic	6.0		0.762945387945388	0.018945236101220637	0.4	0.5285440613026821	0.04101618058589607	human	64
harmonic	6.0		0.762945387945388	0.018945236101220637	0.6666666666666666	0.5285440613026821	0.04101618058589607	human	65
harmonic	6.0		0.762945387945388	0.018945236101220637	1.0	0.5285440613026821	0.04101618058589607	human	66
harmonic	6.0		0.762945387945388	0.018945236101220637	0.8	0.5285440613026821	0.04101618058589607	human	67
harmonic	6.0		0.762945387945388	0.018945236101220637	1.0	0.5285440613026821	0.04101618058589607	human	68
harmonic	6.0		0.762945387945388	0.018945236101220637	0.0	0.5285440613026821	0.04101618058589607	human	69
harmonic	6.0		0.762945387945388	0.018945236101220637	0.5	0.5285440613026821	0.04101618058589607	human	70
harmonic	6.0		0.762945387945388	0.018945236101220637	0.6666666666666666	0.5285440613026821	0.04101618058589607	human	71
harmonic	6.0		0.762945387945388	0.018945236101220637	0.5	0.5285440613026821	0.04101618058589607	human	72
harmonic	6.0		0.762945387945388	0.018945236101220637	0.5	0.5285440613026821	0.04101618058589607	human	73
harmonic	6.0		0.762945387945388	0.018945236101220637	1.0	0.5285440613026821	0.04101618058589607	human	74
harmonic	6.0		0.762945387945388	0.018945236101220637	0.25	0.5285440613026821	0.04101618058589607	human	75
harmonic	6.0		0.762945387945388	0.018945236101220637	0.6666666666666666	0.5285440613026821	0.04101618058589607	human	76
harmonic	6.0		0.762945387945388	0.018945236101220637	1.0	0.5285440613026821	0.04101618058589607	human	77
harmonic	6.0		0.762945387945388	0.018945236101220637	1.0	0.5285440613026821	0.04101618058589607	human	78
harmonic	6.0		0.762945387945388	0.018945236101220637	0.0	0.5285440613026821	0.04101618058589607	human	79
harmonic	6.0		0.762945387945388	0.018945236101220637	1.0	0.5285440613026821	0.04101618058589607	human	80
harmonic	6.0		0.762945387945388	0.018945236101220637	0.5	0.5285440613026821	0.04101618058589607	human	81
harmonic	6.0		0.762945387945388	0.018945236101220637	0.0	0.5285440613026821	0.04101618058589607	human	82
harmonic	6.0		0.762945387945388	0.018945236101220637	0.0	0.5285440613026821	0.04101618058589607	human	83
harmonic	6.0		0.762945387945388	0.018945236101220637	0.0	0.5285440613026821	0.04101618058589607	human	84
harmonic	6.0		0.762945387945388	0.018945236101220637	1.0	0.5285440613026821	0.04101618058589607	human	85
harmonic	6.0		0.762945387945388	0.018945236101220637	0.25	0.5285440613026821	0.04101618058589607	human	86
harmonic	12.0	0.8888888888888888	0.7758086257919146	0.020849890947713848	0.0	0.3153985507246377	0.038349164155696114	human	0
harmonic	12.0	0.8055555555555556	0.7758086257919146	0.020849890947713848	0.5	0.3153985507246377	0.038349164155696114	human	1
harmonic	12.0	1.0	0.7758086257919146	0.020849890947713848	0.5	0.3153985507246377	0.038349164155696114	human	2
harmonic	12.0	0.5882352941176471	0.7758086257919146	0.020849890947713848	0.0	0.3153985507246377	0.038349164155696114	human	3
harmonic	12.0	0.7777777777777778	0.7758086257919146	0.020849890947713848	0.0	0.3153985507246377	0.038349164155696114	human	4
harmonic	12.0	0.7142857142857143	0.7758086257919146	0.020849890947713848	0.0	0.3153985507246377	0.038349164155696114	human	5
harmonic	12.0	0.6571428571428571	0.7758086257919146	0.020849890947713848	0.5	0.3153985507246377	0.038349164155696114	human	6
harmonic	12.0	0.8055555555555556	0.7758086257919146	0.020849890947713848	0.6	0.3153985507246377	0.038349164155696114	human	7
harmonic	12.0	0.8571428571428571	0.7758086257919146	0.020849890947713848	0.5	0.3153985507246377	0.038349164155696114	human	8
harmonic	12.0	0.8571428571428571	0.7758086257919146	0.020849890947713848	0.0	0.3153985507246377	0.038349164155696114	human	9
harmonic	12.0	0.8571428571428571	0.7758086257919146	0.020849890947713848	0.0	0.3153985507246377	0.038349164155696114	human	10
harmonic	12.0	0.6666666666666666	0.7758086257919146	0.020849890947713848	0.0	0.3153985507246377	0.038349164155696114	human	11
harmonic	12.0	0.7428571428571429	0.7758086257919146	0.020849890947713848	0.0	0.3153985507246377	0.038349164155696114	human	12
harmonic	12.0	0.8571428571428571	0.7758086257919146	0.020849890947713848	0.0	0.3153985507246377	0.038349164155696114	human	13
harmonic	12.0	0.8	0.7758086257919146	0.020849890947713848	0.3333333333333333	0.3153985507246377	0.038349164155696114	human	14
harmonic	12.0	0.6857142857142857	0.7758086257919146	0.020849890947713848	0.0	0.3153985507246377	0.038349164155696114	human	15
harmonic	12.0	0.8611111111111112	0.7758086257919146	0.020849890947713848	1.0	0.3153985507246377	0.038349164155696114	human	16
harmonic	12.0	0.7142857142857143	0.7758086257919146	0.020849890947713848	1.0	0.3153985507246377	0.038349164155696114	human	17
harmonic	12.0	0.8333333333333334	0.7758086257919146	0.020849890947713848	0.75	0.3153985507246377	0.038349164155696114	human	18
harmonic	12.0	0.7142857142857143	0.7758086257919146	0.020849890947713848	0.5	0.3153985507246377	0.038349164155696114	human	19
harmonic	12.0	0.65625	0.7758086257919146	0.020849890947713848	0.0	0.3153985507246377	0.038349164155696114	human	20
harmonic	12.0	0.7272727272727273	0.7758086257919146	0.020849890947713848	0.0	0.3153985507246377	0.038349164155696114	human	21
harmonic	12.0		0.7758086257919146	0.020849890947713848	0.25	0.3153985507246377	0.038349164155696114	human	22
harmonic	12.0		0.7758086257919146	0.020849890947713848	0.0	0.3153985507246377	0.038349164155696114	human	23
harmonic	12.0		0.7758086257919146	0.020849890947713848	1.0	0.3153985507246377	0.038349164155696114	human	24
harmonic	12.0		0.7758086257919146	0.020849890947713848	0.25	0.3153985507246377	0.038349164155696114	human	25
harmonic	12.0		0.7758086257919146	0.020849890947713848	0.0	0.3153985507246377	0.038349164155696114	human	26
harmonic	12.0		0.7758086257919146	0.020849890947713848	0.0	0.3153985507246377	0.038349164155696114	human	27
harmonic	12.0		0.7758086257919146	0.020849890947713848	1.0	0.3153985507246377	0.038349164155696114	human	28
harmonic	12.0		0.7758086257919146	0.020849890947713848	0.3333333333333333	0.3153985507246377	0.038349164155696114	human	29
harmonic	12.0		0.7758086257919146	0.020849890947713848	0.0	0.3153985507246377	0.038349164155696114	human	30
harmonic	12.0		0.7758086257919146	0.020849890947713848	0.0	0.3153985507246377	0.038349164155696114	human	31
harmonic	12.0		0.7758086257919146	0.020849890947713848	0.0	0.3153985507246377	0.038349164155696114	human	32
harmonic	12.0		0.7758086257919146	0.020849890947713848	0.0	0.3153985507246377	0.038349164155696114	human	33
harmonic	12.0		0.7758086257919146	0.020849890947713848	0.6666666666666666	0.3153985507246377	0.038349164155696114	human	34
harmonic	12.0		0.7758086257919146	0.020849890947713848	0.0	0.3153985507246377	0.038349164155696114	human	35
harmonic	12.0		0.7758086257919146	0.020849890947713848	0.0	0.3153985507246377	0.038349164155696114	human	36
harmonic	12.0		0.7758086257919146	0.020849890947713848	1.0	0.3153985507246377	0.038349164155696114	human	37
harmonic	12.0		0.7758086257919146	0.020849890947713848	0.3333333333333333	0.3153985507246377	0.038349164155696114	human	38
harmonic	12.0		0.7758086257919146	0.020849890947713848	1.0	0.3153985507246377	0.038349164155696114	human	39
harmonic	12.0		0.7758086257919146	0.020849890947713848	1.0	0.3153985507246377	0.038349164155696114	human	40
harmonic	12.0		0.7758086257919146	0.020849890947713848	0.0	0.3153985507246377	0.038349164155696114	human	41
harmonic	12.0		0.7758086257919146	0.020849890947713848	0.0	0.3153985507246377	0.038349164155696114	human	42
harmonic	12.0		0.7758086257919146	0.020849890947713848	0.25	0.3153985507246377	0.038349164155696114	human	43
harmonic	12.0		0.7758086257919146	0.020849890947713848	0.0	0.3153985507246377	0.038349164155696114	human	44
harmonic	12.0		0.7758086257919146	0.020849890947713848	0.0	0.3153985507246377	0.038349164155696114	human	45
harmonic	12.0		0.7758086257919146	0.020849890947713848	0.6666666666666666	0.3153985507246377	0.038349164155696114	human	46
harmonic	12.0		0.7758086257919146	0.020849890947713848	1.0	0.3153985507246377	0.038349164155696114	human	47
harmonic	12.0		0.7758086257919146	0.020849890947713848	0.25	0.3153985507246377	0.038349164155696114	human	48
harmonic	12.0		0.7758086257919146	0.020849890947713848	1.0	0.3153985507246377	0.038349164155696114	human	49
harmonic	12.0		0.7758086257919146	0.020849890947713848	0.5	0.3153985507246377	0.038349164155696114	human	50
harmonic	12.0		0.7758086257919146	0.020849890947713848	0.0	0.3153985507246377	0.038349164155696114	human	51
harmonic	12.0		0.7758086257919146	0.020849890947713848	0.5	0.3153985507246377	0.038349164155696114	human	52
harmonic	12.0		0.7758086257919146	0.020849890947713848	0.25	0.3153985507246377	0.038349164155696114	human	53
harmonic	12.0		0.7758086257919146	0.020849890947713848	0.0	0.3153985507246377	0.038349164155696114	human	54
harmonic	12.0		0.7758086257919146	0.020849890947713848	0.0	0.3153985507246377	0.038349164155696114	human	55
harmonic	12.0		0.7758086257919146	0.020849890947713848	1.0	0.3153985507246377	0.038349164155696114	human	56
harmonic	12.0		0.7758086257919146	0.020849890947713848	0.0	0.3153985507246377	0.038349164155696114	human	57
harmonic	12.0		0.7758086257919146	0.020849890947713848	0.0	0.3153985507246377	0.038349164155696114	human	58
harmonic	12.0		0.7758086257919146	0.020849890947713848	1.0	0.3153985507246377	0.038349164155696114	human	59
harmonic	12.0		0.7758086257919146	0.020849890947713848	1.0	0.3153985507246377	0.038349164155696114	human	60
harmonic	12.0		0.7758086257919146	0.020849890947713848	1.0	0.3153985507246377	0.038349164155696114	human	61
harmonic	12.0		0.7758086257919146	0.020849890947713848	0.25	0.3153985507246377	0.038349164155696114	human	62
harmonic	12.0		0.7758086257919146	0.020849890947713848	0.3333333333333333	0.3153985507246377	0.038349164155696114	human	63
harmonic	12.0		0.7758086257919146	0.020849890947713848	0.0	0.3153985507246377	0.038349164155696114	human	64
harmonic	12.0		0.7758086257919146	0.020849890947713848	0.3333333333333333	0.3153985507246377	0.038349164155696114	human	65
harmonic	12.0		0.7758086257919146	0.020849890947713848	0.3333333333333333	0.3153985507246377	0.038349164155696114	human	66
harmonic	12.0		0.7758086257919146	0.020849890947713848	0.0	0.3153985507246377	0.038349164155696114	human	67
harmonic	12.0		0.7758086257919146	0.020849890947713848	0.25	0.3153985507246377	0.038349164155696114	human	68
harmonic	12.0		0.7758086257919146	0.020849890947713848	0.5	0.3153985507246377	0.038349164155696114	human	69
harmonic	12.0		0.7758086257919146	0.020849890947713848	1.0	0.3153985507246377	0.038349164155696114	human	70
harmonic	12.0		0.7758086257919146	0.020849890947713848	0.0	0.3153985507246377	0.038349164155696114	human	71
harmonic	12.0		0.7758086257919146	0.020849890947713848	0.0	0.3153985507246377	0.038349164155696114	human	72
harmonic	12.0		0.7758086257919146	0.020849890947713848	0.0	0.3153985507246377	0.038349164155696114	human	73
harmonic	12.0		0.7758086257919146	0.020849890947713848	0.3333333333333333	0.3153985507246377	0.038349164155696114	human	74
harmonic	12.0		0.7758086257919146	0.020849890947713848	0.5	0.3153985507246377	0.038349164155696114	human	75
harmonic	12.0		0.7758086257919146	0.020849890947713848	0.0	0.3153985507246377	0.038349164155696114	human	76
harmonic	12.0		0.7758086257919146	0.020849890947713848	0.0	0.3153985507246377	0.038349164155696114	human	77
harmonic	12.0		0.7758086257919146	0.020849890947713848	0.0	0.3153985507246377	0.038349164155696114	human	78
harmonic	12.0		0.7758086257919146	0.020849890947713848	0.0	0.3153985507246377	0.038349164155696114	human	79
harmonic	12.0		0.7758086257919146	0.020849890947713848	1.0	0.3153985507246377	0.038349164155696114	human	80
harmonic	12.0		0.7758086257919146	0.020849890947713848	0.25	0.3153985507246377	0.038349164155696114	human	81
harmonic	12.0		0.7758086257919146	0.020849890947713848	0.5	0.3153985507246377	0.038349164155696114	human	82
harmonic	12.0		0.7758086257919146	0.020849890947713848	0.0	0.3153985507246377	0.038349164155696114	human	83
harmonic	12.0		0.7758086257919146	0.020849890947713848	0.5	0.3153985507246377	0.038349164155696114	human	84
harmonic	12.0		0.7758086257919146	0.020849890947713848	0.5	0.3153985507246377	0.038349164155696114	human	85
harmonic	12.0		0.7758086257919146	0.020849890947713848	0.25	0.3153985507246377	0.038349164155696114	human	86
harmonic	12.0		0.7758086257919146	0.020849890947713848	0.5	0.3153985507246377	0.038349164155696114	human	87
harmonic	12.0		0.7758086257919146	0.020849890947713848	0.0	0.3153985507246377	0.038349164155696114	human	88
harmonic	12.0		0.7758086257919146	0.020849890947713848	0.0	0.3153985507246377	0.038349164155696114	human	89
harmonic	12.0		0.7758086257919146	0.020849890947713848	0.0	0.3153985507246377	0.038349164155696114	human	90
harmonic	12.0		0.7758086257919146	0.020849890947713848	0.25	0.3153985507246377	0.038349164155696114	human	91
inharmonic	0.0	0.8571428571428571	0.7850760350760351	0.017371828516919704	1.0	0.6315217391304347	0.03959741308484476	human	0
inharmonic	0.0	0.8055555555555556	0.7850760350760351	0.017371828516919704	0.3333333333333333	0.6315217391304347	0.03959741308484476	human	1
inharmonic	0.0	0.8611111111111112	0.7850760350760351	0.017371828516919704	1.0	0.6315217391304347	0.03959741308484476	human	2
inharmonic	0.0	0.6666666666666666	0.7850760350760351	0.017371828516919704	0.5	0.6315217391304347	0.03959741308484476	human	3
inharmonic	0.0	0.8	0.7850760350760351	0.017371828516919704	0.0	0.6315217391304347	0.03959741308484476	human	4
inharmonic	0.0	0.8333333333333334	0.7850760350760351	0.017371828516919704	0.5	0.6315217391304347	0.03959741308484476	human	5
inharmonic	0.0	0.8333333333333334	0.7850760350760351	0.017371828516919704	0.6666666666666666	0.6315217391304347	0.03959741308484476	human	6
inharmonic	0.0	0.7428571428571429	0.7850760350760351	0.017371828516919704	1.0	0.6315217391304347	0.03959741308484476	human	7
inharmonic	0.0	0.7857142857142857	0.7850760350760351	0.017371828516919704	1.0	0.6315217391304347	0.03959741308484476	human	8
inharmonic	0.0	0.8	0.7850760350760351	0.017371828516919704	0.5	0.6315217391304347	0.03959741308484476	human	9
inharmonic	0.0	0.8	0.7850760350760351	0.017371828516919704	1.0	0.6315217391304347	0.03959741308484476	human	10
inharmonic	0.0	0.8611111111111112	0.7850760350760351	0.017371828516919704	1.0	0.6315217391304347	0.03959741308484476	human	11
inharmonic	0.0	0.8333333333333334	0.7850760350760351	0.017371828516919704	0.0	0.6315217391304347	0.03959741308484476	human	12
inharmonic	0.0	0.6	0.7850760350760351	0.017371828516919704	1.0	0.6315217391304347	0.03959741308484476	human	13
inharmonic	0.0	0.8857142857142857	0.7850760350760351	0.017371828516919704	0.5	0.6315217391304347	0.03959741308484476	human	14
inharmonic	0.0	0.7777777777777778	0.7850760350760351	0.017371828516919704	0.25	0.6315217391304347	0.03959741308484476	human	15
inharmonic	0.0	0.8857142857142857	0.7850760350760351	0.017371828516919704	0.0	0.6315217391304347	0.03959741308484476	human	16
inharmonic	0.0	0.75	0.7850760350760351	0.017371828516919704	0.75	0.6315217391304347	0.03959741308484476	human	17
inharmonic	0.0	0.8611111111111112	0.7850760350760351	0.017371828516919704	0.0	0.6315217391304347	0.03959741308484476	human	18
inharmonic	0.0	0.6388888888888888	0.7850760350760351	0.017371828516919704	1.0	0.6315217391304347	0.03959741308484476	human	19
inharmonic	0.0	0.6923076923076923	0.7850760350760351	0.017371828516919704	0.0	0.6315217391304347	0.03959741308484476	human	20
inharmonic	0.0	0.7	0.7850760350760351	0.017371828516919704	1.0	0.6315217391304347	0.03959741308484476	human	21
inharmonic	0.0		0.7850760350760351	0.017371828516919704	1.0	0.6315217391304347	0.03959741308484476	human	22
inharmonic	0.0		0.7850760350760351	0.017371828516919704	1.0	0.6315217391304347	0.03959741308484476	human	23
inharmonic	0.0		0.7850760350760351	0.017371828516919704	1.0	0.6315217391304347	0.03959741308484476	human	24
inharmonic	0.0		0.7850760350760351	0.017371828516919704	0.5	0.6315217391304347	0.03959741308484476	human	25
inharmonic	0.0		0.7850760350760351	0.017371828516919704	0.5	0.6315217391304347	0.03959741308484476	human	26
inharmonic	0.0		0.7850760350760351	0.017371828516919704	0.6666666666666666	0.6315217391304347	0.03959741308484476	human	27
inharmonic	0.0		0.7850760350760351	0.017371828516919704	1.0	0.6315217391304347	0.03959741308484476	human	28
inharmonic	0.0		0.7850760350760351	0.017371828516919704	0.0	0.6315217391304347	0.03959741308484476	human	29
inharmonic	0.0		0.7850760350760351	0.017371828516919704	0.5	0.6315217391304347	0.03959741308484476	human	30
inharmonic	0.0		0.7850760350760351	0.017371828516919704	1.0	0.6315217391304347	0.03959741308484476	human	31
inharmonic	0.0		0.7850760350760351	0.017371828516919704	1.0	0.6315217391304347	0.03959741308484476	human	32
inharmonic	0.0		0.7850760350760351	0.017371828516919704	0.0	0.6315217391304347	0.03959741308484476	human	33
inharmonic	0.0		0.7850760350760351	0.017371828516919704	0.0	0.6315217391304347	0.03959741308484476	human	34
inharmonic	0.0		0.7850760350760351	0.017371828516919704	1.0	0.6315217391304347	0.03959741308484476	human	35
inharmonic	0.0		0.7850760350760351	0.017371828516919704	0.3333333333333333	0.6315217391304347	0.03959741308484476	human	36
inharmonic	0.0		0.7850760350760351	0.017371828516919704	0.0	0.6315217391304347	0.03959741308484476	human	37
inharmonic	0.0		0.7850760350760351	0.017371828516919704	0.5	0.6315217391304347	0.03959741308484476	human	38
inharmonic	0.0		0.7850760350760351	0.017371828516919704	0.6666666666666666	0.6315217391304347	0.03959741308484476	human	39
inharmonic	0.0		0.7850760350760351	0.017371828516919704	1.0	0.6315217391304347	0.03959741308484476	human	40
inharmonic	0.0		0.7850760350760351	0.017371828516919704	1.0	0.6315217391304347	0.03959741308484476	human	41
inharmonic	0.0		0.7850760350760351	0.017371828516919704	0.0	0.6315217391304347	0.03959741308484476	human	42
inharmonic	0.0		0.7850760350760351	0.017371828516919704	0.3333333333333333	0.6315217391304347	0.03959741308484476	human	43
inharmonic	0.0		0.7850760350760351	0.017371828516919704	0.5	0.6315217391304347	0.03959741308484476	human	44
inharmonic	0.0		0.7850760350760351	0.017371828516919704	1.0	0.6315217391304347	0.03959741308484476	human	45
inharmonic	0.0		0.7850760350760351	0.017371828516919704	1.0	0.6315217391304347	0.03959741308484476	human	46
inharmonic	0.0		0.7850760350760351	0.017371828516919704	1.0	0.6315217391304347	0.03959741308484476	human	47
inharmonic	0.0		0.7850760350760351	0.017371828516919704	1.0	0.6315217391304347	0.03959741308484476	human	48
inharmonic	0.0		0.7850760350760351	0.017371828516919704	1.0	0.6315217391304347	0.03959741308484476	human	49
inharmonic	0.0		0.7850760350760351	0.017371828516919704	0.5	0.6315217391304347	0.03959741308484476	human	50
inharmonic	0.0		0.7850760350760351	0.017371828516919704	0.75	0.6315217391304347	0.03959741308484476	human	51
inharmonic	0.0		0.7850760350760351	0.017371828516919704	1.0	0.6315217391304347	0.03959741308484476	human	52
inharmonic	0.0		0.7850760350760351	0.017371828516919704	0.0	0.6315217391304347	0.03959741308484476	human	53
inharmonic	0.0		0.7850760350760351	0.017371828516919704	0.5	0.6315217391304347	0.03959741308484476	human	54
inharmonic	0.0		0.7850760350760351	0.017371828516919704	0.0	0.6315217391304347	0.03959741308484476	human	55
inharmonic	0.0		0.7850760350760351	0.017371828516919704	0.3333333333333333	0.6315217391304347	0.03959741308484476	human	56
inharmonic	0.0		0.7850760350760351	0.017371828516919704	0.5	0.6315217391304347	0.03959741308484476	human	57
inharmonic	0.0		0.7850760350760351	0.017371828516919704	1.0	0.6315217391304347	0.03959741308484476	human	58
inharmonic	0.0		0.7850760350760351	0.017371828516919704	0.0	0.6315217391304347	0.03959741308484476	human	59
inharmonic	0.0		0.7850760350760351	0.017371828516919704	1.0	0.6315217391304347	0.03959741308484476	human	60
inharmonic	0.0		0.7850760350760351	0.017371828516919704	1.0	0.6315217391304347	0.03959741308484476	human	61
inharmonic	0.0		0.7850760350760351	0.017371828516919704	0.0	0.6315217391304347	0.03959741308484476	human	62
inharmonic	0.0		0.7850760350760351	0.017371828516919704	0.0	0.6315217391304347	0.03959741308484476	human	63
inharmonic	0.0		0.7850760350760351	0.017371828516919704	0.5	0.6315217391304347	0.03959741308484476	human	64
inharmonic	0.0		0.7850760350760351	0.017371828516919704	1.0	0.6315217391304347	0.03959741308484476	human	65
inharmonic	0.0		0.7850760350760351	0.017371828516919704	0.75	0.6315217391304347	0.03959741308484476	human	66
inharmonic	0.0		0.7850760350760351	0.017371828516919704	0.3333333333333333	0.6315217391304347	0.03959741308484476	human	67
inharmonic	0.0		0.7850760350760351	0.017371828516919704	1.0	0.6315217391304347	0.03959741308484476	human	68
inharmonic	0.0		0.7850760350760351	0.017371828516919704	1.0	0.6315217391304347	0.03959741308484476	human	69
inharmonic	0.0		0.7850760350760351	0.017371828516919704	0.5	0.6315217391304347	0.03959741308484476	human	70
inharmonic	0.0		0.7850760350760351	0.017371828516919704	1.0	0.6315217391304347	0.03959741308484476	human	71
inharmonic	0.0		0.7850760350760351	0.017371828516919704	0.6	0.6315217391304347	0.03959741308484476	human	72
inharmonic	0.0		0.7850760350760351	0.017371828516919704	0.5	0.6315217391304347	0.03959741308484476	human	73
inharmonic	0.0		0.7850760350760351	0.017371828516919704	0.5	0.6315217391304347	0.03959741308484476	human	74
inharmonic	0.0		0.7850760350760351	0.017371828516919704	0.75	0.6315217391304347	0.03959741308484476	human	75
inharmonic	0.0		0.7850760350760351	0.017371828516919704	1.0	0.6315217391304347	0.03959741308484476	human	76
inharmonic	0.0		0.7850760350760351	0.017371828516919704	1.0	0.6315217391304347	0.03959741308484476	human	77
inharmonic	0.0		0.7850760350760351	0.017371828516919704	0.6666666666666666	0.6315217391304347	0.03959741308484476	human	78
inharmonic	0.0		0.7850760350760351	0.017371828516919704	0.75	0.6315217391304347	0.03959741308484476	human	79
inharmonic	0.0		0.7850760350760351	0.017371828516919704	0.6666666666666666	0.6315217391304347	0.03959741308484476	human	80
inharmonic	0.0		0.7850760350760351	0.017371828516919704	1.0	0.6315217391304347	0.03959741308484476	human	81
inharmonic	0.0		0.7850760350760351	0.017371828516919704	0.0	0.6315217391304347	0.03959741308484476	human	82
inharmonic	0.0		0.7850760350760351	0.017371828516919704	1.0	0.6315217391304347	0.03959741308484476	human	83
inharmonic	0.0		0.7850760350760351	0.017371828516919704	1.0	0.6315217391304347	0.03959741308484476	human	84
inharmonic	0.0		0.7850760350760351	0.017371828516919704	0.0	0.6315217391304347	0.03959741308484476	human	85
inharmonic	0.0		0.7850760350760351	0.017371828516919704	1.0	0.6315217391304347	0.03959741308484476	human	86
inharmonic	0.0		0.7850760350760351	0.017371828516919704	1.0	0.6315217391304347	0.03959741308484476	human	87
inharmonic	0.0		0.7850760350760351	0.017371828516919704	1.0	0.6315217391304347	0.03959741308484476	human	88
inharmonic	0.0		0.7850760350760351	0.017371828516919704	0.3333333333333333	0.6315217391304347	0.03959741308484476	human	89
inharmonic	0.0		0.7850760350760351	0.017371828516919704	0.6666666666666666	0.6315217391304347	0.03959741308484476	human	90
inharmonic	0.0		0.7850760350760351	0.017371828516919704	0.5	0.6315217391304347	0.03959741308484476	human	91
harmonic	-12.0	0.8552278820375335	0.850402144772118	0.004071773279676327	0.9195710455764075	0.9077747989276139	0.004252145577612256	50	arch0_0000
harmonic	-12.0	0.868632707774799	0.850402144772118	0.004071773279676327	0.900804289544236	0.9077747989276139	0.004252145577612256	50	arch0_0001
harmonic	-12.0	0.8659517426273459	0.850402144772118	0.004071773279676327	0.8793565683646113	0.9077747989276139	0.004252145577612256	50	arch0_0002
harmonic	-12.0	0.8659517426273459	0.850402144772118	0.004071773279676327	0.9195710455764075	0.9077747989276139	0.004252145577612256	50	arch0_0004
harmonic	-12.0	0.8498659517426274	0.850402144772118	0.004071773279676327	0.9088471849865952	0.9077747989276139	0.004252145577612256	50	arch0_0006
harmonic	-12.0	0.8337801608579088	0.850402144772118	0.004071773279676327	0.9168900804289544	0.9077747989276139	0.004252145577612256	50	arch0_0007
harmonic	-12.0	0.8418230563002681	0.850402144772118	0.004071773279676327	0.9195710455764075	0.9077747989276139	0.004252145577612256	50	arch0_0008
harmonic	-12.0	0.8418230563002681	0.850402144772118	0.004071773279676327	0.8927613941018767	0.9077747989276139	0.004252145577612256	50	arch0_0009
harmonic	-12.0	0.8445040214477212	0.850402144772118	0.004071773279676327	0.9142091152815014	0.9077747989276139	0.004252145577612256	50	arch0_0016
harmonic	-12.0	0.8364611260053619	0.850402144772118	0.004071773279676327	0.9061662198391421	0.9077747989276139	0.004252145577612256	50	arch0_0017
harmonic	-9.0	0.8579088471849866	0.8525469168900803	0.004609042701779319	0.9168900804289544	0.9072386058981234	0.005105578858654398	50	arch0_0000
harmonic	-9.0	0.8659517426273459	0.8525469168900803	0.004609042701779319	0.9168900804289544	0.9072386058981234	0.005105578858654398	50	arch0_0001
harmonic	-9.0	0.8525469168900804	0.8525469168900803	0.004609042701779319	0.8820375335120644	0.9072386058981234	0.005105578858654398	50	arch0_0002
harmonic	-9.0	0.8605898123324397	0.8525469168900803	0.004609042701779319	0.9329758713136729	0.9072386058981234	0.005105578858654398	50	arch0_0004
harmonic	-9.0	0.868632707774799	0.8525469168900803	0.004609042701779319	0.903485254691689	0.9072386058981234	0.005105578858654398	50	arch0_0006
harmonic	-9.0	0.8498659517426274	0.8525469168900803	0.004609042701779319	0.9142091152815014	0.9072386058981234	0.005105578858654398	50	arch0_0007
harmonic	-9.0	0.8445040214477212	0.8525469168900803	0.004609042701779319	0.9115281501340483	0.9072386058981234	0.005105578858654398	50	arch0_0008
harmonic	-9.0	0.8230563002680965	0.8525469168900803	0.004609042701779319	0.8793565683646113	0.9072386058981234	0.005105578858654398	50	arch0_0009
harmonic	-9.0	0.8364611260053619	0.8525469168900803	0.004609042701779319	0.9088471849865952	0.9072386058981234	0.005105578858654398	50	arch0_0016
harmonic	-9.0	0.8659517426273459	0.8525469168900803	0.004609042701779319	0.9061662198391421	0.9072386058981234	0.005105578858654398	50	arch0_0017
harmonic	-6.0	0.8552278820375335	0.8495978552278821	0.003494408363899397	0.9329758713136729	0.9235924932975872	0.005290709603437233	50	arch0_0000
harmonic	-6.0	0.8632707774798928	0.8495978552278821	0.003494408363899397	0.9463806970509383	0.9235924932975872	0.005290709603437233	50	arch0_0001
harmonic	-6.0	0.8605898123324397	0.8495978552278821	0.003494408363899397	0.9088471849865952	0.9235924932975872	0.005290709603437233	50	arch0_0002
harmonic	-6.0	0.8659517426273459	0.8495978552278821	0.003494408363899397	0.9222520107238605	0.9235924932975872	0.005290709603437233	50	arch0_0004
harmonic	-6.0	0.8471849865951743	0.8495978552278821	0.003494408363899397	0.935656836461126	0.9235924932975872	0.005290709603437233	50	arch0_0006
harmonic	-6.0	0.8418230563002681	0.8495978552278821	0.003494408363899397	0.938337801608579	0.9235924932975872	0.005290709603437233	50	arch0_0007
harmonic	-6.0	0.839142091152815	0.8495978552278821	0.003494408363899397	0.9195710455764075	0.9235924932975872	0.005290709603437233	50	arch0_0008
harmonic	-6.0	0.8337801608579088	0.8495978552278821	0.003494408363899397	0.8900804289544236	0.9235924932975872	0.005290709603437233	50	arch0_0009
harmonic	-6.0	0.8418230563002681	0.8495978552278821	0.003494408363899397	0.9302949061662198	0.9235924932975872	0.005290709603437233	50	arch0_0016
harmonic	-6.0	0.8471849865951743	0.8495978552278821	0.003494408363899397	0.9115281501340483	0.9235924932975872	0.005290709603437233	50	arch0_0017
harmonic	-3.0	0.8632707774798928	0.8552278820375335	0.003017326723169648	0.9624664879356568	0.9517426273458444	0.003069805904793155	50	arch0_0000
harmonic	-3.0	0.8632707774798928	0.8552278820375335	0.003017326723169648	0.9597855227882037	0.9517426273458444	0.003069805904793155	50	arch0_0001
harmonic	-3.0	0.8632707774798928	0.8552278820375335	0.003017326723169648	0.9436997319034852	0.9517426273458444	0.003069805904793155	50	arch0_0002
harmonic	-3.0	0.8605898123324397	0.8552278820375335	0.003017326723169648	0.9490616621983914	0.9517426273458444	0.003069805904793155	50	arch0_0004
harmonic	-3.0	0.8632707774798928	0.8552278820375335	0.003017326723169648	0.9571045576407506	0.9517426273458444	0.003069805904793155	50	arch0_0006
harmonic	-3.0	0.839142091152815	0.8552278820375335	0.003017326723169648	0.9517426273458445	0.9517426273458444	0.003069805904793155	50	arch0_0007
harmonic	-3.0	0.8552278820375335	0.8552278820375335	0.003017326723169648	0.9597855227882037	0.9517426273458444	0.003069805904793155	50	arch0_0008
harmonic	-3.0	0.839142091152815	0.8552278820375335	0.003017326723169648	0.935656836461126	0.9517426273458444	0.003069805904793155	50	arch0_0009
harmonic	-3.0	0.8525469168900804	0.8552278820375335	0.003017326723169648	0.938337801608579	0.9517426273458444	0.003069805904793155	50	arch0_0016
harmonic	-3.0	0.8525469168900804	0.8552278820375335	0.003017326723169648	0.9597855227882037	0.9517426273458444	0.003069805904793155	50	arch0_0017
harmonic	0.0	0.8552278820375335	0.8603217158176945	0.003715929023465913	0.9651474530831099	0.9643431635388741	0.0022625538697358585	50	arch0_0000
harmonic	0.0	0.8793565683646113	0.8603217158176945	0.003715929023465913	0.967828418230563	0.9643431635388741	0.0022625538697358585	50	arch0_0001
harmonic	0.0	0.868632707774799	0.8603217158176945	0.003715929023465913	0.9731903485254692	0.9643431635388741	0.0022625538697358585	50	arch0_0002
harmonic	0.0	0.8659517426273459	0.8603217158176945	0.003715929023465913	0.967828418230563	0.9643431635388741	0.0022625538697358585	50	arch0_0004
harmonic	0.0	0.8659517426273459	0.8603217158176945	0.003715929023465913	0.9651474530831099	0.9643431635388741	0.0022625538697358585	50	arch0_0006
harmonic	0.0	0.8445040214477212	0.8603217158176945	0.003715929023465913	0.967828418230563	0.9643431635388741	0.0022625538697358585	50	arch0_0007
harmonic	0.0	0.8605898123324397	0.8603217158176945	0.003715929023465913	0.9651474530831099	0.9643431635388741	0.0022625538697358585	50	arch0_0008
harmonic	0.0	0.8418230563002681	0.8603217158176945	0.003715929023465913	0.9544235924932976	0.9643431635388741	0.0022625538697358585	50	arch0_0009
harmonic	0.0	0.868632707774799	0.8603217158176945	0.003715929023465913	0.9490616621983914	0.9643431635388741	0.0022625538697358585	50	arch0_0016
harmonic	0.0	0.8525469168900804	0.8603217158176945	0.003715929023465913	0.967828418230563	0.9643431635388741	0.0022625538697358585	50	arch0_0017
harmonic	3.0	0.8418230563002681	0.84343163538874	0.002774651420243084	0.9490616621983914	0.9509383378016085	0.0030186498219936654	50	arch0_0000
harmonic	3.0	0.8525469168900804	0.84343163538874	0.002774651420243084	0.9651474530831099	0.9509383378016085	0.0030186498219936654	50	arch0_0001
harmonic	3.0	0.8445040214477212	0.84343163538874	0.002774651420243084	0.9436997319034852	0.9509383378016085	0.0030186498219936654	50	arch0_0002
harmonic	3.0	0.8525469168900804	0.84343163538874	0.002774651420243084	0.9517426273458445	0.9509383378016085	0.0030186498219936654	50	arch0_0004
harmonic	3.0	0.8498659517426274	0.84343163538874	0.002774651420243084	0.9517426273458445	0.9509383378016085	0.0030186498219936654	50	arch0_0006
harmonic	3.0	0.8471849865951743	0.84343163538874	0.002774651420243084	0.9544235924932976	0.9509383378016085	0.0030186498219936654	50	arch0_0007
harmonic	3.0	0.8498659517426274	0.84343163538874	0.002774651420243084	0.9651474530831099	0.9509383378016085	0.0030186498219936654	50	arch0_0008
harmonic	3.0	0.8284182305630027	0.84343163538874	0.002774651420243084	0.9463806970509383	0.9509383378016085	0.0030186498219936654	50	arch0_0009
harmonic	3.0	0.8364611260053619	0.84343163538874	0.002774651420243084	0.9329758713136729	0.9509383378016085	0.0030186498219936654	50	arch0_0016
harmonic	3.0	0.8310991957104558	0.84343163538874	0.002774651420243084	0.9490616621983914	0.9509383378016085	0.0030186498219936654	50	arch0_0017
harmonic	6.0	0.8364611260053619	0.8302949061662199	0.003415820349171839	0.8739946380697051	0.894638069705094	0.005694904009420841	50	arch0_0000
harmonic	6.0	0.8418230563002681	0.8302949061662199	0.003415820349171839	0.9249329758713136	0.894638069705094	0.005694904009420841	50	arch0_0001
harmonic	6.0	0.8337801608579088	0.8302949061662199	0.003415820349171839	0.8739946380697051	0.894638069705094	0.005694904009420841	50	arch0_0002
harmonic	6.0	0.8257372654155496	0.8302949061662199	0.003415820349171839	0.8981233243967829	0.894638069705094	0.005694904009420841	50	arch0_0004
harmonic	6.0	0.8230563002680965	0.8302949061662199	0.003415820349171839	0.8900804289544236	0.894638069705094	0.005694904009420841	50	arch0_0006
harmonic	6.0	0.8418230563002681	0.8302949061662199	0.003415820349171839	0.9115281501340483	0.894638069705094	0.005694904009420841	50	arch0_0007
harmonic	6.0	0.8284182305630027	0.8302949061662199	0.003415820349171839	0.9168900804289544	0.894638069705094	0.005694904009420841	50	arch0_0008
harmonic	6.0	0.8096514745308311	0.8302949061662199	0.003415820349171839	0.8793565683646113	0.894638069705094	0.005694904009420841	50	arch0_0009
harmonic	6.0	0.8203753351206434	0.8302949061662199	0.003415820349171839	0.8927613941018767	0.894638069705094	0.005694904009420841	50	arch0_0016
harmonic	6.0	0.8418230563002681	0.8302949061662199	0.003415820349171839	0.8847184986595175	0.894638069705094	0.005694904009420841	50	arch0_0017
harmonic	9.0	0.8123324396782842	0.7943699731903485	0.004305340293278252	0.7855227882037533	0.8088471849865952	0.007391451110545925	50	arch0_0000
harmonic	9.0	0.806970509383378	0.7943699731903485	0.004305340293278252	0.8471849865951743	0.8088471849865952	0.007391451110545925	50	arch0_0001
harmonic	9.0	0.7855227882037533	0.7943699731903485	0.004305340293278252	0.7801608579088471	0.8088471849865952	0.007391451110545925	50	arch0_0002
harmonic	9.0	0.7908847184986595	0.7943699731903485	0.004305340293278252	0.8016085790884718	0.8088471849865952	0.007391451110545925	50	arch0_0004
harmonic	9.0	0.7855227882037533	0.7943699731903485	0.004305340293278252	0.8176943699731903	0.8088471849865952	0.007391451110545925	50	arch0_0006
harmonic	9.0	0.8150134048257373	0.7943699731903485	0.004305340293278252	0.8257372654155496	0.8088471849865952	0.007391451110545925	50	arch0_0007
harmonic	9.0	0.7962466487935657	0.7943699731903485	0.004305340293278252	0.8042895442359249	0.8088471849865952	0.007391451110545925	50	arch0_0008
harmonic	9.0	0.774798927613941	0.7943699731903485	0.004305340293278252	0.7908847184986595	0.8088471849865952	0.007391451110545925	50	arch0_0009
harmonic	9.0	0.7801608579088471	0.7943699731903485	0.004305340293278252	0.8418230563002681	0.8088471849865952	0.007391451110545925	50	arch0_0016
harmonic	9.0	0.7962466487935657	0.7943699731903485	0.004305340293278252	0.7935656836461126	0.8088471849865952	0.007391451110545925	50	arch0_0017
harmonic	12.0	0.7479892761394102	0.7485254691689007	0.005403473264640199	0.6568364611260054	0.6898123324396783	0.009500103809439765	50	arch0_0000
harmonic	12.0	0.7801608579088471	0.7485254691689007	0.005403473264640199	0.7587131367292225	0.6898123324396783	0.009500103809439765	50	arch0_0001
harmonic	12.0	0.7426273458445041	0.7485254691689007	0.005403473264640199	0.6702412868632708	0.6898123324396783	0.009500103809439765	50	arch0_0002
harmonic	12.0	0.7533512064343163	0.7485254691689007	0.005403473264640199	0.6836461126005362	0.6898123324396783	0.009500103809439765	50	arch0_0004
harmonic	12.0	0.7453083109919572	0.7485254691689007	0.005403473264640199	0.6568364611260054	0.6898123324396783	0.009500103809439765	50	arch0_0006
harmonic	12.0	0.7694369973190348	0.7485254691689007	0.005403473264640199	0.707774798927614	0.6898123324396783	0.009500103809439765	50	arch0_0007
harmonic	12.0	0.7533512064343163	0.7485254691689007	0.005403473264640199	0.675603217158177	0.6898123324396783	0.009500103809439765	50	arch0_0008
harmonic	12.0	0.7211796246648794	0.7485254691689007	0.005403473264640199	0.7050938337801609	0.6898123324396783	0.009500103809439765	50	arch0_0009
harmonic	12.0	0.739946380697051	0.7485254691689007	0.005403473264640199	0.6943699731903485	0.6898123324396783	0.009500103809439765	50	arch0_0016
harmonic	12.0	0.7319034852546917	0.7485254691689007	0.005403473264640199	0.6890080428954424	0.6898123324396783	0.009500103809439765	50	arch0_0017
inharmonic	0.0	0.8525469168900804	0.8394101876675603	0.004476310915591855	0.9222520107238605	0.9150134048257372	0.004135026023685162	50	arch0_0000
inharmonic	0.0	0.8471849865951743	0.8394101876675603	0.004476310915591855	0.9195710455764075	0.9150134048257372	0.004135026023685162	50	arch0_0001
inharmonic	0.0	0.8552278820375335	0.8394101876675603	0.004476310915591855	0.9195710455764075	0.9150134048257372	0.004135026023685162	50	arch0_0002
inharmonic	0.0	0.839142091152815	0.8394101876675603	0.004476310915591855	0.9249329758713136	0.9150134048257372	0.004135026023685162	50	arch0_0004
inharmonic	0.0	0.8337801608579088	0.8394101876675603	0.004476310915591855	0.9329758713136729	0.9150134048257372	0.004135026023685162	50	arch0_0006
inharmonic	0.0	0.8498659517426274	0.8394101876675603	0.004476310915591855	0.900804289544236	0.9150134048257372	0.004135026023685162	50	arch0_0007
inharmonic	0.0	0.8445040214477212	0.8394101876675603	0.004476310915591855	0.9222520107238605	0.9150134048257372	0.004135026023685162	50	arch0_0008
inharmonic	0.0	0.806970509383378	0.8394101876675603	0.004476310915591855	0.8954423592493298	0.9150134048257372	0.004135026023685162	50	arch0_0009
inharmonic	0.0	0.8310991957104558	0.8394101876675603	0.004476310915591855	0.8954423592493298	0.9150134048257372	0.004135026023685162	50	arch0_0016
inharmonic	0.0	0.8337801608579088	0.8394101876675603	0.004476310915591855	0.9168900804289544	0.9150134048257372	0.004135026023685162	50	arch0_0017
harmonic	-12.0	0.7667560321715817	0.7571045576407507	0.0064343163538873906	0.5710455764075067	0.47104557640750666	0.016214606846424055	320	arch0_0000
harmonic	-12.0	0.7613941018766756	0.7571045576407507	0.0064343163538873906	0.450402144772118	0.47104557640750666	0.016214606846424055	320	arch0_0001
harmonic	-12.0	0.7372654155495979	0.7571045576407507	0.0064343163538873906	0.5442359249329759	0.47104557640750666	0.016214606846424055	320	arch0_0002
harmonic	-12.0	0.774798927613941	0.7571045576407507	0.0064343163538873906	0.48257372654155495	0.47104557640750666	0.016214606846424055	320	arch0_0004
harmonic	-12.0	0.7667560321715817	0.7571045576407507	0.0064343163538873906	0.4343163538873995	0.47104557640750666	0.016214606846424055	320	arch0_0006
harmonic	-12.0	0.7855227882037533	0.7571045576407507	0.0064343163538873906	0.43699731903485256	0.47104557640750666	0.016214606846424055	320	arch0_0007
harmonic	-12.0	0.774798927613941	0.7571045576407507	0.0064343163538873906	0.4101876675603217	0.47104557640750666	0.016214606846424055	320	arch0_0008
harmonic	-12.0	0.7292225201072386	0.7571045576407507	0.0064343163538873906	0.450402144772118	0.47104557640750666	0.016214606846424055	320	arch0_0009
harmonic	-12.0	0.7292225201072386	0.7571045576407507	0.0064343163538873906	0.4879356568364611	0.47104557640750666	0.016214606846424055	320	arch0_0016
harmonic	-12.0	0.7453083109919572	0.7571045576407507	0.0064343163538873906	0.44235924932975873	0.47104557640750666	0.016214606846424055	320	arch0_0017
harmonic	-9.0	0.7908847184986595	0.792225201072386	0.003373473831667005	0.6005361930294906	0.5155495978552279	0.013547350741193369	320	arch0_0000
harmonic	-9.0	0.7828418230563002	0.792225201072386	0.003373473831667005	0.4932975871313673	0.5155495978552279	0.013547350741193369	320	arch0_0001
harmonic	-9.0	0.7908847184986595	0.792225201072386	0.003373473831667005	0.5442359249329759	0.5155495978552279	0.013547350741193369	320	arch0_0002
harmonic	-9.0	0.7989276139410187	0.792225201072386	0.003373473831667005	0.5254691689008043	0.5155495978552279	0.013547350741193369	320	arch0_0004
harmonic	-9.0	0.7935656836461126	0.792225201072386	0.003373473831667005	0.5415549597855228	0.5155495978552279	0.013547350741193369	320	arch0_0006
harmonic	-9.0	0.806970509383378	0.792225201072386	0.003373473831667005	0.4879356568364611	0.5155495978552279	0.013547350741193369	320	arch0_0007
harmonic	-9.0	0.8042895442359249	0.792225201072386	0.003373473831667005	0.4450402144772118	0.5155495978552279	0.013547350741193369	320	arch0_0008
harmonic	-9.0	0.7694369973190348	0.792225201072386	0.003373473831667005	0.5093833780160858	0.5155495978552279	0.013547350741193369	320	arch0_0009
harmonic	-9.0	0.7908847184986595	0.792225201072386	0.003373473831667005	0.5281501340482574	0.5155495978552279	0.013547350741193369	320	arch0_0016
harmonic	-9.0	0.7935656836461126	0.792225201072386	0.003373473831667005	0.47989276139410186	0.5155495978552279	0.013547350741193369	320	arch0_0017
harmonic	-6.0	0.8123324396782842	0.8179624664879356	0.004181121560425238	0.7211796246648794	0.6552278820375335	0.011319473839906363	320	arch0_0000
harmonic	-6.0	0.8203753351206434	0.8179624664879356	0.004181121560425238	0.5978552278820375	0.6552278820375335	0.011319473839906363	320	arch0_0001
harmonic	-6.0	0.8257372654155496	0.8179624664879356	0.004181121560425238	0.6890080428954424	0.6552278820375335	0.011319473839906363	320	arch0_0002
harmonic	-6.0	0.8150134048257373	0.8179624664879356	0.004181121560425238	0.6595174262734584	0.6552278820375335	0.011319473839906363	320	arch0_0004
harmonic	-6.0	0.8310991957104558	0.8179624664879356	0.004181121560425238	0.6568364611260054	0.6552278820375335	0.011319473839906363	320	arch0_0006
harmonic	-6.0	0.8284182305630027	0.8179624664879356	0.004181121560425238	0.6380697050938338	0.6552278820375335	0.011319473839906363	320	arch0_0007
harmonic	-6.0	0.8203753351206434	0.8179624664879356	0.004181121560425238	0.6085790884718498	0.6552278820375335	0.011319473839906363	320	arch0_0008
harmonic	-6.0	0.7882037533512064	0.8179624664879356	0.004181121560425238	0.6514745308310992	0.6552278820375335	0.011319473839906363	320	arch0_0009
harmonic	-6.0	0.8310991957104558	0.8179624664879356	0.004181121560425238	0.6702412868632708	0.6552278820375335	0.011319473839906363	320	arch0_0016
harmonic	-6.0	0.806970509383378	0.8179624664879356	0.004181121560425238	0.6595174262734584	0.6552278820375335	0.011319473839906363	320	arch0_0017
harmonic	-3.0	0.839142091152815	0.8351206434316353	0.004138886926509164	0.9195710455764075	0.8855227882037534	0.0063950994326415714	320	arch0_0000
harmonic	-3.0	0.839142091152815	0.8351206434316353	0.004138886926509164	0.8605898123324397	0.8855227882037534	0.0063950994326415714	320	arch0_0001
harmonic	-3.0	0.8498659517426274	0.8351206434316353	0.004138886926509164	0.9061662198391421	0.8855227882037534	0.0063950994326415714	320	arch0_0002
harmonic	-3.0	0.8498659517426274	0.8351206434316353	0.004138886926509164	0.9061662198391421	0.8855227882037534	0.0063950994326415714	320	arch0_0004
harmonic	-3.0	0.8310991957104558	0.8351206434316353	0.004138886926509164	0.8954423592493298	0.8855227882037534	0.0063950994326415714	320	arch0_0006
harmonic	-3.0	0.8364611260053619	0.8351206434316353	0.004138886926509164	0.868632707774799	0.8855227882037534	0.0063950994326415714	320	arch0_0007
harmonic	-3.0	0.8310991957104558	0.8351206434316353	0.004138886926509164	0.8632707774798928	0.8855227882037534	0.0063950994326415714	320	arch0_0008
harmonic	-3.0	0.8042895442359249	0.8351206434316353	0.004138886926509164	0.8766756032171582	0.8855227882037534	0.0063950994326415714	320	arch0_0009
harmonic	-3.0	0.8418230563002681	0.8351206434316353	0.004138886926509164	0.8766756032171582	0.8855227882037534	0.0063950994326415714	320	arch0_0016
harmonic	-3.0	0.8284182305630027	0.8351206434316353	0.004138886926509164	0.8820375335120644	0.8855227882037534	0.0063950994326415714	320	arch0_0017
harmonic	0.0	0.8471849865951743	0.8479892761394101	0.0045047660987054625	0.9651474530831099	0.9517426273458444	0.0031721607416083635	320	arch0_0000
harmonic	0.0	0.8498659517426274	0.8479892761394101	0.0045047660987054625	0.9597855227882037	0.9517426273458444	0.0031721607416083635	320	arch0_0001
harmonic	0.0	0.8632707774798928	0.8479892761394101	0.0045047660987054625	0.967828418230563	0.9517426273458444	0.0031721607416083635	320	arch0_0002
harmonic	0.0	0.871313672922252	0.8479892761394101	0.0045047660987054625	0.9490616621983914	0.9517426273458444	0.0031721607416083635	320	arch0_0004
harmonic	0.0	0.8498659517426274	0.8479892761394101	0.0045047660987054625	0.938337801608579	0.9517426273458444	0.0031721607416083635	320	arch0_0006
harmonic	0.0	0.8552278820375335	0.8479892761394101	0.0045047660987054625	0.9410187667560321	0.9517426273458444	0.0031721607416083635	320	arch0_0007
harmonic	0.0	0.8445040214477212	0.8479892761394101	0.0045047660987054625	0.9436997319034852	0.9517426273458444	0.0031721607416083635	320	arch0_0008
harmonic	0.0	0.8203753351206434	0.8479892761394101	0.0045047660987054625	0.9463806970509383	0.9517426273458444	0.0031721607416083635	320	arch0_0009
harmonic	0.0	0.8445040214477212	0.8479892761394101	0.0045047660987054625	0.9544235924932976	0.9517426273458444	0.0031721607416083635	320	arch0_0016
harmonic	0.0	0.8337801608579088	0.8479892761394101	0.0045047660987054625	0.9517426273458445	0.9517426273458444	0.0031721607416083635	320	arch0_0017
harmonic	3.0	0.8445040214477212	0.8428954423592494	0.003556702188048692	0.9115281501340483	0.9075067024128687	0.0034668748420501787	320	arch0_0000
harmonic	3.0	0.839142091152815	0.8428954423592494	0.003556702188048692	0.8927613941018767	0.9075067024128687	0.0034668748420501787	320	arch0_0001
harmonic	3.0	0.868632707774799	0.8428954423592494	0.003556702188048692	0.9249329758713136	0.9075067024128687	0.0034668748420501787	320	arch0_0002
harmonic	3.0	0.8525469168900804	0.8428954423592494	0.003556702188048692	0.9168900804289544	0.9075067024128687	0.0034668748420501787	320	arch0_0004
harmonic	3.0	0.8310991957104558	0.8428954423592494	0.003556702188048692	0.8954423592493298	0.9075067024128687	0.0034668748420501787	320	arch0_0006
harmonic	3.0	0.8445040214477212	0.8428954423592494	0.003556702188048692	0.903485254691689	0.9075067024128687	0.0034668748420501787	320	arch0_0007
harmonic	3.0	0.8364611260053619	0.8428954423592494	0.003556702188048692	0.903485254691689	0.9075067024128687	0.0034668748420501787	320	arch0_0008
harmonic	3.0	0.8364611260053619	0.8428954423592494	0.003556702188048692	0.903485254691689	0.9075067024128687	0.0034668748420501787	320	arch0_0009
harmonic	3.0	0.8445040214477212	0.8428954423592494	0.003556702188048692	0.9222520107238605	0.9075067024128687	0.0034668748420501787	320	arch0_0016
harmonic	3.0	0.8310991957104558	0.8428954423592494	0.003556702188048692	0.900804289544236	0.9075067024128687	0.0034668748420501787	320	arch0_0017
harmonic	6.0	0.7855227882037533	0.8107238605898124	0.005089912731330886	0.7667560321715817	0.7404825737265416	0.01151948743115067	320	arch0_0000
harmonic	6.0	0.8176943699731903	0.8107238605898124	0.005089912731330886	0.6943699731903485	0.7404825737265416	0.01151948743115067	320	arch0_0001
harmonic	6.0	0.8337801608579088	0.8107238605898124	0.005089912731330886	0.7962466487935657	0.7404825737265416	0.01151948743115067	320	arch0_0002
harmonic	6.0	0.8150134048257373	0.8107238605898124	0.005089912731330886	0.7560321715817694	0.7404825737265416	0.01151948743115067	320	arch0_0004
harmonic	6.0	0.7935656836461126	0.8107238605898124	0.005089912731330886	0.7184986595174263	0.7404825737265416	0.01151948743115067	320	arch0_0006
harmonic	6.0	0.8257372654155496	0.8107238605898124	0.005089912731330886	0.7801608579088471	0.7404825737265416	0.01151948743115067	320	arch0_0007
harmonic	6.0	0.8284182305630027	0.8107238605898124	0.005089912731330886	0.7158176943699732	0.7404825737265416	0.01151948743115067	320	arch0_0008
harmonic	6.0	0.7962466487935657	0.8107238605898124	0.005089912731330886	0.7533512064343163	0.7404825737265416	0.01151948743115067	320	arch0_0009
harmonic	6.0	0.8042895442359249	0.8107238605898124	0.005089912731330886	0.7372654155495979	0.7404825737265416	0.01151948743115067	320	arch0_0016
harmonic	6.0	0.806970509383378	0.8107238605898124	0.005089912731330886	0.6863270777479893	0.7404825737265416	0.01151948743115067	320	arch0_0017
harmonic	9.0	0.774798927613941	0.7801608579088471	0.003996546876675231	0.5898123324396782	0.5737265415549597	0.01291942117497851	320	arch0_0000
harmonic	9.0	0.7989276139410187	0.7801608579088471	0.003996546876675231	0.5093833780160858	0.5737265415549597	0.01291942117497851	320	arch0_0001
harmonic	9.0	0.7774798927613941	0.7801608579088471	0.003996546876675231	0.613941018766756	0.5737265415549597	0.01291942117497851	320	arch0_0002
harmonic	9.0	0.7962466487935657	0.7801608579088471	0.003996546876675231	0.5924932975871313	0.5737265415549597	0.01291942117497851	320	arch0_0004
harmonic	9.0	0.774798927613941	0.7801608579088471	0.003996546876675231	0.5764075067024129	0.5737265415549597	0.01291942117497851	320	arch0_0006
harmonic	9.0	0.7801608579088471	0.7801608579088471	0.003996546876675231	0.613941018766756	0.5737265415549597	0.01291942117497851	320	arch0_0007
harmonic	9.0	0.7908847184986595	0.7801608579088471	0.003996546876675231	0.5308310991957105	0.5737265415549597	0.01291942117497851	320	arch0_0008
harmonic	9.0	0.7587131367292225	0.7801608579088471	0.003996546876675231	0.6058981233243967	0.5737265415549597	0.01291942117497851	320	arch0_0009
harmonic	9.0	0.7667560321715817	0.7801608579088471	0.003996546876675231	0.5924932975871313	0.5737265415549597	0.01291942117497851	320	arch0_0016
harmonic	9.0	0.7828418230563002	0.7801608579088471	0.003996546876675231	0.5120643431635389	0.5737265415549597	0.01291942117497851	320	arch0_0017
harmonic	12.0	0.7319034852546917	0.7286863270777479	0.00543295233371605	0.4450402144772118	0.43243967828418234	0.011374722870774265	320	arch0_0000
harmonic	12.0	0.7506702412868632	0.7286863270777479	0.00543295233371605	0.38873994638069703	0.43243967828418234	0.011374722870774265	320	arch0_0001
harmonic	12.0	0.7372654155495979	0.7286863270777479	0.00543295233371605	0.46648793565683644	0.43243967828418234	0.011374722870774265	320	arch0_0002
harmonic	12.0	0.6970509383378016	0.7286863270777479	0.00543295233371605	0.45576407506702415	0.43243967828418234	0.011374722870774265	320	arch0_0004
harmonic	12.0	0.7050938337801609	0.7286863270777479	0.00543295233371605	0.4289544235924933	0.43243967828418234	0.011374722870774265	320	arch0_0006
harmonic	12.0	0.739946380697051	0.7286863270777479	0.00543295233371605	0.48525469168900803	0.43243967828418234	0.011374722870774265	320	arch0_0007
harmonic	12.0	0.7238605898123325	0.7286863270777479	0.00543295233371605	0.38337801608579086	0.43243967828418234	0.011374722870774265	320	arch0_0008
harmonic	12.0	0.7479892761394102	0.7286863270777479	0.00543295233371605	0.4450402144772118	0.43243967828418234	0.011374722870774265	320	arch0_0009
harmonic	12.0	0.7265415549597856	0.7286863270777479	0.00543295233371605	0.44235924932975873	0.43243967828418234	0.011374722870774265	320	arch0_0016
harmonic	12.0	0.7265415549597856	0.7286863270777479	0.00543295233371605	0.38337801608579086	0.43243967828418234	0.011374722870774265	320	arch0_0017
inharmonic	0.0	0.839142091152815	0.8246648793565683	0.0041571772474041134	0.8042895442359249	0.7865951742627345	0.008064710757947069	320	arch0_0000
inharmonic	0.0	0.8257372654155496	0.8246648793565683	0.0041571772474041134	0.7855227882037533	0.7865951742627345	0.008064710757947069	320	arch0_0001
inharmonic	0.0	0.8418230563002681	0.8246648793565683	0.0041571772474041134	0.8096514745308311	0.7865951742627345	0.008064710757947069	320	arch0_0002
inharmonic	0.0	0.8176943699731903	0.8246648793565683	0.0041571772474041134	0.7721179624664879	0.7865951742627345	0.008064710757947069	320	arch0_0004
inharmonic	0.0	0.8230563002680965	0.8246648793565683	0.0041571772474041134	0.7935656836461126	0.7865951742627345	0.008064710757947069	320	arch0_0006
inharmonic	0.0	0.8337801608579088	0.8246648793565683	0.0041571772474041134	0.8096514745308311	0.7865951742627345	0.008064710757947069	320	arch0_0007
inharmonic	0.0	0.8337801608579088	0.8246648793565683	0.0041571772474041134	0.7453083109919572	0.7865951742627345	0.008064710757947069	320	arch0_0008
inharmonic	0.0	0.8042895442359249	0.8246648793565683	0.0041571772474041134	0.8150134048257373	0.7865951742627345	0.008064710757947069	320	arch0_0009
inharmonic	0.0	0.8230563002680965	0.8246648793565683	0.0041571772474041134	0.7855227882037533	0.7865951742627345	0.008064710757947069	320	arch0_0016
inharmonic	0.0	0.8042895442359249	0.8246648793565683	0.0041571772474041134	0.7453083109919572	0.7865951742627345	0.008064710757947069	320	arch0_0017
harmonic	-12.0	0.7238605898123325	0.7415549597855228	0.0059035369311577195	0.3297587131367292	0.39544235924932974	0.020103266413325604	1000	arch0_0000
harmonic	-12.0	0.7292225201072386	0.7415549597855228	0.0059035369311577195	0.3351206434316354	0.39544235924932974	0.020103266413325604	1000	arch0_0001
harmonic	-12.0	0.7774798927613941	0.7415549597855228	0.0059035369311577195	0.47989276139410186	0.39544235924932974	0.020103266413325604	1000	arch0_0002
harmonic	-12.0	0.7372654155495979	0.7415549597855228	0.0059035369311577195	0.4584450402144772	0.39544235924932974	0.020103266413325604	1000	arch0_0004
harmonic	-12.0	0.7265415549597856	0.7415549597855228	0.0059035369311577195	0.30294906166219837	0.39544235924932974	0.020103266413325604	1000	arch0_0006
harmonic	-12.0	0.7345844504021448	0.7415549597855228	0.0059035369311577195	0.4128686327077748	0.39544235924932974	0.020103266413325604	1000	arch0_0007
harmonic	-12.0	0.7694369973190348	0.7415549597855228	0.0059035369311577195	0.43967828418230565	0.39544235924932974	0.020103266413325604	1000	arch0_0008
harmonic	-12.0	0.7265415549597856	0.7415549597855228	0.0059035369311577195	0.3726541554959786	0.39544235924932974	0.020103266413325604	1000	arch0_0009
harmonic	-12.0	0.739946380697051	0.7415549597855228	0.0059035369311577195	0.46380697050938335	0.39544235924932974	0.020103266413325604	1000	arch0_0016
harmonic	-12.0	0.7506702412868632	0.7415549597855228	0.0059035369311577195	0.35924932975871315	0.39544235924932974	0.020103266413325604	1000	arch0_0017
harmonic	-9.0	0.7882037533512064	0.7857908847184987	0.0038009240961817277	0.3485254691689008	0.44772117962466484	0.017073255741325108	1000	arch0_0000
harmonic	-9.0	0.7882037533512064	0.7857908847184987	0.0038009240961817277	0.4101876675603217	0.44772117962466484	0.017073255741325108	1000	arch0_0001
harmonic	-9.0	0.8042895442359249	0.7857908847184987	0.0038009240961817277	0.5281501340482574	0.44772117962466484	0.017073255741325108	1000	arch0_0002
harmonic	-9.0	0.7989276139410187	0.7857908847184987	0.0038009240961817277	0.4772117962466488	0.44772117962466484	0.017073255741325108	1000	arch0_0004
harmonic	-9.0	0.7828418230563002	0.7857908847184987	0.0038009240961817277	0.4128686327077748	0.44772117962466484	0.017073255741325108	1000	arch0_0006
harmonic	-9.0	0.7774798927613941	0.7857908847184987	0.0038009240961817277	0.4772117962466488	0.44772117962466484	0.017073255741325108	1000	arch0_0007
harmonic	-9.0	0.7989276139410187	0.7857908847184987	0.0038009240961817277	0.450402144772118	0.44772117962466484	0.017073255741325108	1000	arch0_0008
harmonic	-9.0	0.7694369973190348	0.7857908847184987	0.0038009240961817277	0.450402144772118	0.44772117962466484	0.017073255741325108	1000	arch0_0009
harmonic	-9.0	0.7721179624664879	0.7857908847184987	0.0038009240961817277	0.5120643431635389	0.44772117962466484	0.017073255741325108	1000	arch0_0016
harmonic	-9.0	0.7774798927613941	0.7857908847184987	0.0038009240961817277	0.4101876675603217	0.44772117962466484	0.017073255741325108	1000	arch0_0017
harmonic	-6.0	0.8364611260053619	0.8109919571045576	0.005767364718592525	0.517426273458445	0.5932975871313673	0.01491119084322063	1000	arch0_0000
harmonic	-6.0	0.8123324396782842	0.8109919571045576	0.005767364718592525	0.5254691689008043	0.5932975871313673	0.01491119084322063	1000	arch0_0001
harmonic	-6.0	0.8203753351206434	0.8109919571045576	0.005767364718592525	0.6595174262734584	0.5932975871313673	0.01491119084322063	1000	arch0_0002
harmonic	-6.0	0.8016085790884718	0.8109919571045576	0.005767364718592525	0.5871313672922251	0.5932975871313673	0.01491119084322063	1000	arch0_0004
harmonic	-6.0	0.8150134048257373	0.8109919571045576	0.005767364718592525	0.5710455764075067	0.5932975871313673	0.01491119084322063	1000	arch0_0006
harmonic	-6.0	0.839142091152815	0.8109919571045576	0.005767364718592525	0.6407506702412868	0.5932975871313673	0.01491119084322063	1000	arch0_0007
harmonic	-6.0	0.8042895442359249	0.8109919571045576	0.005767364718592525	0.6193029490616622	0.5932975871313673	0.01491119084322063	1000	arch0_0008
harmonic	-6.0	0.7774798927613941	0.8109919571045576	0.005767364718592525	0.6005361930294906	0.5932975871313673	0.01491119084322063	1000	arch0_0009
harmonic	-6.0	0.8042895442359249	0.8109919571045576	0.005767364718592525	0.6327077747989276	0.5932975871313673	0.01491119084322063	1000	arch0_0016
harmonic	-6.0	0.7989276139410187	0.8109919571045576	0.005767364718592525	0.579088471849866	0.5932975871313673	0.01491119084322063	1000	arch0_0017
harmonic	-3.0	0.8445040214477212	0.8273458445040214	0.004914290289496893	0.8471849865951743	0.8638069705093834	0.007312697960850331	1000	arch0_0000
harmonic	-3.0	0.8310991957104558	0.8273458445040214	0.004914290289496893	0.8123324396782842	0.8638069705093834	0.007312697960850331	1000	arch0_0001
harmonic	-3.0	0.8364611260053619	0.8273458445040214	0.004914290289496893	0.8981233243967829	0.8638069705093834	0.007312697960850331	1000	arch0_0002
harmonic	-3.0	0.8257372654155496	0.8273458445040214	0.004914290289496893	0.8632707774798928	0.8638069705093834	0.007312697960850331	1000	arch0_0004
harmonic	-3.0	0.8445040214477212	0.8273458445040214	0.004914290289496893	0.8659517426273459	0.8638069705093834	0.007312697960850331	1000	arch0_0006
harmonic	-3.0	0.8418230563002681	0.8273458445040214	0.004914290289496893	0.8873994638069705	0.8638069705093834	0.007312697960850331	1000	arch0_0007
harmonic	-3.0	0.8096514745308311	0.8273458445040214	0.004914290289496893	0.871313672922252	0.8638069705093834	0.007312697960850331	1000	arch0_0008
harmonic	-3.0	0.7989276139410187	0.8273458445040214	0.004914290289496893	0.8632707774798928	0.8638069705093834	0.007312697960850331	1000	arch0_0009
harmonic	-3.0	0.8257372654155496	0.8273458445040214	0.004914290289496893	0.8579088471849866	0.8638069705093834	0.007312697960850331	1000	arch0_0016
harmonic	-3.0	0.8150134048257373	0.8273458445040214	0.004914290289496893	0.871313672922252	0.8638069705093834	0.007312697960850331	1000	arch0_0017
harmonic	0.0	0.8552278820375335	0.8439678284182305	0.003849983776324942	0.9597855227882037	0.9517426273458444	0.0031972375013401798	1000	arch0_0000
harmonic	0.0	0.8471849865951743	0.8439678284182305	0.003849983776324942	0.935656836461126	0.9517426273458444	0.0031972375013401798	1000	arch0_0001
harmonic	0.0	0.8418230563002681	0.8439678284182305	0.003849983776324942	0.9624664879356568	0.9517426273458444	0.0031972375013401798	1000	arch0_0002
harmonic	0.0	0.8337801608579088	0.8439678284182305	0.003849983776324942	0.9410187667560321	0.9517426273458444	0.0031972375013401798	1000	arch0_0004
harmonic	0.0	0.8659517426273459	0.8439678284182305	0.003849983776324942	0.9436997319034852	0.9517426273458444	0.0031972375013401798	1000	arch0_0006
harmonic	0.0	0.8418230563002681	0.8439678284182305	0.003849983776324942	0.9571045576407506	0.9517426273458444	0.0031972375013401798	1000	arch0_0007
harmonic	0.0	0.839142091152815	0.8439678284182305	0.003849983776324942	0.9571045576407506	0.9517426273458444	0.0031972375013401798	1000	arch0_0008
harmonic	0.0	0.8203753351206434	0.8439678284182305	0.003849983776324942	0.9436997319034852	0.9517426273458444	0.0031972375013401798	1000	arch0_0009
harmonic	0.0	0.8471849865951743	0.8439678284182305	0.003849983776324942	0.9517426273458445	0.9517426273458444	0.0031972375013401798	1000	arch0_0016
harmonic	0.0	0.8471849865951743	0.8439678284182305	0.003849983776324942	0.9651474530831099	0.9517426273458444	0.0031972375013401798	1000	arch0_0017
harmonic	3.0	0.8525469168900804	0.8375335120643431	0.003837517525216061	0.903485254691689	0.8970509383378017	0.004059988093512263	1000	arch0_0000
harmonic	3.0	0.8445040214477212	0.8375335120643431	0.003837517525216061	0.871313672922252	0.8970509383378017	0.004059988093512263	1000	arch0_0001
harmonic	3.0	0.8418230563002681	0.8375335120643431	0.003837517525216061	0.9088471849865952	0.8970509383378017	0.004059988093512263	1000	arch0_0002
harmonic	3.0	0.8337801608579088	0.8375335120643431	0.003837517525216061	0.9061662198391421	0.8970509383378017	0.004059988093512263	1000	arch0_0004
harmonic	3.0	0.8552278820375335	0.8375335120643431	0.003837517525216061	0.8873994638069705	0.8970509383378017	0.004059988093512263	1000	arch0_0006
harmonic	3.0	0.8445040214477212	0.8375335120643431	0.003837517525216061	0.8981233243967829	0.8970509383378017	0.004059988093512263	1000	arch0_0007
harmonic	3.0	0.8284182305630027	0.8375335120643431	0.003837517525216061	0.900804289544236	0.8970509383378017	0.004059988093512263	1000	arch0_0008
harmonic	3.0	0.8176943699731903	0.8375335120643431	0.003837517525216061	0.8820375335120644	0.8970509383378017	0.004059988093512263	1000	arch0_0009
harmonic	3.0	0.8257372654155496	0.8375335120643431	0.003837517525216061	0.900804289544236	0.8970509383378017	0.004059988093512263	1000	arch0_0016
harmonic	3.0	0.8310991957104558	0.8375335120643431	0.003837517525216061	0.9115281501340483	0.8970509383378017	0.004059988093512263	1000	arch0_0017
harmonic	6.0	0.8418230563002681	0.8144772117962467	0.00640445857628916	0.6836461126005362	0.6825737265415549	0.00752158191689037	1000	arch0_0000
harmonic	6.0	0.8230563002680965	0.8144772117962467	0.00640445857628916	0.6246648793565683	0.6825737265415549	0.00752158191689037	1000	arch0_0001
harmonic	6.0	0.8230563002680965	0.8144772117962467	0.00640445857628916	0.6970509383378016	0.6825737265415549	0.00752158191689037	1000	arch0_0002
harmonic	6.0	0.8284182305630027	0.8144772117962467	0.00640445857628916	0.6890080428954424	0.6825737265415549	0.00752158191689037	1000	arch0_0004
harmonic	6.0	0.8257372654155496	0.8144772117962467	0.00640445857628916	0.6943699731903485	0.6825737265415549	0.00752158191689037	1000	arch0_0006
harmonic	6.0	0.7989276139410187	0.8144772117962467	0.00640445857628916	0.710455764075067	0.6825737265415549	0.00752158191689037	1000	arch0_0007
harmonic	6.0	0.8337801608579088	0.8144772117962467	0.00640445857628916	0.6970509383378016	0.6825737265415549	0.00752158191689037	1000	arch0_0008
harmonic	6.0	0.7962466487935657	0.8144772117962467	0.00640445857628916	0.6890080428954424	0.6825737265415549	0.00752158191689037	1000	arch0_0009
harmonic	6.0	0.7882037533512064	0.8144772117962467	0.00640445857628916	0.6675603217158177	0.6825737265415549	0.00752158191689037	1000	arch0_0016
harmonic	6.0	0.7855227882037533	0.8144772117962467	0.00640445857628916	0.6729222520107239	0.6825737265415549	0.00752158191689037	1000	arch0_0017
harmonic	9.0	0.7828418230563002	0.7745308310991957	0.0054863433344667836	0.514745308310992	0.4833780160857909	0.015097481504908652	1000	arch0_0000
harmonic	9.0	0.7908847184986595	0.7745308310991957	0.0054863433344667836	0.4101876675603217	0.4833780160857909	0.015097481504908652	1000	arch0_0001
harmonic	9.0	0.7908847184986595	0.7745308310991957	0.0054863433344667836	0.5281501340482574	0.4833780160857909	0.015097481504908652	1000	arch0_0002
harmonic	9.0	0.7721179624664879	0.7745308310991957	0.0054863433344667836	0.5227882037533512	0.4833780160857909	0.015097481504908652	1000	arch0_0004
harmonic	9.0	0.7640750670241286	0.7745308310991957	0.0054863433344667836	0.4075067024128686	0.4833780160857909	0.015097481504908652	1000	arch0_0006
harmonic	9.0	0.8016085790884718	0.7745308310991957	0.0054863433344667836	0.5120643431635389	0.4833780160857909	0.015097481504908652	1000	arch0_0007
harmonic	9.0	0.7774798927613941	0.7745308310991957	0.0054863433344667836	0.5335120643431636	0.4833780160857909	0.015097481504908652	1000	arch0_0008
harmonic	9.0	0.7506702412868632	0.7745308310991957	0.0054863433344667836	0.4906166219839142	0.4833780160857909	0.015097481504908652	1000	arch0_0009
harmonic	9.0	0.7640750670241286	0.7745308310991957	0.0054863433344667836	0.450402144772118	0.4833780160857909	0.015097481504908652	1000	arch0_0016
harmonic	9.0	0.7506702412868632	0.7745308310991957	0.0054863433344667836	0.46380697050938335	0.4833780160857909	0.015097481504908652	1000	arch0_0017
harmonic	12.0	0.6997319034852547	0.6922252010723862	0.006708963138203205	0.3297587131367292	0.328686327077748	0.01440532023564603	1000	arch0_0000
harmonic	12.0	0.6943699731903485	0.6922252010723862	0.006708963138203205	0.29222520107238603	0.328686327077748	0.01440532023564603	1000	arch0_0001
harmonic	12.0	0.7319034852546917	0.6922252010723862	0.006708963138203205	0.3914209115281501	0.328686327077748	0.01440532023564603	1000	arch0_0002
harmonic	12.0	0.6890080428954424	0.6922252010723862	0.006708963138203205	0.35656836461126007	0.328686327077748	0.01440532023564603	1000	arch0_0004
harmonic	12.0	0.6702412868632708	0.6922252010723862	0.006708963138203205	0.24396782841823056	0.328686327077748	0.01440532023564603	1000	arch0_0006
harmonic	12.0	0.707774798927614	0.6922252010723862	0.006708963138203205	0.3109919571045576	0.328686327077748	0.01440532023564603	1000	arch0_0007
harmonic	12.0	0.6916890080428955	0.6922252010723862	0.006708963138203205	0.36193029490616624	0.328686327077748	0.01440532023564603	1000	arch0_0008
harmonic	12.0	0.6809651474530831	0.6922252010723862	0.006708963138203205	0.3806970509383378	0.328686327077748	0.01440532023564603	1000	arch0_0009
harmonic	12.0	0.7024128686327078	0.6922252010723862	0.006708963138203205	0.32707774798927614	0.328686327077748	0.01440532023564603	1000	arch0_0016
harmonic	12.0	0.6541554959785523	0.6922252010723862	0.006708963138203205	0.29222520107238603	0.328686327077748	0.01440532023564603	1000	arch0_0017
inharmonic	0.0	0.8203753351206434	0.8120643431635388	0.005893382339159104	0.6595174262734584	0.6777479892761394	0.012206163416596165	1000	arch0_0000
inharmonic	0.0	0.8445040214477212	0.8120643431635388	0.005893382339159104	0.6568364611260054	0.6777479892761394	0.012206163416596165	1000	arch0_0001
inharmonic	0.0	0.8096514745308311	0.8120643431635388	0.005893382339159104	0.7238605898123325	0.6777479892761394	0.012206163416596165	1000	arch0_0002
inharmonic	0.0	0.8123324396782842	0.8120643431635388	0.005893382339159104	0.7265415549597856	0.6777479892761394	0.012206163416596165	1000	arch0_0004
inharmonic	0.0	0.8257372654155496	0.8120643431635388	0.005893382339159104	0.613941018766756	0.6777479892761394	0.012206163416596165	1000	arch0_0006
inharmonic	0.0	0.8284182305630027	0.8120643431635388	0.005893382339159104	0.6997319034852547	0.6777479892761394	0.012206163416596165	1000	arch0_0007
inharmonic	0.0	0.7828418230563002	0.8120643431635388	0.005893382339159104	0.6595174262734584	0.6777479892761394	0.012206163416596165	1000	arch0_0008
inharmonic	0.0	0.8096514745308311	0.8120643431635388	0.005893382339159104	0.6327077747989276	0.6777479892761394	0.012206163416596165	1000	arch0_0009
inharmonic	0.0	0.7935656836461126	0.8120643431635388	0.005893382339159104	0.7024128686327078	0.6777479892761394	0.012206163416596165	1000	arch0_0016
inharmonic	0.0	0.7935656836461126	0.8120643431635388	0.005893382339159104	0.7024128686327078	0.6777479892761394	0.012206163416596165	1000	arch0_0017
harmonic	-12.0	0.7372654155495979	0.736461126005362	0.0055958792509216366	0.4262734584450402	0.42788203753351206	0.016215345625810996	3000	arch0_0000
harmonic	-12.0	0.7426273458445041	0.736461126005362	0.0055958792509216366	0.43967828418230565	0.42788203753351206	0.016215345625810996	3000	arch0_0001
harmonic	-12.0	0.7479892761394102	0.736461126005362	0.0055958792509216366	0.4879356568364611	0.42788203753351206	0.016215345625810996	3000	arch0_0002
harmonic	-12.0	0.7238605898123325	0.736461126005362	0.0055958792509216366	0.46648793565683644	0.42788203753351206	0.016215345625810996	3000	arch0_0004
harmonic	-12.0	0.774798927613941	0.736461126005362	0.0055958792509216366	0.4316353887399464	0.42788203753351206	0.016215345625810996	3000	arch0_0006
harmonic	-12.0	0.7453083109919572	0.736461126005362	0.0055958792509216366	0.4316353887399464	0.42788203753351206	0.016215345625810996	3000	arch0_0007
harmonic	-12.0	0.7211796246648794	0.736461126005362	0.0055958792509216366	0.3297587131367292	0.42788203753351206	0.016215345625810996	3000	arch0_0008
harmonic	-12.0	0.7238605898123325	0.736461126005362	0.0055958792509216366	0.34584450402144773	0.42788203753351206	0.016215345625810996	3000	arch0_0009
harmonic	-12.0	0.7345844504021448	0.736461126005362	0.0055958792509216366	0.4584450402144772	0.42788203753351206	0.016215345625810996	3000	arch0_0016
harmonic	-12.0	0.7131367292225201	0.736461126005362	0.0055958792509216366	0.46112600536193027	0.42788203753351206	0.016215345625810996	3000	arch0_0017
harmonic	-9.0	0.7721179624664879	0.7656836461126005	0.004308121820623387	0.47989276139410186	0.460053619302949	0.013376198207018878	3000	arch0_0000
harmonic	-9.0	0.7640750670241286	0.7656836461126005	0.004308121820623387	0.46648793565683644	0.460053619302949	0.013376198207018878	3000	arch0_0001
harmonic	-9.0	0.774798927613941	0.7656836461126005	0.004308121820623387	0.5040214477211796	0.460053619302949	0.013376198207018878	3000	arch0_0002
harmonic	-9.0	0.7721179624664879	0.7656836461126005	0.004308121820623387	0.4906166219839142	0.460053619302949	0.013376198207018878	3000	arch0_0004
harmonic	-9.0	0.7935656836461126	0.7656836461126005	0.004308121820623387	0.44235924932975873	0.460053619302949	0.013376198207018878	3000	arch0_0006
harmonic	-9.0	0.7640750670241286	0.7656836461126005	0.004308121820623387	0.4745308310991957	0.460053619302949	0.013376198207018878	3000	arch0_0007
harmonic	-9.0	0.7453083109919572	0.7656836461126005	0.004308121820623387	0.38873994638069703	0.460053619302949	0.013376198207018878	3000	arch0_0008
harmonic	-9.0	0.7533512064343163	0.7656836461126005	0.004308121820623387	0.3914209115281501	0.460053619302949	0.013376198207018878	3000	arch0_0009
harmonic	-9.0	0.7640750670241286	0.7656836461126005	0.004308121820623387	0.5093833780160858	0.460053619302949	0.013376198207018878	3000	arch0_0016
harmonic	-9.0	0.7533512064343163	0.7656836461126005	0.004308121820623387	0.45308310991957107	0.460053619302949	0.013376198207018878	3000	arch0_0017
harmonic	-6.0	0.8042895442359249	0.7981233243967829	0.005465926249641832	0.6327077747989276	0.6099195710455765	0.01284036464287353	3000	arch0_0000
harmonic	-6.0	0.7855227882037533	0.7981233243967829	0.005465926249641832	0.5630026809651475	0.6099195710455765	0.01284036464287353	3000	arch0_0001
harmonic	-6.0	0.8096514745308311	0.7981233243967829	0.005465926249641832	0.6621983914209115	0.6099195710455765	0.01284036464287353	3000	arch0_0002
harmonic	-6.0	0.7989276139410187	0.7981233243967829	0.005465926249641832	0.6380697050938338	0.6099195710455765	0.01284036464287353	3000	arch0_0004
harmonic	-6.0	0.8310991957104558	0.7981233243967829	0.005465926249641832	0.6005361930294906	0.6099195710455765	0.01284036464287353	3000	arch0_0006
harmonic	-6.0	0.7935656836461126	0.7981233243967829	0.005465926249641832	0.6246648793565683	0.6099195710455765	0.01284036464287353	3000	arch0_0007
harmonic	-6.0	0.8150134048257373	0.7981233243967829	0.005465926249641832	0.5415549597855228	0.6099195710455765	0.01284036464287353	3000	arch0_0008
harmonic	-6.0	0.774798927613941	0.7981233243967829	0.005465926249641832	0.5656836461126006	0.6099195710455765	0.01284036464287353	3000	arch0_0009
harmonic	-6.0	0.7882037533512064	0.7981233243967829	0.005465926249641832	0.6487935656836461	0.6099195710455765	0.01284036464287353	3000	arch0_0016
harmonic	-6.0	0.7801608579088471	0.7981233243967829	0.005465926249641832	0.6219839142091153	0.6099195710455765	0.01284036464287353	3000	arch0_0017
harmonic	-3.0	0.839142091152815	0.8195710455764076	0.0037713937168917144	0.8766756032171582	0.8659517426273459	0.005832768140153965	3000	arch0_0000
harmonic	-3.0	0.8203753351206434	0.8195710455764076	0.0037713937168917144	0.8364611260053619	0.8659517426273459	0.005832768140153965	3000	arch0_0001
harmonic	-3.0	0.8230563002680965	0.8195710455764076	0.0037713937168917144	0.8793565683646113	0.8659517426273459	0.005832768140153965	3000	arch0_0002
harmonic	-3.0	0.8337801608579088	0.8195710455764076	0.0037713937168917144	0.8847184986595175	0.8659517426273459	0.005832768140153965	3000	arch0_0004
harmonic	-3.0	0.8257372654155496	0.8195710455764076	0.0037713937168917144	0.8632707774798928	0.8659517426273459	0.005832768140153965	3000	arch0_0006
harmonic	-3.0	0.806970509383378	0.8195710455764076	0.0037713937168917144	0.8793565683646113	0.8659517426273459	0.005832768140153965	3000	arch0_0007
harmonic	-3.0	0.8176943699731903	0.8195710455764076	0.0037713937168917144	0.839142091152815	0.8659517426273459	0.005832768140153965	3000	arch0_0008
harmonic	-3.0	0.8123324396782842	0.8195710455764076	0.0037713937168917144	0.8471849865951743	0.8659517426273459	0.005832768140153965	3000	arch0_0009
harmonic	-3.0	0.8176943699731903	0.8195710455764076	0.0037713937168917144	0.871313672922252	0.8659517426273459	0.005832768140153965	3000	arch0_0016
harmonic	-3.0	0.7989276139410187	0.8195710455764076	0.0037713937168917144	0.8820375335120644	0.8659517426273459	0.005832768140153965	3000	arch0_0017
harmonic	0.0	0.8364611260053619	0.8391420911528151	0.002076666673569659	0.9463806970509383	0.9517426273458444	0.0021522063590334694	3000	arch0_0000
harmonic	0.0	0.8284182305630027	0.8391420911528151	0.002076666673569659	0.9436997319034852	0.9517426273458444	0.0021522063590334694	3000	arch0_0001
harmonic	0.0	0.8525469168900804	0.8391420911528151	0.002076666673569659	0.9436997319034852	0.9517426273458444	0.0021522063590334694	3000	arch0_0002
harmonic	0.0	0.8337801608579088	0.8391420911528151	0.002076666673569659	0.9544235924932976	0.9517426273458444	0.0021522063590334694	3000	arch0_0004
harmonic	0.0	0.839142091152815	0.8391420911528151	0.002076666673569659	0.9490616621983914	0.9517426273458444	0.0021522063590334694	3000	arch0_0006
harmonic	0.0	0.8418230563002681	0.8391420911528151	0.002076666673569659	0.9571045576407506	0.9517426273458444	0.0021522063590334694	3000	arch0_0007
harmonic	0.0	0.8418230563002681	0.8391420911528151	0.002076666673569659	0.9624664879356568	0.9517426273458444	0.0021522063590334694	3000	arch0_0008
harmonic	0.0	0.8445040214477212	0.8391420911528151	0.002076666673569659	0.9544235924932976	0.9517426273458444	0.0021522063590334694	3000	arch0_0009
harmonic	0.0	0.8364611260053619	0.8391420911528151	0.002076666673569659	0.9597855227882037	0.9517426273458444	0.0021522063590334694	3000	arch0_0016
harmonic	0.0	0.8364611260053619	0.8391420911528151	0.002076666673569659	0.9463806970509383	0.9517426273458444	0.0021522063590334694	3000	arch0_0017
harmonic	3.0	0.8284182305630027	0.8302949061662199	0.005056066187601663	0.8927613941018767	0.8938337801608579	0.005320062936957007	3000	arch0_0000
harmonic	3.0	0.7989276139410187	0.8302949061662199	0.005056066187601663	0.8632707774798928	0.8938337801608579	0.005320062936957007	3000	arch0_0001
harmonic	3.0	0.8552278820375335	0.8302949061662199	0.005056066187601663	0.9142091152815014	0.8938337801608579	0.005320062936957007	3000	arch0_0002
harmonic	3.0	0.8364611260053619	0.8302949061662199	0.005056066187601663	0.8954423592493298	0.8938337801608579	0.005320062936957007	3000	arch0_0004
harmonic	3.0	0.8310991957104558	0.8302949061662199	0.005056066187601663	0.8981233243967829	0.8938337801608579	0.005320062936957007	3000	arch0_0006
harmonic	3.0	0.8284182305630027	0.8302949061662199	0.005056066187601663	0.9115281501340483	0.8938337801608579	0.005320062936957007	3000	arch0_0007
harmonic	3.0	0.8525469168900804	0.8302949061662199	0.005056066187601663	0.8766756032171582	0.8938337801608579	0.005320062936957007	3000	arch0_0008
harmonic	3.0	0.8284182305630027	0.8302949061662199	0.005056066187601663	0.900804289544236	0.8938337801608579	0.005320062936957007	3000	arch0_0009
harmonic	3.0	0.8230563002680965	0.8302949061662199	0.005056066187601663	0.9088471849865952	0.8938337801608579	0.005320062936957007	3000	arch0_0016
harmonic	3.0	0.8203753351206434	0.8302949061662199	0.005056066187601663	0.8766756032171582	0.8938337801608579	0.005320062936957007	3000	arch0_0017
harmonic	6.0	0.8042895442359249	0.8058981233243967	0.003645411627233442	0.6916890080428955	0.6780160857908848	0.011716427763359521	3000	arch0_0000
harmonic	6.0	0.8016085790884718	0.8058981233243967	0.003645411627233442	0.6166219839142091	0.6780160857908848	0.011716427763359521	3000	arch0_0001
harmonic	6.0	0.8284182305630027	0.8058981233243967	0.003645411627233442	0.7238605898123325	0.6780160857908848	0.011716427763359521	3000	arch0_0002
harmonic	6.0	0.8176943699731903	0.8058981233243967	0.003645411627233442	0.6836461126005362	0.6780160857908848	0.011716427763359521	3000	arch0_0004
harmonic	6.0	0.7989276139410187	0.8058981233243967	0.003645411627233442	0.6648793565683646	0.6780160857908848	0.011716427763359521	3000	arch0_0006
harmonic	6.0	0.8042895442359249	0.8058981233243967	0.003645411627233442	0.7158176943699732	0.6780160857908848	0.011716427763359521	3000	arch0_0007
harmonic	6.0	0.8042895442359249	0.8058981233243967	0.003645411627233442	0.6434316353887399	0.6780160857908848	0.011716427763359521	3000	arch0_0008
harmonic	6.0	0.7855227882037533	0.8058981233243967	0.003645411627233442	0.6380697050938338	0.6780160857908848	0.011716427763359521	3000	arch0_0009
harmonic	6.0	0.8016085790884718	0.8058981233243967	0.003645411627233442	0.7211796246648794	0.6780160857908848	0.011716427763359521	3000	arch0_0016
harmonic	6.0	0.8123324396782842	0.8058981233243967	0.003645411627233442	0.6809651474530831	0.6780160857908848	0.011716427763359521	3000	arch0_0017
harmonic	9.0	0.7640750670241286	0.7648793565683646	0.004592552335131208	0.5522788203753352	0.47319034852546915	0.016571217891945187	3000	arch0_0000
harmonic	9.0	0.7426273458445041	0.7648793565683646	0.004592552335131208	0.39946380697050937	0.47319034852546915	0.016571217891945187	3000	arch0_0001
harmonic	9.0	0.7774798927613941	0.7648793565683646	0.004592552335131208	0.5415549597855228	0.47319034852546915	0.016571217891945187	3000	arch0_0002
harmonic	9.0	0.7453083109919572	0.7648793565683646	0.004592552335131208	0.5067024128686327	0.47319034852546915	0.016571217891945187	3000	arch0_0004
harmonic	9.0	0.7640750670241286	0.7648793565683646	0.004592552335131208	0.4262734584450402	0.47319034852546915	0.016571217891945187	3000	arch0_0006
harmonic	9.0	0.7613941018766756	0.7648793565683646	0.004592552335131208	0.47989276139410186	0.47319034852546915	0.016571217891945187	3000	arch0_0007
harmonic	9.0	0.7935656836461126	0.7648793565683646	0.004592552335131208	0.4075067024128686	0.47319034852546915	0.016571217891945187	3000	arch0_0008
harmonic	9.0	0.7694369973190348	0.7648793565683646	0.004592552335131208	0.46648793565683644	0.47319034852546915	0.016571217891945187	3000	arch0_0009
harmonic	9.0	0.7640750670241286	0.7648793565683646	0.004592552335131208	0.4932975871313673	0.47319034852546915	0.016571217891945187	3000	arch0_0016
harmonic	9.0	0.7667560321715817	0.7648793565683646	0.004592552335131208	0.4584450402144772	0.47319034852546915	0.016571217891945187	3000	arch0_0017
harmonic	12.0	0.6916890080428955	0.6943699731903485	0.004574256976611168	0.40482573726541554	0.3284182305630027	0.016469701307718274	3000	arch0_0000
harmonic	12.0	0.710455764075067	0.6943699731903485	0.004574256976611168	0.2386058981233244	0.3284182305630027	0.016469701307718274	3000	arch0_0001
harmonic	12.0	0.6943699731903485	0.6943699731903485	0.004574256976611168	0.3780160857908847	0.3284182305630027	0.016469701307718274	3000	arch0_0002
harmonic	12.0	0.6729222520107239	0.6943699731903485	0.004574256976611168	0.3646112600536193	0.3284182305630027	0.016469701307718274	3000	arch0_0004
harmonic	12.0	0.6729222520107239	0.6943699731903485	0.004574256976611168	0.28150134048257375	0.3284182305630027	0.016469701307718274	3000	arch0_0006
harmonic	12.0	0.6890080428954424	0.6943699731903485	0.004574256976611168	0.353887399463807	0.3284182305630027	0.016469701307718274	3000	arch0_0007
harmonic	12.0	0.7024128686327078	0.6943699731903485	0.004574256976611168	0.28150134048257375	0.3284182305630027	0.016469701307718274	3000	arch0_0008
harmonic	12.0	0.7158176943699732	0.6943699731903485	0.004574256976611168	0.3190348525469169	0.3284182305630027	0.016469701307718274	3000	arch0_0009
harmonic	12.0	0.6890080428954424	0.6943699731903485	0.004574256976611168	0.35924932975871315	0.3284182305630027	0.016469701307718274	3000	arch0_0016
harmonic	12.0	0.7050938337801609	0.6943699731903485	0.004574256976611168	0.30294906166219837	0.3284182305630027	0.016469701307718274	3000	arch0_0017
inharmonic	0.0	0.7935656836461126	0.7978552278820376	0.004715247884994804	0.675603217158177	0.6557640750670242	0.014852966315865407	3000	arch0_0000
inharmonic	0.0	0.7989276139410187	0.7978552278820376	0.004715247884994804	0.675603217158177	0.6557640750670242	0.014852966315865407	3000	arch0_0001
inharmonic	0.0	0.8042895442359249	0.7978552278820376	0.004715247884994804	0.6943699731903485	0.6557640750670242	0.014852966315865407	3000	arch0_0002
inharmonic	0.0	0.7855227882037533	0.7978552278820376	0.004715247884994804	0.6702412868632708	0.6557640750670242	0.014852966315865407	3000	arch0_0004
inharmonic	0.0	0.8096514745308311	0.7978552278820376	0.004715247884994804	0.6648793565683646	0.6557640750670242	0.014852966315865407	3000	arch0_0006
inharmonic	0.0	0.8150134048257373	0.7978552278820376	0.004715247884994804	0.6702412868632708	0.6557640750670242	0.014852966315865407	3000	arch0_0007
inharmonic	0.0	0.8203753351206434	0.7978552278820376	0.004715247884994804	0.5522788203753352	0.6557640750670242	0.014852966315865407	3000	arch0_0008
inharmonic	0.0	0.7962466487935657	0.7978552278820376	0.004715247884994804	0.6032171581769437	0.6557640750670242	0.014852966315865407	3000	arch0_0009
inharmonic	0.0	0.774798927613941	0.7978552278820376	0.004715247884994804	0.6380697050938338	0.6557640750670242	0.014852966315865407	3000	arch0_0016
inharmonic	0.0	0.7801608579088471	0.7978552278820376	0.004715247884994804	0.7131367292225201	0.6557640750670242	0.014852966315865407	3000	arch0_0017
