# Supplementary material for: Models optimized for real-world tasks reveal the task-dependent necessity of precise temporal coding in hearing
Source: Nat Commun. 2024 Dec 4;15:10590. doi: 10.1038/s41467-024-54700-5 (PMC11618365; doi:10.1038/s41467-024-54700-5)
Supplement: Supplementary file 4 — Source Data [file 41467_2024_54700_MOESM4_ESM.zip › source_data_files/fig7f.csv]

condition	threshold	model	subject
anechoic	-4.758329670329671	50	arch01
anechoic	-5.094211764705883	50	arch02
anechoic	-4.5466046511627916	50	arch03
anechoic	-0.8581621621621638	50	arch04
anechoic	-4.494821052631579	50	arch05
anechoic	-4.21008	50	arch06
anechoic	-0.7110000000000003	50	arch07
anechoic	-4.036682926829268	50	arch08
anechoic	-6.144000000000001	50	arch09
anechoic	2.5325217391304338	50	arch10
anechoic	-6.928	320	arch01
anechoic	-7.9167272727272735	320	arch02
anechoic	-7.992188976377953	320	arch03
anechoic	-5.153142857142859	320	arch04
anechoic	-7.420433121019109	320	arch05
anechoic	-7.241142857142857	320	arch06
anechoic	-2.2451764705882358	320	arch07
anechoic	-8.722285714285714	320	arch08
anechoic	-8.48878195488722	320	arch09
anechoic	-1.9594146341463423	320	arch10
anechoic	-13.2532987012987	1000	arch01
anechoic	-12.494608695652175	1000	arch02
anechoic	-11.941270588235295	1000	arch03
anechoic	-9.163022222222223	1000	arch04
anechoic	-12.862902857142856	1000	arch05
anechoic	-12.626162162162164	1000	arch06
anechoic	-8.50005633802817	1000	arch07
anechoic	-12.113142857142858	1000	arch08
anechoic	-13.28407100591716	1000	arch09
anechoic	-7.393109826589596	1000	arch10
anechoic	-12.78981818181818	3000	arch01
anechoic	-12.030337662337661	3000	arch02
anechoic	-13.047860869565216	3000	arch03
anechoic	-8.551924528301887	3000	arch04
anechoic	-12.438950226244344	3000	arch05
anechoic	-13.05295238095238	3000	arch06
anechoic	-8.124417910447761	3000	arch07
anechoic	-12.707356097560975	3000	arch08
anechoic	-13.314761421319798	3000	arch09
anechoic	-6.888365482233502	3000	arch10
reverberant	3.9802352941176466	50	arch01
reverberant	7.583199999999998	50	arch02
reverberant	5.724521739130432	50	arch03
reverberant	8.524799999999997	50	arch04
reverberant	7.983199999999998	50	arch05
reverberant	7.3507368421052615	50	arch06
reverberant	8.86179310344827	50	arch07
reverberant	7.844266666666664	50	arch08
reverberant	6.603999999999997	50	arch09
reverberant	14.660571428571426	50	arch10
reverberant	5.3279999999999985	320	arch01
reverberant	4.820776119402984	320	arch02
reverberant	4.0148059701492524	320	arch03
reverberant	5.855466666666667	320	arch04
reverberant	4.965966101694914	320	arch05
reverberant	4.637399999999999	320	arch06
reverberant	8.306322580645162	320	arch07
reverberant	5.746559999999997	320	arch08
reverberant	4.319333333333333	320	arch09
reverberant	11.70920930232558	320	arch10
reverberant	-6.36641584158416	1000	arch01
reverberant	-4.5157500000000015	1000	arch02
reverberant	-5.453250000000003	1000	arch03
reverberant	-3.1976296296296307	1000	arch04
reverberant	-5.477731343283585	1000	arch05
reverberant	-3.6380689655172427	1000	arch06
reverberant	-2.1876	1000	arch07
reverberant	-5.5798260869565235	1000	arch08
reverberant	-6.186352941176473	1000	arch09
reverberant	0.42577777777777687	1000	arch10
reverberant	-7.1584	3000	arch01
reverberant	-4.977103448275862	3000	arch02
reverberant	-6.452756756756757	3000	arch03
reverberant	-2.8824201680672275	3000	arch04
reverberant	-6.558400000000001	3000	arch05
reverberant	-6.521435897435898	3000	arch06
reverberant	-1.8162352941176474	3000	arch07
reverberant	-5.646276923076924	3000	arch08
reverberant	-7.736064000000001	3000	arch09
reverberant	-0.9055748031496069	3000	arch10
