# Supplementary material for: Models optimized for real-world tasks reveal the task-dependent necessity of precise temporal coding in hearing
Source: Nat Commun. 2024 Dec 4;15:10590. doi: 10.1038/s41467-024-54700-5 (PMC11618365; doi:10.1038/s41467-024-54700-5)
Supplement: Supplementary file 4 — Source Data [file 41467_2024_54700_MOESM4_ESM.zip › source_data_files/fig5b_fig5c.csv]

condition	snr	correct_word	correct_word_mean	correct_word_sem	correct_spkr	correct_spkr_mean	correct_spkr_sem	model	subject
auditory_scenes	-9.0	0.0666666666666666	0.1715572937163846	0.015466211115666413				human	0
auditory_scenes	-9.0	0.0714285714285714	0.1715572937163846	0.015466211115666413				human	1
auditory_scenes	-9.0	0.1	0.1715572937163846	0.015466211115666413				human	2
auditory_scenes	-9.0	0.2857142857142857	0.1715572937163846	0.015466211115666413				human	3
auditory_scenes	-9.0	0.0714285714285714	0.1715572937163846	0.015466211115666413				human	4
auditory_scenes	-9.0	0.4285714285714285	0.1715572937163846	0.015466211115666413				human	5
auditory_scenes	-9.0	0.2	0.1715572937163846	0.015466211115666413				human	6
auditory_scenes	-9.0	0.3571428571428571	0.1715572937163846	0.015466211115666413				human	7
auditory_scenes	-9.0	0.1333333333333333	0.1715572937163846	0.015466211115666413				human	8
auditory_scenes	-9.0	0.2	0.1715572937163846	0.015466211115666413				human	9
auditory_scenes	-9.0	0.1428571428571428	0.1715572937163846	0.015466211115666413				human	10
auditory_scenes	-9.0	0.1333333333333333	0.1715572937163846	0.015466211115666413				human	11
auditory_scenes	-9.0	0.125	0.1715572937163846	0.015466211115666413				human	12
auditory_scenes	-9.0	0.2	0.1715572937163846	0.015466211115666413				human	13
auditory_scenes	-9.0	0.1428571428571428	0.1715572937163846	0.015466211115666413				human	14
auditory_scenes	-9.0	0.1428571428571428	0.1715572937163846	0.015466211115666413				human	15
auditory_scenes	-9.0	0.1333333333333333	0.1715572937163846	0.015466211115666413				human	16
auditory_scenes	-9.0	0.1333333333333333	0.1715572937163846	0.015466211115666413				human	17
auditory_scenes	-9.0	0.0714285714285714	0.1715572937163846	0.015466211115666413				human	18
auditory_scenes	-9.0	0.1428571428571428	0.1715572937163846	0.015466211115666413				human	19
auditory_scenes	-9.0	0.2	0.1715572937163846	0.015466211115666413				human	20
auditory_scenes	-9.0	0.0714285714285714	0.1715572937163846	0.015466211115666413				human	21
auditory_scenes	-9.0	0.3333333333333333	0.1715572937163846	0.015466211115666413				human	22
auditory_scenes	-9.0	0.2666666666666666	0.1715572937163846	0.015466211115666413				human	23
auditory_scenes	-9.0	0.2222222222222222	0.1715572937163846	0.015466211115666413				human	24
auditory_scenes	-9.0	0.1428571428571428	0.1715572937163846	0.015466211115666413				human	25
auditory_scenes	-9.0	0.2	0.1715572937163846	0.015466211115666413				human	26
auditory_scenes	-9.0	0.2142857142857142	0.1715572937163846	0.015466211115666413				human	27
auditory_scenes	-9.0	0.0	0.1715572937163846	0.015466211115666413				human	28
auditory_scenes	-9.0	0.1428571428571428	0.1715572937163846	0.015466211115666413				human	29
auditory_scenes	-9.0	0.0	0.1715572937163846	0.015466211115666413				human	30
auditory_scenes	-9.0	0.1428571428571428	0.1715572937163846	0.015466211115666413				human	31
auditory_scenes	-9.0	0.3571428571428571	0.1715572937163846	0.015466211115666413				human	32
auditory_scenes	-9.0	0.1818181818181818	0.1715572937163846	0.015466211115666413				human	33
auditory_scenes	-9.0	0.0714285714285714	0.1715572937163846	0.015466211115666413				human	34
auditory_scenes	-9.0	0.2857142857142857	0.1715572937163846	0.015466211115666413				human	35
auditory_scenes	-9.0	0.4	0.1715572937163846	0.015466211115666413				human	36
auditory_scenes	-9.0	0.1428571428571428	0.1715572937163846	0.015466211115666413				human	37
auditory_scenes	-9.0	0.0909090909090909	0.1715572937163846	0.015466211115666413				human	38
auditory_scenes	-9.0	0.2142857142857142	0.1715572937163846	0.015466211115666413				human	39
auditory_scenes	-9.0	0.3	0.1715572937163846	0.015466211115666413				human	40
auditory_scenes	-9.0	0.1428571428571428	0.1715572937163846	0.015466211115666413				human	41
auditory_scenes	-9.0	0.1428571428571428	0.1715572937163846	0.015466211115666413				human	42
auditory_scenes	-9.0	0.0	0.1715572937163846	0.015466211115666413				human	43
auditory_scenes	-6.0	0.4615384615384615	0.278466230738958	0.021272673631278327				human	0
auditory_scenes	-6.0	0.2142857142857142	0.278466230738958	0.021272673631278327				human	1
auditory_scenes	-6.0	0.4615384615384615	0.278466230738958	0.021272673631278327				human	2
auditory_scenes	-6.0	0.2	0.278466230738958	0.021272673631278327				human	3
auditory_scenes	-6.0	0.2857142857142857	0.278466230738958	0.021272673631278327				human	4
auditory_scenes	-6.0	0.2	0.278466230738958	0.021272673631278327				human	5
auditory_scenes	-6.0	0.5	0.278466230738958	0.021272673631278327				human	6
auditory_scenes	-6.0	0.4285714285714285	0.278466230738958	0.021272673631278327				human	7
auditory_scenes	-6.0	0.2857142857142857	0.278466230738958	0.021272673631278327				human	8
auditory_scenes	-6.0	0.2142857142857142	0.278466230738958	0.021272673631278327				human	9
auditory_scenes	-6.0	0.0666666666666666	0.278466230738958	0.021272673631278327				human	10
auditory_scenes	-6.0	0.25	0.278466230738958	0.021272673631278327				human	11
auditory_scenes	-6.0	0.2222222222222222	0.278466230738958	0.021272673631278327				human	12
auditory_scenes	-6.0	0.1428571428571428	0.278466230738958	0.021272673631278327				human	13
auditory_scenes	-6.0	0.5714285714285714	0.278466230738958	0.021272673631278327				human	14
auditory_scenes	-6.0	0.2222222222222222	0.278466230738958	0.021272673631278327				human	15
auditory_scenes	-6.0	0.3333333333333333	0.278466230738958	0.021272673631278327				human	16
auditory_scenes	-6.0	0.1428571428571428	0.278466230738958	0.021272673631278327				human	17
auditory_scenes	-6.0	0.2666666666666666	0.278466230738958	0.021272673631278327				human	18
auditory_scenes	-6.0	0.2666666666666666	0.278466230738958	0.021272673631278327				human	19
auditory_scenes	-6.0	0.4285714285714285	0.278466230738958	0.021272673631278327				human	20
auditory_scenes	-6.0	0.4285714285714285	0.278466230738958	0.021272673631278327				human	21
auditory_scenes	-6.0	0.0	0.278466230738958	0.021272673631278327				human	22
auditory_scenes	-6.0	0.2222222222222222	0.278466230738958	0.021272673631278327				human	23
auditory_scenes	-6.0	0.2857142857142857	0.278466230738958	0.021272673631278327				human	24
auditory_scenes	-6.0	0.0833333333333333	0.278466230738958	0.021272673631278327				human	25
auditory_scenes	-6.0	0.2	0.278466230738958	0.021272673631278327				human	26
auditory_scenes	-6.0	0.2142857142857142	0.278466230738958	0.021272673631278327				human	27
auditory_scenes	-6.0	0.4	0.278466230738958	0.021272673631278327				human	28
auditory_scenes	-6.0	0.2	0.278466230738958	0.021272673631278327				human	29
auditory_scenes	-6.0	0.4	0.278466230738958	0.021272673631278327				human	30
auditory_scenes	-6.0	0.1333333333333333	0.278466230738958	0.021272673631278327				human	31
auditory_scenes	-6.0	0.0	0.278466230738958	0.021272673631278327				human	32
auditory_scenes	-6.0	0.2857142857142857	0.278466230738958	0.021272673631278327				human	33
auditory_scenes	-6.0	0.1428571428571428	0.278466230738958	0.021272673631278327				human	34
auditory_scenes	-6.0	0.3333333333333333	0.278466230738958	0.021272673631278327				human	35
auditory_scenes	-6.0	0.2666666666666666	0.278466230738958	0.021272673631278327				human	36
auditory_scenes	-6.0	0.2142857142857142	0.278466230738958	0.021272673631278327				human	37
auditory_scenes	-6.0	0.3571428571428571	0.278466230738958	0.021272673631278327				human	38
auditory_scenes	-6.0	0.3571428571428571	0.278466230738958	0.021272673631278327				human	39
auditory_scenes	-6.0	0.3571428571428571	0.278466230738958	0.021272673631278327				human	40
auditory_scenes	-6.0	0.6666666666666666	0.278466230738958	0.021272673631278327				human	41
auditory_scenes	-6.0	0.3571428571428571	0.278466230738958	0.021272673631278327				human	42
auditory_scenes	-6.0	0.1818181818181818	0.278466230738958	0.021272673631278327				human	43
auditory_scenes	-3.0	0.3571428571428571	0.43713369963369964	0.022773823304193464				human	0
auditory_scenes	-3.0	0.3571428571428571	0.43713369963369964	0.022773823304193464				human	1
auditory_scenes	-3.0	0.5833333333333334	0.43713369963369964	0.022773823304193464				human	2
auditory_scenes	-3.0	0.5	0.43713369963369964	0.022773823304193464				human	3
auditory_scenes	-3.0	0.3333333333333333	0.43713369963369964	0.022773823304193464				human	4
auditory_scenes	-3.0	0.3571428571428571	0.43713369963369964	0.022773823304193464				human	5
auditory_scenes	-3.0	0.6	0.43713369963369964	0.022773823304193464				human	6
auditory_scenes	-3.0	0.3333333333333333	0.43713369963369964	0.022773823304193464				human	7
auditory_scenes	-3.0	0.3333333333333333	0.43713369963369964	0.022773823304193464				human	8
auditory_scenes	-3.0	0.3571428571428571	0.43713369963369964	0.022773823304193464				human	9
auditory_scenes	-3.0	0.2857142857142857	0.43713369963369964	0.022773823304193464				human	10
auditory_scenes	-3.0	0.5333333333333333	0.43713369963369964	0.022773823304193464				human	11
auditory_scenes	-3.0	0.5714285714285714	0.43713369963369964	0.022773823304193464				human	12
auditory_scenes	-3.0	0.2666666666666666	0.43713369963369964	0.022773823304193464				human	13
auditory_scenes	-3.0	0.3076923076923077	0.43713369963369964	0.022773823304193464				human	14
auditory_scenes	-3.0	0.5333333333333333	0.43713369963369964	0.022773823304193464				human	15
auditory_scenes	-3.0	0.5	0.43713369963369964	0.022773823304193464				human	16
auditory_scenes	-3.0	0.5	0.43713369963369964	0.022773823304193464				human	17
auditory_scenes	-3.0	0.6363636363636364	0.43713369963369964	0.022773823304193464				human	18
auditory_scenes	-3.0	0.6	0.43713369963369964	0.022773823304193464				human	19
auditory_scenes	-3.0	0.6428571428571429	0.43713369963369964	0.022773823304193464				human	20
auditory_scenes	-3.0	0.4666666666666667	0.43713369963369964	0.022773823304193464				human	21
auditory_scenes	-3.0	0.4666666666666667	0.43713369963369964	0.022773823304193464				human	22
auditory_scenes	-3.0	0.5	0.43713369963369964	0.022773823304193464				human	23
auditory_scenes	-3.0	0.3333333333333333	0.43713369963369964	0.022773823304193464				human	24
auditory_scenes	-3.0	0.6	0.43713369963369964	0.022773823304193464				human	25
auditory_scenes	-3.0	0.6	0.43713369963369964	0.022773823304193464				human	26
auditory_scenes	-3.0	0.6666666666666666	0.43713369963369964	0.022773823304193464				human	27
auditory_scenes	-3.0	0.4285714285714285	0.43713369963369964	0.022773823304193464				human	28
auditory_scenes	-3.0	0.3333333333333333	0.43713369963369964	0.022773823304193464				human	29
auditory_scenes	-3.0	0.1333333333333333	0.43713369963369964	0.022773823304193464				human	30
auditory_scenes	-3.0	0.3636363636363636	0.43713369963369964	0.022773823304193464				human	31
auditory_scenes	-3.0	0.3333333333333333	0.43713369963369964	0.022773823304193464				human	32
auditory_scenes	-3.0	0.5	0.43713369963369964	0.022773823304193464				human	33
auditory_scenes	-3.0	0.7333333333333333	0.43713369963369964	0.022773823304193464				human	34
auditory_scenes	-3.0	0.5	0.43713369963369964	0.022773823304193464				human	35
auditory_scenes	-3.0	0.4285714285714285	0.43713369963369964	0.022773823304193464				human	36
auditory_scenes	-3.0	0.5	0.43713369963369964	0.022773823304193464				human	37
auditory_scenes	-3.0	0.4285714285714285	0.43713369963369964	0.022773823304193464				human	38
auditory_scenes	-3.0	0.1428571428571428	0.43713369963369964	0.022773823304193464				human	39
auditory_scenes	-3.0	0.0	0.43713369963369964	0.022773823304193464				human	40
auditory_scenes	-3.0	0.5	0.43713369963369964	0.022773823304193464				human	41
auditory_scenes	-3.0	0.2857142857142857	0.43713369963369964	0.022773823304193464				human	42
auditory_scenes	-3.0	0.5	0.43713369963369964	0.022773823304193464				human	43
auditory_scenes	0.0	0.4166666666666667	0.5918165798847617	0.022980990064953185				human	0
auditory_scenes	0.0	0.4285714285714285	0.5918165798847617	0.022980990064953185				human	1
auditory_scenes	0.0	0.6428571428571429	0.5918165798847617	0.022980990064953185				human	2
auditory_scenes	0.0	0.7142857142857143	0.5918165798847617	0.022980990064953185				human	3
auditory_scenes	0.0	0.3571428571428571	0.5918165798847617	0.022980990064953185				human	4
auditory_scenes	0.0	0.8571428571428571	0.5918165798847617	0.022980990064953185				human	5
auditory_scenes	0.0	0.7142857142857143	0.5918165798847617	0.022980990064953185				human	6
auditory_scenes	0.0	0.5	0.5918165798847617	0.022980990064953185				human	7
auditory_scenes	0.0	0.6428571428571429	0.5918165798847617	0.022980990064953185				human	8
auditory_scenes	0.0	0.7777777777777778	0.5918165798847617	0.022980990064953185				human	9
auditory_scenes	0.0	0.6	0.5918165798847617	0.022980990064953185				human	10
auditory_scenes	0.0	0.7333333333333333	0.5918165798847617	0.022980990064953185				human	11
auditory_scenes	0.0	0.5	0.5918165798847617	0.022980990064953185				human	12
auditory_scenes	0.0	0.25	0.5918165798847617	0.022980990064953185				human	13
auditory_scenes	0.0	0.4	0.5918165798847617	0.022980990064953185				human	14
auditory_scenes	0.0	0.8	0.5918165798847617	0.022980990064953185				human	15
auditory_scenes	0.0	0.6428571428571429	0.5918165798847617	0.022980990064953185				human	16
auditory_scenes	0.0	0.5333333333333333	0.5918165798847617	0.022980990064953185				human	17
auditory_scenes	0.0	0.4285714285714285	0.5918165798847617	0.022980990064953185				human	18
auditory_scenes	0.0	0.7333333333333333	0.5918165798847617	0.022980990064953185				human	19
auditory_scenes	0.0	0.5714285714285714	0.5918165798847617	0.022980990064953185				human	20
auditory_scenes	0.0	0.7142857142857143	0.5918165798847617	0.022980990064953185				human	21
auditory_scenes	0.0	0.625	0.5918165798847617	0.022980990064953185				human	22
auditory_scenes	0.0	0.4	0.5918165798847617	0.022980990064953185				human	23
auditory_scenes	0.0	0.5333333333333333	0.5918165798847617	0.022980990064953185				human	24
auditory_scenes	0.0	0.4615384615384615	0.5918165798847617	0.022980990064953185				human	25
auditory_scenes	0.0	0.5454545454545454	0.5918165798847617	0.022980990064953185				human	26
auditory_scenes	0.0	0.7857142857142857	0.5918165798847617	0.022980990064953185				human	27
auditory_scenes	0.0	0.7142857142857143	0.5918165798847617	0.022980990064953185				human	28
auditory_scenes	0.0	0.8	0.5918165798847617	0.022980990064953185				human	29
auditory_scenes	0.0	0.7333333333333333	0.5918165798847617	0.022980990064953185				human	30
auditory_scenes	0.0	0.4285714285714285	0.5918165798847617	0.022980990064953185				human	31
auditory_scenes	0.0	0.7142857142857143	0.5918165798847617	0.022980990064953185				human	32
auditory_scenes	0.0	0.7777777777777778	0.5918165798847617	0.022980990064953185				human	33
auditory_scenes	0.0	0.5714285714285714	0.5918165798847617	0.022980990064953185				human	34
auditory_scenes	0.0	0.6428571428571429	0.5918165798847617	0.022980990064953185				human	35
auditory_scenes	0.0	0.6	0.5918165798847617	0.022980990064953185				human	36
auditory_scenes	0.0	0.6	0.5918165798847617	0.022980990064953185				human	37
auditory_scenes	0.0	0.3333333333333333	0.5918165798847617	0.022980990064953185				human	38
auditory_scenes	0.0	0.6	0.5918165798847617	0.022980990064953185				human	39
auditory_scenes	0.0	0.3571428571428571	0.5918165798847617	0.022980990064953185				human	40
auditory_scenes	0.0	0.4285714285714285	0.5918165798847617	0.022980990064953185				human	41
auditory_scenes	0.0	0.6428571428571429	0.5918165798847617	0.022980990064953185				human	42
auditory_scenes	0.0	0.7857142857142857	0.5918165798847617	0.022980990064953185				human	43
auditory_scenes	3.0	0.4285714285714285	0.6564072291345018	0.02525845363583694				human	0
auditory_scenes	3.0	0.5333333333333333	0.6564072291345018	0.02525845363583694				human	1
auditory_scenes	3.0	0.6	0.6564072291345018	0.02525845363583694				human	2
auditory_scenes	3.0	0.4	0.6564072291345018	0.02525845363583694				human	3
auditory_scenes	3.0	0.6363636363636364	0.6564072291345018	0.02525845363583694				human	4
auditory_scenes	3.0	0.6	0.6564072291345018	0.02525845363583694				human	5
auditory_scenes	3.0	0.6428571428571429	0.6564072291345018	0.02525845363583694				human	6
auditory_scenes	3.0	0.7857142857142857	0.6564072291345018	0.02525845363583694				human	7
auditory_scenes	3.0	0.6666666666666666	0.6564072291345018	0.02525845363583694				human	8
auditory_scenes	3.0	0.7333333333333333	0.6564072291345018	0.02525845363583694				human	9
auditory_scenes	3.0	0.6666666666666666	0.6564072291345018	0.02525845363583694				human	10
auditory_scenes	3.0	0.7333333333333333	0.6564072291345018	0.02525845363583694				human	11
auditory_scenes	3.0	0.7857142857142857	0.6564072291345018	0.02525845363583694				human	12
auditory_scenes	3.0	0.5454545454545454	0.6564072291345018	0.02525845363583694				human	13
auditory_scenes	3.0	1.0	0.6564072291345018	0.02525845363583694				human	14
auditory_scenes	3.0	0.625	0.6564072291345018	0.02525845363583694				human	15
auditory_scenes	3.0	0.8	0.6564072291345018	0.02525845363583694				human	16
auditory_scenes	3.0	0.6666666666666666	0.6564072291345018	0.02525845363583694				human	17
auditory_scenes	3.0	0.7857142857142857	0.6564072291345018	0.02525845363583694				human	18
auditory_scenes	3.0	0.6428571428571429	0.6564072291345018	0.02525845363583694				human	19
auditory_scenes	3.0	0.6923076923076923	0.6564072291345018	0.02525845363583694				human	20
auditory_scenes	3.0	0.5	0.6564072291345018	0.02525845363583694				human	21
auditory_scenes	3.0	0.7142857142857143	0.6564072291345018	0.02525845363583694				human	22
auditory_scenes	3.0	0.6	0.6564072291345018	0.02525845363583694				human	23
auditory_scenes	3.0	0.625	0.6564072291345018	0.02525845363583694				human	24
auditory_scenes	3.0	0.9285714285714286	0.6564072291345018	0.02525845363583694				human	25
auditory_scenes	3.0	0.3333333333333333	0.6564072291345018	0.02525845363583694				human	26
auditory_scenes	3.0	0.7142857142857143	0.6564072291345018	0.02525845363583694				human	27
auditory_scenes	3.0	0.0	0.6564072291345018	0.02525845363583694				human	28
auditory_scenes	3.0	0.6	0.6564072291345018	0.02525845363583694				human	29
auditory_scenes	3.0	0.6666666666666666	0.6564072291345018	0.02525845363583694				human	30
auditory_scenes	3.0	0.6666666666666666	0.6564072291345018	0.02525845363583694				human	31
auditory_scenes	3.0	0.8	0.6564072291345018	0.02525845363583694				human	32
auditory_scenes	3.0	0.8666666666666667	0.6564072291345018	0.02525845363583694				human	33
auditory_scenes	3.0	0.6428571428571429	0.6564072291345018	0.02525845363583694				human	34
auditory_scenes	3.0	0.6363636363636364	0.6564072291345018	0.02525845363583694				human	35
auditory_scenes	3.0	0.5333333333333333	0.6564072291345018	0.02525845363583694				human	36
auditory_scenes	3.0	0.7142857142857143	0.6564072291345018	0.02525845363583694				human	37
auditory_scenes	3.0	0.5833333333333334	0.6564072291345018	0.02525845363583694				human	38
auditory_scenes	3.0	0.8333333333333334	0.6564072291345018	0.02525845363583694				human	39
auditory_scenes	3.0	0.7333333333333333	0.6564072291345018	0.02525845363583694				human	40
auditory_scenes	3.0	0.6428571428571429	0.6564072291345018	0.02525845363583694				human	41
auditory_scenes	3.0	0.6428571428571429	0.6564072291345018	0.02525845363583694				human	42
auditory_scenes	3.0	0.9333333333333332	0.6564072291345018	0.02525845363583694				human	43
auditory_scenes	inf	0.8	0.8158216783216783	0.019683358761233834				human	0
auditory_scenes	inf	1.0	0.8158216783216783	0.019683358761233834				human	1
auditory_scenes	inf	0.8571428571428571	0.8158216783216783	0.019683358761233834				human	2
auditory_scenes	inf	0.6428571428571429	0.8158216783216783	0.019683358761233834				human	3
auditory_scenes	inf	0.8333333333333334	0.8158216783216783	0.019683358761233834				human	4
auditory_scenes	inf	0.7142857142857143	0.8158216783216783	0.019683358761233834				human	5
auditory_scenes	inf	0.8461538461538461	0.8158216783216783	0.019683358761233834				human	6
auditory_scenes	inf	0.7333333333333333	0.8158216783216783	0.019683358761233834				human	7
auditory_scenes	inf	0.7142857142857143	0.8158216783216783	0.019683358761233834				human	8
auditory_scenes	inf	0.7857142857142857	0.8158216783216783	0.019683358761233834				human	9
auditory_scenes	inf	1.0	0.8158216783216783	0.019683358761233834				human	10
auditory_scenes	inf	0.9333333333333332	0.8158216783216783	0.019683358761233834				human	11
auditory_scenes	inf	1.0	0.8158216783216783	0.019683358761233834				human	12
auditory_scenes	inf	0.5	0.8158216783216783	0.019683358761233834				human	13
auditory_scenes	inf	0.8571428571428571	0.8158216783216783	0.019683358761233834				human	14
auditory_scenes	inf	0.6666666666666666	0.8158216783216783	0.019683358761233834				human	15
auditory_scenes	inf	0.7333333333333333	0.8158216783216783	0.019683358761233834				human	16
auditory_scenes	inf	0.7857142857142857	0.8158216783216783	0.019683358761233834				human	17
auditory_scenes	inf	0.7857142857142857	0.8158216783216783	0.019683358761233834				human	18
auditory_scenes	inf	0.9	0.8158216783216783	0.019683358761233834				human	19
auditory_scenes	inf	1.0	0.8158216783216783	0.019683358761233834				human	20
auditory_scenes	inf	0.9166666666666666	0.8158216783216783	0.019683358761233834				human	21
auditory_scenes	inf	0.7333333333333333	0.8158216783216783	0.019683358761233834				human	22
auditory_scenes	inf	0.8666666666666667	0.8158216783216783	0.019683358761233834				human	23
auditory_scenes	inf	0.7333333333333333	0.8158216783216783	0.019683358761233834				human	24
auditory_scenes	inf	0.9285714285714286	0.8158216783216783	0.019683358761233834				human	25
auditory_scenes	inf	0.8666666666666667	0.8158216783216783	0.019683358761233834				human	26
auditory_scenes	inf	0.6	0.8158216783216783	0.019683358761233834				human	27
auditory_scenes	inf	0.7142857142857143	0.8158216783216783	0.019683358761233834				human	28
auditory_scenes	inf	0.7142857142857143	0.8158216783216783	0.019683358761233834				human	29
auditory_scenes	inf	1.0	0.8158216783216783	0.019683358761233834				human	30
auditory_scenes	inf	0.8571428571428571	0.8158216783216783	0.019683358761233834				human	31
auditory_scenes	inf	1.0	0.8158216783216783	0.019683358761233834				human	32
auditory_scenes	inf	0.7142857142857143	0.8158216783216783	0.019683358761233834				human	33
auditory_scenes	inf	0.6666666666666666	0.8158216783216783	0.019683358761233834				human	34
auditory_scenes	inf	0.9285714285714286	0.8158216783216783	0.019683358761233834				human	35
auditory_scenes	inf	0.9333333333333332	0.8158216783216783	0.019683358761233834				human	36
auditory_scenes	inf	0.7857142857142857	0.8158216783216783	0.019683358761233834				human	37
auditory_scenes	inf	0.9333333333333332	0.8158216783216783	0.019683358761233834				human	38
auditory_scenes	inf	0.8666666666666667	0.8158216783216783	0.019683358761233834				human	39
auditory_scenes	inf	0.8571428571428571	0.8158216783216783	0.019683358761233834				human	40
auditory_scenes	inf	0.8571428571428571	0.8158216783216783	0.019683358761233834				human	41
auditory_scenes	inf	0.4666666666666667	0.8158216783216783	0.019683358761233834				human	42
auditory_scenes	inf	0.8666666666666667	0.8158216783216783	0.019683358761233834				human	43
8_talker_babble	-9.0	0.0	0.018939393939393926	0.005689585185689045				human	0
8_talker_babble	-9.0	0.0	0.018939393939393926	0.005689585185689045				human	1
8_talker_babble	-9.0	0.0	0.018939393939393926	0.005689585185689045				human	2
8_talker_babble	-9.0	0.0	0.018939393939393926	0.005689585185689045				human	3
8_talker_babble	-9.0	0.0	0.018939393939393926	0.005689585185689045				human	4
8_talker_babble	-9.0	0.1333333333333333	0.018939393939393926	0.005689585185689045				human	5
8_talker_babble	-9.0	0.0714285714285714	0.018939393939393926	0.005689585185689045				human	6
8_talker_babble	-9.0	0.0	0.018939393939393926	0.005689585185689045				human	7
8_talker_babble	-9.0	0.0	0.018939393939393926	0.005689585185689045				human	8
8_talker_babble	-9.0	0.0	0.018939393939393926	0.005689585185689045				human	9
8_talker_babble	-9.0	0.0	0.018939393939393926	0.005689585185689045				human	10
8_talker_babble	-9.0	0.0666666666666666	0.018939393939393926	0.005689585185689045				human	11
8_talker_babble	-9.0	0.0	0.018939393939393926	0.005689585185689045				human	12
8_talker_babble	-9.0	0.0	0.018939393939393926	0.005689585185689045				human	13
8_talker_babble	-9.0	0.0666666666666666	0.018939393939393926	0.005689585185689045				human	14
8_talker_babble	-9.0	0.0	0.018939393939393926	0.005689585185689045				human	15
8_talker_babble	-9.0	0.0	0.018939393939393926	0.005689585185689045				human	16
8_talker_babble	-9.0	0.1428571428571428	0.018939393939393926	0.005689585185689045				human	17
8_talker_babble	-9.0	0.0	0.018939393939393926	0.005689585185689045				human	18
8_talker_babble	-9.0	0.0714285714285714	0.018939393939393926	0.005689585185689045				human	19
8_talker_babble	-9.0	0.0	0.018939393939393926	0.005689585185689045				human	20
8_talker_babble	-9.0	0.0	0.018939393939393926	0.005689585185689045				human	21
8_talker_babble	-9.0	0.0714285714285714	0.018939393939393926	0.005689585185689045				human	22
8_talker_babble	-9.0	0.0	0.018939393939393926	0.005689585185689045				human	23
8_talker_babble	-9.0	0.0	0.018939393939393926	0.005689585185689045				human	24
8_talker_babble	-9.0	0.0	0.018939393939393926	0.005689585185689045				human	25
8_talker_babble	-9.0	0.0	0.018939393939393926	0.005689585185689045				human	26
8_talker_babble	-9.0	0.0	0.018939393939393926	0.005689585185689045				human	27
8_talker_babble	-9.0	0.0	0.018939393939393926	0.005689585185689045				human	28
8_talker_babble	-9.0	0.0666666666666666	0.018939393939393926	0.005689585185689045				human	29
8_talker_babble	-9.0	0.0	0.018939393939393926	0.005689585185689045				human	30
8_talker_babble	-9.0	0.0	0.018939393939393926	0.005689585185689045				human	31
8_talker_babble	-9.0	0.0	0.018939393939393926	0.005689585185689045				human	32
8_talker_babble	-9.0	0.0714285714285714	0.018939393939393926	0.005689585185689045				human	33
8_talker_babble	-9.0	0.0	0.018939393939393926	0.005689585185689045				human	34
8_talker_babble	-9.0	0.0	0.018939393939393926	0.005689585185689045				human	35
8_talker_babble	-9.0	0.0	0.018939393939393926	0.005689585185689045				human	36
8_talker_babble	-9.0	0.0714285714285714	0.018939393939393926	0.005689585185689045				human	37
8_talker_babble	-9.0	0.0	0.018939393939393926	0.005689585185689045				human	38
8_talker_babble	-9.0	0.0	0.018939393939393926	0.005689585185689045				human	39
8_talker_babble	-9.0	0.0	0.018939393939393926	0.005689585185689045				human	40
8_talker_babble	-9.0	0.0	0.018939393939393926	0.005689585185689045				human	41
8_talker_babble	-9.0	0.0	0.018939393939393926	0.005689585185689045				human	42
8_talker_babble	-9.0	0.0	0.018939393939393926	0.005689585185689045				human	43
8_talker_babble	-6.0	0.1333333333333333	0.05770063270063268	0.010539419325710394				human	0
8_talker_babble	-6.0	0.0	0.05770063270063268	0.010539419325710394				human	1
8_talker_babble	-6.0	0.1428571428571428	0.05770063270063268	0.010539419325710394				human	2
8_talker_babble	-6.0	0.0	0.05770063270063268	0.010539419325710394				human	3
8_talker_babble	-6.0	0.2857142857142857	0.05770063270063268	0.010539419325710394				human	4
8_talker_babble	-6.0	0.0	0.05770063270063268	0.010539419325710394				human	5
8_talker_babble	-6.0	0.0	0.05770063270063268	0.010539419325710394				human	6
8_talker_babble	-6.0	0.0	0.05770063270063268	0.010539419325710394				human	7
8_talker_babble	-6.0	0.0666666666666666	0.05770063270063268	0.010539419325710394				human	8
8_talker_babble	-6.0	0.0666666666666666	0.05770063270063268	0.010539419325710394				human	9
8_talker_babble	-6.0	0.0666666666666666	0.05770063270063268	0.010539419325710394				human	10
8_talker_babble	-6.0	0.0	0.05770063270063268	0.010539419325710394				human	11
8_talker_babble	-6.0	0.0833333333333333	0.05770063270063268	0.010539419325710394				human	12
8_talker_babble	-6.0	0.0666666666666666	0.05770063270063268	0.010539419325710394				human	13
8_talker_babble	-6.0	0.0	0.05770063270063268	0.010539419325710394				human	14
8_talker_babble	-6.0	0.0	0.05770063270063268	0.010539419325710394				human	15
8_talker_babble	-6.0	0.0666666666666666	0.05770063270063268	0.010539419325710394				human	16
8_talker_babble	-6.0	0.0666666666666666	0.05770063270063268	0.010539419325710394				human	17
8_talker_babble	-6.0	0.0714285714285714	0.05770063270063268	0.010539419325710394				human	18
8_talker_babble	-6.0	0.0	0.05770063270063268	0.010539419325710394				human	19
8_talker_babble	-6.0	0.0	0.05770063270063268	0.010539419325710394				human	20
8_talker_babble	-6.0	0.0	0.05770063270063268	0.010539419325710394				human	21
8_talker_babble	-6.0	0.0	0.05770063270063268	0.010539419325710394				human	22
8_talker_babble	-6.0	0.0	0.05770063270063268	0.010539419325710394				human	23
8_talker_babble	-6.0	0.2	0.05770063270063268	0.010539419325710394				human	24
8_talker_babble	-6.0	0.0	0.05770063270063268	0.010539419325710394				human	25
8_talker_babble	-6.0	0.1333333333333333	0.05770063270063268	0.010539419325710394				human	26
8_talker_babble	-6.0	0.0	0.05770063270063268	0.010539419325710394				human	27
8_talker_babble	-6.0	0.0	0.05770063270063268	0.010539419325710394				human	28
8_talker_babble	-6.0	0.0	0.05770063270063268	0.010539419325710394				human	29
8_talker_babble	-6.0	0.0714285714285714	0.05770063270063268	0.010539419325710394				human	30
8_talker_babble	-6.0	0.0	0.05770063270063268	0.010539419325710394				human	31
8_talker_babble	-6.0	0.25	0.05770063270063268	0.010539419325710394				human	32
8_talker_babble	-6.0	0.1333333333333333	0.05770063270063268	0.010539419325710394				human	33
8_talker_babble	-6.0	0.0666666666666666	0.05770063270063268	0.010539419325710394				human	34
8_talker_babble	-6.0	0.0	0.05770063270063268	0.010539419325710394				human	35
8_talker_babble	-6.0	0.0666666666666666	0.05770063270063268	0.010539419325710394				human	36
8_talker_babble	-6.0	0.0714285714285714	0.05770063270063268	0.010539419325710394				human	37
8_talker_babble	-6.0	0.0714285714285714	0.05770063270063268	0.010539419325710394				human	38
8_talker_babble	-6.0	0.1428571428571428	0.05770063270063268	0.010539419325710394				human	39
8_talker_babble	-6.0	0.0666666666666666	0.05770063270063268	0.010539419325710394				human	40
8_talker_babble	-6.0	0.0	0.05770063270063268	0.010539419325710394				human	41
8_talker_babble	-6.0	0.0714285714285714	0.05770063270063268	0.010539419325710394				human	42
8_talker_babble	-6.0	0.0769230769230769	0.05770063270063268	0.010539419325710394				human	43
8_talker_babble	-3.0	0.0	0.1659484454939	0.01755920156275579				human	0
8_talker_babble	-3.0	0.2666666666666666	0.1659484454939	0.01755920156275579				human	1
8_talker_babble	-3.0	0.0909090909090909	0.1659484454939	0.01755920156275579				human	2
8_talker_babble	-3.0	0.2857142857142857	0.1659484454939	0.01755920156275579				human	3
8_talker_babble	-3.0	0.1333333333333333	0.1659484454939	0.01755920156275579				human	4
8_talker_babble	-3.0	0.3333333333333333	0.1659484454939	0.01755920156275579				human	5
8_talker_babble	-3.0	0.1333333333333333	0.1659484454939	0.01755920156275579				human	6
8_talker_babble	-3.0	0.0714285714285714	0.1659484454939	0.01755920156275579				human	7
8_talker_babble	-3.0	0.0	0.1659484454939	0.01755920156275579				human	8
8_talker_babble	-3.0	0.2142857142857142	0.1659484454939	0.01755920156275579				human	9
8_talker_babble	-3.0	0.2	0.1659484454939	0.01755920156275579				human	10
8_talker_babble	-3.0	0.0666666666666666	0.1659484454939	0.01755920156275579				human	11
8_talker_babble	-3.0	0.2857142857142857	0.1659484454939	0.01755920156275579				human	12
8_talker_babble	-3.0	0.2857142857142857	0.1659484454939	0.01755920156275579				human	13
8_talker_babble	-3.0	0.1428571428571428	0.1659484454939	0.01755920156275579				human	14
8_talker_babble	-3.0	0.1428571428571428	0.1659484454939	0.01755920156275579				human	15
8_talker_babble	-3.0	0.2666666666666666	0.1659484454939	0.01755920156275579				human	16
8_talker_babble	-3.0	0.25	0.1659484454939	0.01755920156275579				human	17
8_talker_babble	-3.0	0.2	0.1659484454939	0.01755920156275579				human	18
8_talker_babble	-3.0	0.1818181818181818	0.1659484454939	0.01755920156275579				human	19
8_talker_babble	-3.0	0.1333333333333333	0.1659484454939	0.01755920156275579				human	20
8_talker_babble	-3.0	0.1333333333333333	0.1659484454939	0.01755920156275579				human	21
8_talker_babble	-3.0	0.4285714285714285	0.1659484454939	0.01755920156275579				human	22
8_talker_babble	-3.0	0.3333333333333333	0.1659484454939	0.01755920156275579				human	23
8_talker_babble	-3.0	0.0909090909090909	0.1659484454939	0.01755920156275579				human	24
8_talker_babble	-3.0	0.0833333333333333	0.1659484454939	0.01755920156275579				human	25
8_talker_babble	-3.0	0.0	0.1659484454939	0.01755920156275579				human	26
8_talker_babble	-3.0	0.2142857142857142	0.1659484454939	0.01755920156275579				human	27
8_talker_babble	-3.0	0.0	0.1659484454939	0.01755920156275579				human	28
8_talker_babble	-3.0	0.0666666666666666	0.1659484454939	0.01755920156275579				human	29
8_talker_babble	-3.0	0.1428571428571428	0.1659484454939	0.01755920156275579				human	30
8_talker_babble	-3.0	0.0	0.1659484454939	0.01755920156275579				human	31
8_talker_babble	-3.0	0.1428571428571428	0.1659484454939	0.01755920156275579				human	32
8_talker_babble	-3.0	0.1428571428571428	0.1659484454939	0.01755920156275579				human	33
8_talker_babble	-3.0	0.2857142857142857	0.1659484454939	0.01755920156275579				human	34
8_talker_babble	-3.0	0.0666666666666666	0.1659484454939	0.01755920156275579				human	35
8_talker_babble	-3.0	0.2142857142857142	0.1659484454939	0.01755920156275579				human	36
8_talker_babble	-3.0	0.2	0.1659484454939	0.01755920156275579				human	37
8_talker_babble	-3.0	0.2142857142857142	0.1659484454939	0.01755920156275579				human	38
8_talker_babble	-3.0	0.0714285714285714	0.1659484454939	0.01755920156275579				human	39
8_talker_babble	-3.0	0.0	0.1659484454939	0.01755920156275579				human	40
8_talker_babble	-3.0	0.5	0.1659484454939	0.01755920156275579				human	41
8_talker_babble	-3.0	0.2142857142857142	0.1659484454939	0.01755920156275579				human	42
8_talker_babble	-3.0	0.0714285714285714	0.1659484454939	0.01755920156275579				human	43
8_talker_babble	0.0	0.4285714285714285	0.41503925367561734	0.01768461741283564				human	0
8_talker_babble	0.0	0.4666666666666667	0.41503925367561734	0.01768461741283564				human	1
8_talker_babble	0.0	0.2857142857142857	0.41503925367561734	0.01768461741283564				human	2
8_talker_babble	0.0	0.4285714285714285	0.41503925367561734	0.01768461741283564				human	3
8_talker_babble	0.0	0.3636363636363636	0.41503925367561734	0.01768461741283564				human	4
8_talker_babble	0.0	0.4285714285714285	0.41503925367561734	0.01768461741283564				human	5
8_talker_babble	0.0	0.5	0.41503925367561734	0.01768461741283564				human	6
8_talker_babble	0.0	0.5714285714285714	0.41503925367561734	0.01768461741283564				human	7
8_talker_babble	0.0	0.4666666666666667	0.41503925367561734	0.01768461741283564				human	8
8_talker_babble	0.0	0.4	0.41503925367561734	0.01768461741283564				human	9
8_talker_babble	0.0	0.7142857142857143	0.41503925367561734	0.01768461741283564				human	10
8_talker_babble	0.0	0.4285714285714285	0.41503925367561734	0.01768461741283564				human	11
8_talker_babble	0.0	0.2666666666666666	0.41503925367561734	0.01768461741283564				human	12
8_talker_babble	0.0	0.2857142857142857	0.41503925367561734	0.01768461741283564				human	13
8_talker_babble	0.0	0.2857142857142857	0.41503925367561734	0.01768461741283564				human	14
8_talker_babble	0.0	0.3333333333333333	0.41503925367561734	0.01768461741283564				human	15
8_talker_babble	0.0	0.4666666666666667	0.41503925367561734	0.01768461741283564				human	16
8_talker_babble	0.0	0.7142857142857143	0.41503925367561734	0.01768461741283564				human	17
8_talker_babble	0.0	0.2142857142857142	0.41503925367561734	0.01768461741283564				human	18
8_talker_babble	0.0	0.2857142857142857	0.41503925367561734	0.01768461741283564				human	19
8_talker_babble	0.0	0.4285714285714285	0.41503925367561734	0.01768461741283564				human	20
8_talker_babble	0.0	0.6	0.41503925367561734	0.01768461741283564				human	21
8_talker_babble	0.0	0.4444444444444444	0.41503925367561734	0.01768461741283564				human	22
8_talker_babble	0.0	0.3571428571428571	0.41503925367561734	0.01768461741283564				human	23
8_talker_babble	0.0	0.4666666666666667	0.41503925367561734	0.01768461741283564				human	24
8_talker_babble	0.0	0.5384615384615384	0.41503925367561734	0.01768461741283564				human	25
8_talker_babble	0.0	0.2307692307692307	0.41503925367561734	0.01768461741283564				human	26
8_talker_babble	0.0	0.5	0.41503925367561734	0.01768461741283564				human	27
8_talker_babble	0.0	0.3636363636363636	0.41503925367561734	0.01768461741283564				human	28
8_talker_babble	0.0	0.3571428571428571	0.41503925367561734	0.01768461741283564				human	29
8_talker_babble	0.0	0.5	0.41503925367561734	0.01768461741283564				human	30
8_talker_babble	0.0	0.6	0.41503925367561734	0.01768461741283564				human	31
8_talker_babble	0.0	0.2142857142857142	0.41503925367561734	0.01768461741283564				human	32
8_talker_babble	0.0	0.3636363636363636	0.41503925367561734	0.01768461741283564				human	33
8_talker_babble	0.0	0.3333333333333333	0.41503925367561734	0.01768461741283564				human	34
8_talker_babble	0.0	0.3571428571428571	0.41503925367561734	0.01768461741283564				human	35
8_talker_babble	0.0	0.5	0.41503925367561734	0.01768461741283564				human	36
8_talker_babble	0.0	0.4	0.41503925367561734	0.01768461741283564				human	37
8_talker_babble	0.0	0.4285714285714285	0.41503925367561734	0.01768461741283564				human	38
8_talker_babble	0.0	0.5	0.41503925367561734	0.01768461741283564				human	39
8_talker_babble	0.0	0.2857142857142857	0.41503925367561734	0.01768461741283564				human	40
8_talker_babble	0.0	0.3571428571428571	0.41503925367561734	0.01768461741283564				human	41
8_talker_babble	0.0	0.4	0.41503925367561734	0.01768461741283564				human	42
8_talker_babble	0.0	0.4	0.41503925367561734	0.01768461741283564				human	43
8_talker_babble	3.0	0.5	0.5794900806264442	0.022824083088540364				human	0
8_talker_babble	3.0	0.7857142857142857	0.5794900806264442	0.022824083088540364				human	1
8_talker_babble	3.0	0.2	0.5794900806264442	0.022824083088540364				human	2
8_talker_babble	3.0	0.6	0.5794900806264442	0.022824083088540364				human	3
8_talker_babble	3.0	0.6153846153846154	0.5794900806264442	0.022824083088540364				human	4
8_talker_babble	3.0	0.9333333333333332	0.5794900806264442	0.022824083088540364				human	5
8_talker_babble	3.0	0.8571428571428571	0.5794900806264442	0.022824083088540364				human	6
8_talker_babble	3.0	0.5333333333333333	0.5794900806264442	0.022824083088540364				human	7
8_talker_babble	3.0	0.7857142857142857	0.5794900806264442	0.022824083088540364				human	8
8_talker_babble	3.0	0.4285714285714285	0.5794900806264442	0.022824083088540364				human	9
8_talker_babble	3.0	0.7142857142857143	0.5794900806264442	0.022824083088540364				human	10
8_talker_babble	3.0	0.7142857142857143	0.5794900806264442	0.022824083088540364				human	11
8_talker_babble	3.0	0.5333333333333333	0.5794900806264442	0.022824083088540364				human	12
8_talker_babble	3.0	0.4166666666666667	0.5794900806264442	0.022824083088540364				human	13
8_talker_babble	3.0	0.4666666666666667	0.5794900806264442	0.022824083088540364				human	14
8_talker_babble	3.0	0.7272727272727273	0.5794900806264442	0.022824083088540364				human	15
8_talker_babble	3.0	0.6	0.5794900806264442	0.022824083088540364				human	16
8_talker_babble	3.0	0.6428571428571429	0.5794900806264442	0.022824083088540364				human	17
8_talker_babble	3.0	0.5714285714285714	0.5794900806264442	0.022824083088540364				human	18
8_talker_babble	3.0	0.4666666666666667	0.5794900806264442	0.022824083088540364				human	19
8_talker_babble	3.0	0.4666666666666667	0.5794900806264442	0.022824083088540364				human	20
8_talker_babble	3.0	0.6428571428571429	0.5794900806264442	0.022824083088540364				human	21
8_talker_babble	3.0	0.6666666666666666	0.5794900806264442	0.022824083088540364				human	22
8_talker_babble	3.0	0.8666666666666667	0.5794900806264442	0.022824083088540364				human	23
8_talker_babble	3.0	0.7	0.5794900806264442	0.022824083088540364				human	24
8_talker_babble	3.0	0.5	0.5794900806264442	0.022824083088540364				human	25
8_talker_babble	3.0	0.5	0.5794900806264442	0.022824083088540364				human	26
8_talker_babble	3.0	0.4285714285714285	0.5794900806264442	0.022824083088540364				human	27
8_talker_babble	3.0	0.5	0.5794900806264442	0.022824083088540364				human	28
8_talker_babble	3.0	0.6	0.5794900806264442	0.022824083088540364				human	29
8_talker_babble	3.0	0.4	0.5794900806264442	0.022824083088540364				human	30
8_talker_babble	3.0	0.5	0.5794900806264442	0.022824083088540364				human	31
8_talker_babble	3.0	0.6	0.5794900806264442	0.022824083088540364				human	32
8_talker_babble	3.0	0.7333333333333333	0.5794900806264442	0.022824083088540364				human	33
8_talker_babble	3.0	0.7333333333333333	0.5794900806264442	0.022824083088540364				human	34
8_talker_babble	3.0	0.3636363636363636	0.5794900806264442	0.022824083088540364				human	35
8_talker_babble	3.0	0.5714285714285714	0.5794900806264442	0.022824083088540364				human	36
8_talker_babble	3.0	0.5333333333333333	0.5794900806264442	0.022824083088540364				human	37
8_talker_babble	3.0	0.3	0.5794900806264442	0.022824083088540364				human	38
8_talker_babble	3.0	0.5555555555555556	0.5794900806264442	0.022824083088540364				human	39
8_talker_babble	3.0	0.6	0.5794900806264442	0.022824083088540364				human	40
8_talker_babble	3.0	0.5714285714285714	0.5794900806264442	0.022824083088540364				human	41
8_talker_babble	3.0	0.4285714285714285	0.5794900806264442	0.022824083088540364				human	42
8_talker_babble	3.0	0.6428571428571429	0.5794900806264442	0.022824083088540364				human	43
8_talker_babble	inf	0.8	0.8158216783216783	0.019683358761233834				human	0
8_talker_babble	inf	1.0	0.8158216783216783	0.019683358761233834				human	1
8_talker_babble	inf	0.8571428571428571	0.8158216783216783	0.019683358761233834				human	2
8_talker_babble	inf	0.6428571428571429	0.8158216783216783	0.019683358761233834				human	3
8_talker_babble	inf	0.8333333333333334	0.8158216783216783	0.019683358761233834				human	4
8_talker_babble	inf	0.7142857142857143	0.8158216783216783	0.019683358761233834				human	5
8_talker_babble	inf	0.8461538461538461	0.8158216783216783	0.019683358761233834				human	6
8_talker_babble	inf	0.7333333333333333	0.8158216783216783	0.019683358761233834				human	7
8_talker_babble	inf	0.7142857142857143	0.8158216783216783	0.019683358761233834				human	8
8_talker_babble	inf	0.7857142857142857	0.8158216783216783	0.019683358761233834				human	9
8_talker_babble	inf	1.0	0.8158216783216783	0.019683358761233834				human	10
8_talker_babble	inf	0.9333333333333332	0.8158216783216783	0.019683358761233834				human	11
8_talker_babble	inf	1.0	0.8158216783216783	0.019683358761233834				human	12
8_talker_babble	inf	0.5	0.8158216783216783	0.019683358761233834				human	13
8_talker_babble	inf	0.8571428571428571	0.8158216783216783	0.019683358761233834				human	14
8_talker_babble	inf	0.6666666666666666	0.8158216783216783	0.019683358761233834				human	15
8_talker_babble	inf	0.7333333333333333	0.8158216783216783	0.019683358761233834				human	16
8_talker_babble	inf	0.7857142857142857	0.8158216783216783	0.019683358761233834				human	17
8_talker_babble	inf	0.7857142857142857	0.8158216783216783	0.019683358761233834				human	18
8_talker_babble	inf	0.9	0.8158216783216783	0.019683358761233834				human	19
8_talker_babble	inf	1.0	0.8158216783216783	0.019683358761233834				human	20
8_talker_babble	inf	0.9166666666666666	0.8158216783216783	0.019683358761233834				human	21
8_talker_babble	inf	0.7333333333333333	0.8158216783216783	0.019683358761233834				human	22
8_talker_babble	inf	0.8666666666666667	0.8158216783216783	0.019683358761233834				human	23
8_talker_babble	inf	0.7333333333333333	0.8158216783216783	0.019683358761233834				human	24
8_talker_babble	inf	0.9285714285714286	0.8158216783216783	0.019683358761233834				human	25
8_talker_babble	inf	0.8666666666666667	0.8158216783216783	0.019683358761233834				human	26
8_talker_babble	inf	0.6	0.8158216783216783	0.019683358761233834				human	27
8_talker_babble	inf	0.7142857142857143	0.8158216783216783	0.019683358761233834				human	28
8_talker_babble	inf	0.7142857142857143	0.8158216783216783	0.019683358761233834				human	29
8_talker_babble	inf	1.0	0.8158216783216783	0.019683358761233834				human	30
8_talker_babble	inf	0.8571428571428571	0.8158216783216783	0.019683358761233834				human	31
8_talker_babble	inf	1.0	0.8158216783216783	0.019683358761233834				human	32
8_talker_babble	inf	0.7142857142857143	0.8158216783216783	0.019683358761233834				human	33
8_talker_babble	inf	0.6666666666666666	0.8158216783216783	0.019683358761233834				human	34
8_talker_babble	inf	0.9285714285714286	0.8158216783216783	0.019683358761233834				human	35
8_talker_babble	inf	0.9333333333333332	0.8158216783216783	0.019683358761233834				human	36
8_talker_babble	inf	0.7857142857142857	0.8158216783216783	0.019683358761233834				human	37
8_talker_babble	inf	0.9333333333333332	0.8158216783216783	0.019683358761233834				human	38
8_talker_babble	inf	0.8666666666666667	0.8158216783216783	0.019683358761233834				human	39
8_talker_babble	inf	0.8571428571428571	0.8158216783216783	0.019683358761233834				human	40
8_talker_babble	inf	0.8571428571428571	0.8158216783216783	0.019683358761233834				human	41
8_talker_babble	inf	0.4666666666666667	0.8158216783216783	0.019683358761233834				human	42
8_talker_babble	inf	0.8666666666666667	0.8158216783216783	0.019683358761233834				human	43
instrumental_music	-9.0	0.1428571428571428	0.3602723665223665	0.0184427878391583				human	0
instrumental_music	-9.0	0.2666666666666666	0.3602723665223665	0.0184427878391583				human	1
instrumental_music	-9.0	0.25	0.3602723665223665	0.0184427878391583				human	2
instrumental_music	-9.0	0.4285714285714285	0.3602723665223665	0.0184427878391583				human	3
instrumental_music	-9.0	0.2666666666666666	0.3602723665223665	0.0184427878391583				human	4
instrumental_music	-9.0	0.3571428571428571	0.3602723665223665	0.0184427878391583				human	5
instrumental_music	-9.0	0.5714285714285714	0.3602723665223665	0.0184427878391583				human	6
instrumental_music	-9.0	0.2	0.3602723665223665	0.0184427878391583				human	7
instrumental_music	-9.0	0.2666666666666666	0.3602723665223665	0.0184427878391583				human	8
instrumental_music	-9.0	0.5	0.3602723665223665	0.0184427878391583				human	9
instrumental_music	-9.0	0.3333333333333333	0.3602723665223665	0.0184427878391583				human	10
instrumental_music	-9.0	0.3333333333333333	0.3602723665223665	0.0184427878391583				human	11
instrumental_music	-9.0	0.4	0.3602723665223665	0.0184427878391583				human	12
instrumental_music	-9.0	0.5	0.3602723665223665	0.0184427878391583				human	13
instrumental_music	-9.0	0.4	0.3602723665223665	0.0184427878391583				human	14
instrumental_music	-9.0	0.3571428571428571	0.3602723665223665	0.0184427878391583				human	15
instrumental_music	-9.0	0.1428571428571428	0.3602723665223665	0.0184427878391583				human	16
instrumental_music	-9.0	0.6428571428571429	0.3602723665223665	0.0184427878391583				human	17
instrumental_music	-9.0	0.25	0.3602723665223665	0.0184427878391583				human	18
instrumental_music	-9.0	0.2857142857142857	0.3602723665223665	0.0184427878391583				human	19
instrumental_music	-9.0	0.5	0.3602723665223665	0.0184427878391583				human	20
instrumental_music	-9.0	0.4285714285714285	0.3602723665223665	0.0184427878391583				human	21
instrumental_music	-9.0	0.2857142857142857	0.3602723665223665	0.0184427878391583				human	22
instrumental_music	-9.0	0.4666666666666667	0.3602723665223665	0.0184427878391583				human	23
instrumental_music	-9.0	0.25	0.3602723665223665	0.0184427878391583				human	24
instrumental_music	-9.0	0.2857142857142857	0.3602723665223665	0.0184427878391583				human	25
instrumental_music	-9.0	0.1333333333333333	0.3602723665223665	0.0184427878391583				human	26
instrumental_music	-9.0	0.6	0.3602723665223665	0.0184427878391583				human	27
instrumental_music	-9.0	0.375	0.3602723665223665	0.0184427878391583				human	28
instrumental_music	-9.0	0.4285714285714285	0.3602723665223665	0.0184427878391583				human	29
instrumental_music	-9.0	0.4666666666666667	0.3602723665223665	0.0184427878391583				human	30
instrumental_music	-9.0	0.3333333333333333	0.3602723665223665	0.0184427878391583				human	31
instrumental_music	-9.0	0.4	0.3602723665223665	0.0184427878391583				human	32
instrumental_music	-9.0	0.3333333333333333	0.3602723665223665	0.0184427878391583				human	33
instrumental_music	-9.0	0.2666666666666666	0.3602723665223665	0.0184427878391583				human	34
instrumental_music	-9.0	0.4444444444444444	0.3602723665223665	0.0184427878391583				human	35
instrumental_music	-9.0	0.3571428571428571	0.3602723665223665	0.0184427878391583				human	36
instrumental_music	-9.0	0.5714285714285714	0.3602723665223665	0.0184427878391583				human	37
instrumental_music	-9.0	0.2	0.3602723665223665	0.0184427878391583				human	38
instrumental_music	-9.0	0.3333333333333333	0.3602723665223665	0.0184427878391583				human	39
instrumental_music	-9.0	0.4444444444444444	0.3602723665223665	0.0184427878391583				human	40
instrumental_music	-9.0	0.3571428571428571	0.3602723665223665	0.0184427878391583				human	41
instrumental_music	-9.0	0.4285714285714285	0.3602723665223665	0.0184427878391583				human	42
instrumental_music	-9.0	0.2666666666666666	0.3602723665223665	0.0184427878391583				human	43
instrumental_music	-6.0	0.6666666666666666	0.43360030121393756	0.024660434025539215				human	0
instrumental_music	-6.0	0.2666666666666666	0.43360030121393756	0.024660434025539215				human	1
instrumental_music	-6.0	0.5384615384615384	0.43360030121393756	0.024660434025539215				human	2
instrumental_music	-6.0	0.2857142857142857	0.43360030121393756	0.024660434025539215				human	3
instrumental_music	-6.0	0.4666666666666667	0.43360030121393756	0.024660434025539215				human	4
instrumental_music	-6.0	0.3333333333333333	0.43360030121393756	0.024660434025539215				human	5
instrumental_music	-6.0	0.5714285714285714	0.43360030121393756	0.024660434025539215				human	6
instrumental_music	-6.0	0.5333333333333333	0.43360030121393756	0.024660434025539215				human	7
instrumental_music	-6.0	0.5333333333333333	0.43360030121393756	0.024660434025539215				human	8
instrumental_music	-6.0	0.2142857142857142	0.43360030121393756	0.024660434025539215				human	9
instrumental_music	-6.0	0.5	0.43360030121393756	0.024660434025539215				human	10
instrumental_music	-6.0	0.6	0.43360030121393756	0.024660434025539215				human	11
instrumental_music	-6.0	0.4166666666666667	0.43360030121393756	0.024660434025539215				human	12
instrumental_music	-6.0	0.3076923076923077	0.43360030121393756	0.024660434025539215				human	13
instrumental_music	-6.0	0.6428571428571429	0.43360030121393756	0.024660434025539215				human	14
instrumental_music	-6.0	0.3076923076923077	0.43360030121393756	0.024660434025539215				human	15
instrumental_music	-6.0	0.2666666666666666	0.43360030121393756	0.024660434025539215				human	16
instrumental_music	-6.0	0.5333333333333333	0.43360030121393756	0.024660434025539215				human	17
instrumental_music	-6.0	0.4285714285714285	0.43360030121393756	0.024660434025539215				human	18
instrumental_music	-6.0	0.4	0.43360030121393756	0.024660434025539215				human	19
instrumental_music	-6.0	0.2857142857142857	0.43360030121393756	0.024660434025539215				human	20
instrumental_music	-6.0	0.4285714285714285	0.43360030121393756	0.024660434025539215				human	21
instrumental_music	-6.0	0.0	0.43360030121393756	0.024660434025539215				human	22
instrumental_music	-6.0	0.3333333333333333	0.43360030121393756	0.024660434025539215				human	23
instrumental_music	-6.0	0.4	0.43360030121393756	0.024660434025539215				human	24
instrumental_music	-6.0	0.2727272727272727	0.43360030121393756	0.024660434025539215				human	25
instrumental_music	-6.0	0.6	0.43360030121393756	0.024660434025539215				human	26
instrumental_music	-6.0	0.5333333333333333	0.43360030121393756	0.024660434025539215				human	27
instrumental_music	-6.0	0.375	0.43360030121393756	0.024660434025539215				human	28
instrumental_music	-6.0	0.2666666666666666	0.43360030121393756	0.024660434025539215				human	29
instrumental_music	-6.0	0.2857142857142857	0.43360030121393756	0.024660434025539215				human	30
instrumental_music	-6.0	0.4	0.43360030121393756	0.024660434025539215				human	31
instrumental_music	-6.0	0.5	0.43360030121393756	0.024660434025539215				human	32
instrumental_music	-6.0	0.5333333333333333	0.43360030121393756	0.024660434025539215				human	33
instrumental_music	-6.0	0.2857142857142857	0.43360030121393756	0.024660434025539215				human	34
instrumental_music	-6.0	0.4285714285714285	0.43360030121393756	0.024660434025539215				human	35
instrumental_music	-6.0	0.2666666666666666	0.43360030121393756	0.024660434025539215				human	36
instrumental_music	-6.0	0.4666666666666667	0.43360030121393756	0.024660434025539215				human	37
instrumental_music	-6.0	0.5714285714285714	0.43360030121393756	0.024660434025539215				human	38
instrumental_music	-6.0	0.4285714285714285	0.43360030121393756	0.024660434025539215				human	39
instrumental_music	-6.0	0.4666666666666667	0.43360030121393756	0.024660434025539215				human	40
instrumental_music	-6.0	1.0	0.43360030121393756	0.024660434025539215				human	41
instrumental_music	-6.0	0.5	0.43360030121393756	0.024660434025539215				human	42
instrumental_music	-6.0	0.6363636363636364	0.43360030121393756	0.024660434025539215				human	43
instrumental_music	-3.0	0.2142857142857142	0.590308744286017	0.026525393018753767				human	0
instrumental_music	-3.0	0.6666666666666666	0.590308744286017	0.026525393018753767				human	1
instrumental_music	-3.0	0.4545454545454545	0.590308744286017	0.026525393018753767				human	2
instrumental_music	-3.0	0.4	0.590308744286017	0.026525393018753767				human	3
instrumental_music	-3.0	0.5333333333333333	0.590308744286017	0.026525393018753767				human	4
instrumental_music	-3.0	0.6428571428571429	0.590308744286017	0.026525393018753767				human	5
instrumental_music	-3.0	0.4666666666666667	0.590308744286017	0.026525393018753767				human	6
instrumental_music	-3.0	0.8666666666666667	0.590308744286017	0.026525393018753767				human	7
instrumental_music	-3.0	0.5	0.590308744286017	0.026525393018753767				human	8
instrumental_music	-3.0	0.6666666666666666	0.590308744286017	0.026525393018753767				human	9
instrumental_music	-3.0	0.7142857142857143	0.590308744286017	0.026525393018753767				human	10
instrumental_music	-3.0	0.5714285714285714	0.590308744286017	0.026525393018753767				human	11
instrumental_music	-3.0	0.6666666666666666	0.590308744286017	0.026525393018753767				human	12
instrumental_music	-3.0	0.7142857142857143	0.590308744286017	0.026525393018753767				human	13
instrumental_music	-3.0	0.6	0.590308744286017	0.026525393018753767				human	14
instrumental_music	-3.0	0.7142857142857143	0.590308744286017	0.026525393018753767				human	15
instrumental_music	-3.0	0.8	0.590308744286017	0.026525393018753767				human	16
instrumental_music	-3.0	0.5714285714285714	0.590308744286017	0.026525393018753767				human	17
instrumental_music	-3.0	0.2	0.590308744286017	0.026525393018753767				human	18
instrumental_music	-3.0	0.8181818181818182	0.590308744286017	0.026525393018753767				human	19
instrumental_music	-3.0	0.4	0.590308744286017	0.026525393018753767				human	20
instrumental_music	-3.0	0.5	0.590308744286017	0.026525393018753767				human	21
instrumental_music	-3.0	0.6428571428571429	0.590308744286017	0.026525393018753767				human	22
instrumental_music	-3.0	0.6923076923076923	0.590308744286017	0.026525393018753767				human	23
instrumental_music	-3.0	0.5	0.590308744286017	0.026525393018753767				human	24
instrumental_music	-3.0	0.5454545454545454	0.590308744286017	0.026525393018753767				human	25
instrumental_music	-3.0	0.7333333333333333	0.590308744286017	0.026525393018753767				human	26
instrumental_music	-3.0	0.6666666666666666	0.590308744286017	0.026525393018753767				human	27
instrumental_music	-3.0	0.9285714285714286	0.590308744286017	0.026525393018753767				human	28
instrumental_music	-3.0	0.4666666666666667	0.590308744286017	0.026525393018753767				human	29
instrumental_music	-3.0	0.5	0.590308744286017	0.026525393018753767				human	30
instrumental_music	-3.0	0.5	0.590308744286017	0.026525393018753767				human	31
instrumental_music	-3.0	0.7	0.590308744286017	0.026525393018753767				human	32
instrumental_music	-3.0	0.6428571428571429	0.590308744286017	0.026525393018753767				human	33
instrumental_music	-3.0	0.6428571428571429	0.590308744286017	0.026525393018753767				human	34
instrumental_music	-3.0	0.4285714285714285	0.590308744286017	0.026525393018753767				human	35
instrumental_music	-3.0	0.5333333333333333	0.590308744286017	0.026525393018753767				human	36
instrumental_music	-3.0	0.6666666666666666	0.590308744286017	0.026525393018753767				human	37
instrumental_music	-3.0	0.7333333333333333	0.590308744286017	0.026525393018753767				human	38
instrumental_music	-3.0	0.6428571428571429	0.590308744286017	0.026525393018753767				human	39
instrumental_music	-3.0	0.125	0.590308744286017	0.026525393018753767				human	40
instrumental_music	-3.0	1.0	0.590308744286017	0.026525393018753767				human	41
instrumental_music	-3.0	0.5	0.590308744286017	0.026525393018753767				human	42
instrumental_music	-3.0	0.5	0.590308744286017	0.026525393018753767				human	43
instrumental_music	0.0	0.75	0.6713424202060566	0.026281374052500656				human	0
instrumental_music	0.0	0.6428571428571429	0.6713424202060566	0.026281374052500656				human	1
instrumental_music	0.0	0.6666666666666666	0.6713424202060566	0.026281374052500656				human	2
instrumental_music	0.0	0.5333333333333333	0.6713424202060566	0.026281374052500656				human	3
instrumental_music	0.0	0.6666666666666666	0.6713424202060566	0.026281374052500656				human	4
instrumental_music	0.0	0.8	0.6713424202060566	0.026281374052500656				human	5
instrumental_music	0.0	0.7857142857142857	0.6713424202060566	0.026281374052500656				human	6
instrumental_music	0.0	0.5714285714285714	0.6713424202060566	0.026281374052500656				human	7
instrumental_music	0.0	0.6428571428571429	0.6713424202060566	0.026281374052500656				human	8
instrumental_music	0.0	0.5	0.6713424202060566	0.026281374052500656				human	9
instrumental_music	0.0	0.7777777777777778	0.6713424202060566	0.026281374052500656				human	10
instrumental_music	0.0	0.7142857142857143	0.6713424202060566	0.026281374052500656				human	11
instrumental_music	0.0	0.7333333333333333	0.6713424202060566	0.026281374052500656				human	12
instrumental_music	0.0	0.4	0.6713424202060566	0.026281374052500656				human	13
instrumental_music	0.0	0.4285714285714285	0.6713424202060566	0.026281374052500656				human	14
instrumental_music	0.0	0.0	0.6713424202060566	0.026281374052500656				human	15
instrumental_music	0.0	0.7142857142857143	0.6713424202060566	0.026281374052500656				human	16
instrumental_music	0.0	0.9285714285714286	0.6713424202060566	0.026281374052500656				human	17
instrumental_music	0.0	0.6	0.6713424202060566	0.026281374052500656				human	18
instrumental_music	0.0	0.5714285714285714	0.6713424202060566	0.026281374052500656				human	19
instrumental_music	0.0	0.5714285714285714	0.6713424202060566	0.026281374052500656				human	20
instrumental_music	0.0	0.8	0.6713424202060566	0.026281374052500656				human	21
instrumental_music	0.0	0.9090909090909092	0.6713424202060566	0.026281374052500656				human	22
instrumental_music	0.0	0.4	0.6713424202060566	0.026281374052500656				human	23
instrumental_music	0.0	0.7333333333333333	0.6713424202060566	0.026281374052500656				human	24
instrumental_music	0.0	0.8666666666666667	0.6713424202060566	0.026281374052500656				human	25
instrumental_music	0.0	0.6153846153846154	0.6713424202060566	0.026281374052500656				human	26
instrumental_music	0.0	0.7857142857142857	0.6713424202060566	0.026281374052500656				human	27
instrumental_music	0.0	0.6666666666666666	0.6713424202060566	0.026281374052500656				human	28
instrumental_music	0.0	0.7333333333333333	0.6713424202060566	0.026281374052500656				human	29
instrumental_music	0.0	0.5333333333333333	0.6713424202060566	0.026281374052500656				human	30
instrumental_music	0.0	0.8	0.6713424202060566	0.026281374052500656				human	31
instrumental_music	0.0	0.6428571428571429	0.6713424202060566	0.026281374052500656				human	32
instrumental_music	0.0	0.6153846153846154	0.6713424202060566	0.026281374052500656				human	33
instrumental_music	0.0	0.6428571428571429	0.6713424202060566	0.026281374052500656				human	34
instrumental_music	0.0	0.8571428571428571	0.6713424202060566	0.026281374052500656				human	35
instrumental_music	0.0	0.7857142857142857	0.6713424202060566	0.026281374052500656				human	36
instrumental_music	0.0	0.4285714285714285	0.6713424202060566	0.026281374052500656				human	37
instrumental_music	0.0	0.5333333333333333	0.6713424202060566	0.026281374052500656				human	38
instrumental_music	0.0	0.8333333333333334	0.6713424202060566	0.026281374052500656				human	39
instrumental_music	0.0	0.7857142857142857	0.6713424202060566	0.026281374052500656				human	40
instrumental_music	0.0	0.8571428571428571	0.6713424202060566	0.026281374052500656				human	41
instrumental_music	0.0	0.8571428571428571	0.6713424202060566	0.026281374052500656				human	42
instrumental_music	0.0	0.8571428571428571	0.6713424202060566	0.026281374052500656				human	43
instrumental_music	3.0	0.5	0.7465847914711552	0.022023167869037283				human	0
instrumental_music	3.0	0.7142857142857143	0.7465847914711552	0.022023167869037283				human	1
instrumental_music	3.0	0.4666666666666667	0.7465847914711552	0.022023167869037283				human	2
instrumental_music	3.0	0.9333333333333332	0.7465847914711552	0.022023167869037283				human	3
instrumental_music	3.0	0.6363636363636364	0.7465847914711552	0.022023167869037283				human	4
instrumental_music	3.0	0.8666666666666667	0.7465847914711552	0.022023167869037283				human	5
instrumental_music	3.0	0.8571428571428571	0.7465847914711552	0.022023167869037283				human	6
instrumental_music	3.0	0.8571428571428571	0.7465847914711552	0.022023167869037283				human	7
instrumental_music	3.0	0.8	0.7465847914711552	0.022023167869037283				human	8
instrumental_music	3.0	0.7142857142857143	0.7465847914711552	0.022023167869037283				human	9
instrumental_music	3.0	0.7142857142857143	0.7465847914711552	0.022023167869037283				human	10
instrumental_music	3.0	0.8666666666666667	0.7465847914711552	0.022023167869037283				human	11
instrumental_music	3.0	0.5333333333333333	0.7465847914711552	0.022023167869037283				human	12
instrumental_music	3.0	0.6923076923076923	0.7465847914711552	0.022023167869037283				human	13
instrumental_music	3.0	0.9285714285714286	0.7465847914711552	0.022023167869037283				human	14
instrumental_music	3.0	0.7	0.7465847914711552	0.022023167869037283				human	15
instrumental_music	3.0	0.6428571428571429	0.7465847914711552	0.022023167869037283				human	16
instrumental_music	3.0	0.7333333333333333	0.7465847914711552	0.022023167869037283				human	17
instrumental_music	3.0	0.9285714285714286	0.7465847914711552	0.022023167869037283				human	18
instrumental_music	3.0	0.7333333333333333	0.7465847914711552	0.022023167869037283				human	19
instrumental_music	3.0	0.4666666666666667	0.7465847914711552	0.022023167869037283				human	20
instrumental_music	3.0	0.8666666666666667	0.7465847914711552	0.022023167869037283				human	21
instrumental_music	3.0	0.7142857142857143	0.7465847914711552	0.022023167869037283				human	22
instrumental_music	3.0	0.6	0.7465847914711552	0.022023167869037283				human	23
instrumental_music	3.0	0.7777777777777778	0.7465847914711552	0.022023167869037283				human	24
instrumental_music	3.0	0.8	0.7465847914711552	0.022023167869037283				human	25
instrumental_music	3.0	0.75	0.7465847914711552	0.022023167869037283				human	26
instrumental_music	3.0	0.9230769230769232	0.7465847914711552	0.022023167869037283				human	27
instrumental_music	3.0	0.5	0.7465847914711552	0.022023167869037283				human	28
instrumental_music	3.0	1.0	0.7465847914711552	0.022023167869037283				human	29
instrumental_music	3.0	0.8571428571428571	0.7465847914711552	0.022023167869037283				human	30
instrumental_music	3.0	0.875	0.7465847914711552	0.022023167869037283				human	31
instrumental_music	3.0	0.5714285714285714	0.7465847914711552	0.022023167869037283				human	32
instrumental_music	3.0	0.8	0.7465847914711552	0.022023167869037283				human	33
instrumental_music	3.0	0.6428571428571429	0.7465847914711552	0.022023167869037283				human	34
instrumental_music	3.0	0.9	0.7465847914711552	0.022023167869037283				human	35
instrumental_music	3.0	0.9285714285714286	0.7465847914711552	0.022023167869037283				human	36
instrumental_music	3.0	0.7857142857142857	0.7465847914711552	0.022023167869037283				human	37
instrumental_music	3.0	0.4545454545454545	0.7465847914711552	0.022023167869037283				human	38
instrumental_music	3.0	0.8333333333333334	0.7465847914711552	0.022023167869037283				human	39
instrumental_music	3.0	0.8571428571428571	0.7465847914711552	0.022023167869037283				human	40
instrumental_music	3.0	0.7692307692307693	0.7465847914711552	0.022023167869037283				human	41
instrumental_music	3.0	0.7857142857142857	0.7465847914711552	0.022023167869037283				human	42
instrumental_music	3.0	0.5714285714285714	0.7465847914711552	0.022023167869037283				human	43
instrumental_music	inf	0.8	0.8158216783216783	0.019683358761233834				human	0
instrumental_music	inf	1.0	0.8158216783216783	0.019683358761233834				human	1
instrumental_music	inf	0.8571428571428571	0.8158216783216783	0.019683358761233834				human	2
instrumental_music	inf	0.6428571428571429	0.8158216783216783	0.019683358761233834				human	3
instrumental_music	inf	0.8333333333333334	0.8158216783216783	0.019683358761233834				human	4
instrumental_music	inf	0.7142857142857143	0.8158216783216783	0.019683358761233834				human	5
instrumental_music	inf	0.8461538461538461	0.8158216783216783	0.019683358761233834				human	6
instrumental_music	inf	0.7333333333333333	0.8158216783216783	0.019683358761233834				human	7
instrumental_music	inf	0.7142857142857143	0.8158216783216783	0.019683358761233834				human	8
instrumental_music	inf	0.7857142857142857	0.8158216783216783	0.019683358761233834				human	9
instrumental_music	inf	1.0	0.8158216783216783	0.019683358761233834				human	10
instrumental_music	inf	0.9333333333333332	0.8158216783216783	0.019683358761233834				human	11
instrumental_music	inf	1.0	0.8158216783216783	0.019683358761233834				human	12
instrumental_music	inf	0.5	0.8158216783216783	0.019683358761233834				human	13
instrumental_music	inf	0.8571428571428571	0.8158216783216783	0.019683358761233834				human	14
instrumental_music	inf	0.6666666666666666	0.8158216783216783	0.019683358761233834				human	15
instrumental_music	inf	0.7333333333333333	0.8158216783216783	0.019683358761233834				human	16
instrumental_music	inf	0.7857142857142857	0.8158216783216783	0.019683358761233834				human	17
instrumental_music	inf	0.7857142857142857	0.8158216783216783	0.019683358761233834				human	18
instrumental_music	inf	0.9	0.8158216783216783	0.019683358761233834				human	19
instrumental_music	inf	1.0	0.8158216783216783	0.019683358761233834				human	20
instrumental_music	inf	0.9166666666666666	0.8158216783216783	0.019683358761233834				human	21
instrumental_music	inf	0.7333333333333333	0.8158216783216783	0.019683358761233834				human	22
instrumental_music	inf	0.8666666666666667	0.8158216783216783	0.019683358761233834				human	23
instrumental_music	inf	0.7333333333333333	0.8158216783216783	0.019683358761233834				human	24
instrumental_music	inf	0.9285714285714286	0.8158216783216783	0.019683358761233834				human	25
instrumental_music	inf	0.8666666666666667	0.8158216783216783	0.019683358761233834				human	26
instrumental_music	inf	0.6	0.8158216783216783	0.019683358761233834				human	27
instrumental_music	inf	0.7142857142857143	0.8158216783216783	0.019683358761233834				human	28
instrumental_music	inf	0.7142857142857143	0.8158216783216783	0.019683358761233834				human	29
instrumental_music	inf	1.0	0.8158216783216783	0.019683358761233834				human	30
instrumental_music	inf	0.8571428571428571	0.8158216783216783	0.019683358761233834				human	31
instrumental_music	inf	1.0	0.8158216783216783	0.019683358761233834				human	32
instrumental_music	inf	0.7142857142857143	0.8158216783216783	0.019683358761233834				human	33
instrumental_music	inf	0.6666666666666666	0.8158216783216783	0.019683358761233834				human	34
instrumental_music	inf	0.9285714285714286	0.8158216783216783	0.019683358761233834				human	35
instrumental_music	inf	0.9333333333333332	0.8158216783216783	0.019683358761233834				human	36
instrumental_music	inf	0.7857142857142857	0.8158216783216783	0.019683358761233834				human	37
instrumental_music	inf	0.9333333333333332	0.8158216783216783	0.019683358761233834				human	38
instrumental_music	inf	0.8666666666666667	0.8158216783216783	0.019683358761233834				human	39
instrumental_music	inf	0.8571428571428571	0.8158216783216783	0.019683358761233834				human	40
instrumental_music	inf	0.8571428571428571	0.8158216783216783	0.019683358761233834				human	41
instrumental_music	inf	0.4666666666666667	0.8158216783216783	0.019683358761233834				human	42
instrumental_music	inf	0.8666666666666667	0.8158216783216783	0.019683358761233834				human	43
stationary_noise	-9.0	0.0	0.04774695001967728	0.009555380015873282				human	0
stationary_noise	-9.0	0.0	0.04774695001967728	0.009555380015873282				human	1
stationary_noise	-9.0	0.0	0.04774695001967728	0.009555380015873282				human	2
stationary_noise	-9.0	0.0666666666666666	0.04774695001967728	0.009555380015873282				human	3
stationary_noise	-9.0	0.0	0.04774695001967728	0.009555380015873282				human	4
stationary_noise	-9.0	0.0	0.04774695001967728	0.009555380015873282				human	5
stationary_noise	-9.0	0.1428571428571428	0.04774695001967728	0.009555380015873282				human	6
stationary_noise	-9.0	0.0	0.04774695001967728	0.009555380015873282				human	7
stationary_noise	-9.0	0.0	0.04774695001967728	0.009555380015873282				human	8
stationary_noise	-9.0	0.3333333333333333	0.04774695001967728	0.009555380015873282				human	9
stationary_noise	-9.0	0.0	0.04774695001967728	0.009555380015873282				human	10
stationary_noise	-9.0	0.0	0.04774695001967728	0.009555380015873282				human	11
stationary_noise	-9.0	0.0	0.04774695001967728	0.009555380015873282				human	12
stationary_noise	-9.0	0.0	0.04774695001967728	0.009555380015873282				human	13
stationary_noise	-9.0	0.0666666666666666	0.04774695001967728	0.009555380015873282				human	14
stationary_noise	-9.0	0.1333333333333333	0.04774695001967728	0.009555380015873282				human	15
stationary_noise	-9.0	0.0714285714285714	0.04774695001967728	0.009555380015873282				human	16
stationary_noise	-9.0	0.1428571428571428	0.04774695001967728	0.009555380015873282				human	17
stationary_noise	-9.0	0.0	0.04774695001967728	0.009555380015873282				human	18
stationary_noise	-9.0	0.0	0.04774695001967728	0.009555380015873282				human	19
stationary_noise	-9.0	0.0666666666666666	0.04774695001967728	0.009555380015873282				human	20
stationary_noise	-9.0	0.0714285714285714	0.04774695001967728	0.009555380015873282				human	21
stationary_noise	-9.0	0.0666666666666666	0.04774695001967728	0.009555380015873282				human	22
stationary_noise	-9.0	0.0	0.04774695001967728	0.009555380015873282				human	23
stationary_noise	-9.0	0.0909090909090909	0.04774695001967728	0.009555380015873282				human	24
stationary_noise	-9.0	0.0714285714285714	0.04774695001967728	0.009555380015873282				human	25
stationary_noise	-9.0	0.0	0.04774695001967728	0.009555380015873282				human	26
stationary_noise	-9.0	0.0666666666666666	0.04774695001967728	0.009555380015873282				human	27
stationary_noise	-9.0	0.1	0.04774695001967728	0.009555380015873282				human	28
stationary_noise	-9.0	0.0	0.04774695001967728	0.009555380015873282				human	29
stationary_noise	-9.0	0.0714285714285714	0.04774695001967728	0.009555380015873282				human	30
stationary_noise	-9.0	0.0	0.04774695001967728	0.009555380015873282				human	31
stationary_noise	-9.0	0.0714285714285714	0.04774695001967728	0.009555380015873282				human	32
stationary_noise	-9.0	0.0	0.04774695001967728	0.009555380015873282				human	33
stationary_noise	-9.0	0.0666666666666666	0.04774695001967728	0.009555380015873282				human	34
stationary_noise	-9.0	0.0909090909090909	0.04774695001967728	0.009555380015873282				human	35
stationary_noise	-9.0	0.0666666666666666	0.04774695001967728	0.009555380015873282				human	36
stationary_noise	-9.0	0.0714285714285714	0.04774695001967728	0.009555380015873282				human	37
stationary_noise	-9.0	0.0	0.04774695001967728	0.009555380015873282				human	38
stationary_noise	-9.0	0.0	0.04774695001967728	0.009555380015873282				human	39
stationary_noise	-9.0	0.1	0.04774695001967728	0.009555380015873282				human	40
stationary_noise	-9.0	0.0	0.04774695001967728	0.009555380015873282				human	41
stationary_noise	-9.0	0.0714285714285714	0.04774695001967728	0.009555380015873282				human	42
stationary_noise	-9.0	0.0	0.04774695001967728	0.009555380015873282				human	43
stationary_noise	-6.0	0.2727272727272727	0.18718264059173145	0.016530169828994724				human	0
stationary_noise	-6.0	0.0	0.18718264059173145	0.016530169828994724				human	1
stationary_noise	-6.0	0.2307692307692307	0.18718264059173145	0.016530169828994724				human	2
stationary_noise	-6.0	0.2	0.18718264059173145	0.016530169828994724				human	3
stationary_noise	-6.0	0.2142857142857142	0.18718264059173145	0.016530169828994724				human	4
stationary_noise	-6.0	0.2857142857142857	0.18718264059173145	0.016530169828994724				human	5
stationary_noise	-6.0	0.3333333333333333	0.18718264059173145	0.016530169828994724				human	6
stationary_noise	-6.0	0.2	0.18718264059173145	0.016530169828994724				human	7
stationary_noise	-6.0	0.3571428571428571	0.18718264059173145	0.016530169828994724				human	8
stationary_noise	-6.0	0.2142857142857142	0.18718264059173145	0.016530169828994724				human	9
stationary_noise	-6.0	0.0714285714285714	0.18718264059173145	0.016530169828994724				human	10
stationary_noise	-6.0	0.3333333333333333	0.18718264059173145	0.016530169828994724				human	11
stationary_noise	-6.0	0.0	0.18718264059173145	0.016530169828994724				human	12
stationary_noise	-6.0	0.0666666666666666	0.18718264059173145	0.016530169828994724				human	13
stationary_noise	-6.0	0.3333333333333333	0.18718264059173145	0.016530169828994724				human	14
stationary_noise	-6.0	0.1	0.18718264059173145	0.016530169828994724				human	15
stationary_noise	-6.0	0.1333333333333333	0.18718264059173145	0.016530169828994724				human	16
stationary_noise	-6.0	0.3333333333333333	0.18718264059173145	0.016530169828994724				human	17
stationary_noise	-6.0	0.0714285714285714	0.18718264059173145	0.016530169828994724				human	18
stationary_noise	-6.0	0.1428571428571428	0.18718264059173145	0.016530169828994724				human	19
stationary_noise	-6.0	0.1428571428571428	0.18718264059173145	0.016530169828994724				human	20
stationary_noise	-6.0	0.2	0.18718264059173145	0.016530169828994724				human	21
stationary_noise	-6.0	0.0	0.18718264059173145	0.016530169828994724				human	22
stationary_noise	-6.0	0.25	0.18718264059173145	0.016530169828994724				human	23
stationary_noise	-6.0	0.0714285714285714	0.18718264059173145	0.016530169828994724				human	24
stationary_noise	-6.0	0.0	0.18718264059173145	0.016530169828994724				human	25
stationary_noise	-6.0	0.1428571428571428	0.18718264059173145	0.016530169828994724				human	26
stationary_noise	-6.0	0.3333333333333333	0.18718264059173145	0.016530169828994724				human	27
stationary_noise	-6.0	0.1111111111111111	0.18718264059173145	0.016530169828994724				human	28
stationary_noise	-6.0	0.0714285714285714	0.18718264059173145	0.016530169828994724				human	29
stationary_noise	-6.0	0.2	0.18718264059173145	0.016530169828994724				human	30
stationary_noise	-6.0	0.2666666666666666	0.18718264059173145	0.016530169828994724				human	31
stationary_noise	-6.0	0.1428571428571428	0.18718264059173145	0.016530169828994724				human	32
stationary_noise	-6.0	0.1428571428571428	0.18718264059173145	0.016530169828994724				human	33
stationary_noise	-6.0	0.1333333333333333	0.18718264059173145	0.016530169828994724				human	34
stationary_noise	-6.0	0.3333333333333333	0.18718264059173145	0.016530169828994724				human	35
stationary_noise	-6.0	0.2	0.18718264059173145	0.016530169828994724				human	36
stationary_noise	-6.0	0.3571428571428571	0.18718264059173145	0.016530169828994724				human	37
stationary_noise	-6.0	0.2142857142857142	0.18718264059173145	0.016530169828994724				human	38
stationary_noise	-6.0	0.1428571428571428	0.18718264059173145	0.016530169828994724				human	39
stationary_noise	-6.0	0.0714285714285714	0.18718264059173145	0.016530169828994724				human	40
stationary_noise	-6.0	0.2	0.18718264059173145	0.016530169828994724				human	41
stationary_noise	-6.0	0.4	0.18718264059173145	0.016530169828994724				human	42
stationary_noise	-6.0	0.2142857142857142	0.18718264059173145	0.016530169828994724				human	43
stationary_noise	-3.0	0.4666666666666667	0.41245818575364024	0.0244725987534875				human	0
stationary_noise	-3.0	0.5	0.41245818575364024	0.0244725987534875				human	1
stationary_noise	-3.0	0.0833333333333333	0.41245818575364024	0.0244725987534875				human	2
stationary_noise	-3.0	0.3333333333333333	0.41245818575364024	0.0244725987534875				human	3
stationary_noise	-3.0	0.4666666666666667	0.41245818575364024	0.0244725987534875				human	4
stationary_noise	-3.0	0.3571428571428571	0.41245818575364024	0.0244725987534875				human	5
stationary_noise	-3.0	0.4	0.41245818575364024	0.0244725987534875				human	6
stationary_noise	-3.0	0.3571428571428571	0.41245818575364024	0.0244725987534875				human	7
stationary_noise	-3.0	0.5	0.41245818575364024	0.0244725987534875				human	8
stationary_noise	-3.0	0.5714285714285714	0.41245818575364024	0.0244725987534875				human	9
stationary_noise	-3.0	0.4285714285714285	0.41245818575364024	0.0244725987534875				human	10
stationary_noise	-3.0	0.3571428571428571	0.41245818575364024	0.0244725987534875				human	11
stationary_noise	-3.0	0.6	0.41245818575364024	0.0244725987534875				human	12
stationary_noise	-3.0	0.4666666666666667	0.41245818575364024	0.0244725987534875				human	13
stationary_noise	-3.0	0.4285714285714285	0.41245818575364024	0.0244725987534875				human	14
stationary_noise	-3.0	0.1333333333333333	0.41245818575364024	0.0244725987534875				human	15
stationary_noise	-3.0	0.5	0.41245818575364024	0.0244725987534875				human	16
stationary_noise	-3.0	0.4	0.41245818575364024	0.0244725987534875				human	17
stationary_noise	-3.0	0.3636363636363636	0.41245818575364024	0.0244725987534875				human	18
stationary_noise	-3.0	0.25	0.41245818575364024	0.0244725987534875				human	19
stationary_noise	-3.0	0.6428571428571429	0.41245818575364024	0.0244725987534875				human	20
stationary_noise	-3.0	0.2142857142857142	0.41245818575364024	0.0244725987534875				human	21
stationary_noise	-3.0	0.6428571428571429	0.41245818575364024	0.0244725987534875				human	22
stationary_noise	-3.0	0.6428571428571429	0.41245818575364024	0.0244725987534875				human	23
stationary_noise	-3.0	0.3	0.41245818575364024	0.0244725987534875				human	24
stationary_noise	-3.0	0.3333333333333333	0.41245818575364024	0.0244725987534875				human	25
stationary_noise	-3.0	0.4	0.41245818575364024	0.0244725987534875				human	26
stationary_noise	-3.0	0.5333333333333333	0.41245818575364024	0.0244725987534875				human	27
stationary_noise	-3.0	0.3571428571428571	0.41245818575364024	0.0244725987534875				human	28
stationary_noise	-3.0	0.7142857142857143	0.41245818575364024	0.0244725987534875				human	29
stationary_noise	-3.0	0.2666666666666666	0.41245818575364024	0.0244725987534875				human	30
stationary_noise	-3.0	0.3333333333333333	0.41245818575364024	0.0244725987534875				human	31
stationary_noise	-3.0	0.375	0.41245818575364024	0.0244725987534875				human	32
stationary_noise	-3.0	0.7333333333333333	0.41245818575364024	0.0244725987534875				human	33
stationary_noise	-3.0	0.6428571428571429	0.41245818575364024	0.0244725987534875				human	34
stationary_noise	-3.0	0.3333333333333333	0.41245818575364024	0.0244725987534875				human	35
stationary_noise	-3.0	0.4	0.41245818575364024	0.0244725987534875				human	36
stationary_noise	-3.0	0.1428571428571428	0.41245818575364024	0.0244725987534875				human	37
stationary_noise	-3.0	0.3571428571428571	0.41245818575364024	0.0244725987534875				human	38
stationary_noise	-3.0	0.5333333333333333	0.41245818575364024	0.0244725987534875				human	39
stationary_noise	-3.0	0.0	0.41245818575364024	0.0244725987534875				human	40
stationary_noise	-3.0	0.5	0.41245818575364024	0.0244725987534875				human	41
stationary_noise	-3.0	0.2857142857142857	0.41245818575364024	0.0244725987534875				human	42
stationary_noise	-3.0	0.5	0.41245818575364024	0.0244725987534875				human	43
stationary_noise	0.0	0.75	0.6392193034238489	0.02302674609962312				human	0
stationary_noise	0.0	0.5	0.6392193034238489	0.02302674609962312				human	1
stationary_noise	0.0	0.5	0.6392193034238489	0.02302674609962312				human	2
stationary_noise	0.0	0.7857142857142857	0.6392193034238489	0.02302674609962312				human	3
stationary_noise	0.0	0.6	0.6392193034238489	0.02302674609962312				human	4
stationary_noise	0.0	0.6428571428571429	0.6392193034238489	0.02302674609962312				human	5
stationary_noise	0.0	0.7333333333333333	0.6392193034238489	0.02302674609962312				human	6
stationary_noise	0.0	0.6	0.6392193034238489	0.02302674609962312				human	7
stationary_noise	0.0	0.6428571428571429	0.6392193034238489	0.02302674609962312				human	8
stationary_noise	0.0	0.625	0.6392193034238489	0.02302674609962312				human	9
stationary_noise	0.0	0.7142857142857143	0.6392193034238489	0.02302674609962312				human	10
stationary_noise	0.0	0.7142857142857143	0.6392193034238489	0.02302674609962312				human	11
stationary_noise	0.0	0.5333333333333333	0.6392193034238489	0.02302674609962312				human	12
stationary_noise	0.0	0.3333333333333333	0.6392193034238489	0.02302674609962312				human	13
stationary_noise	0.0	0.6666666666666666	0.6392193034238489	0.02302674609962312				human	14
stationary_noise	0.0	0.75	0.6392193034238489	0.02302674609962312				human	15
stationary_noise	0.0	0.5	0.6392193034238489	0.02302674609962312				human	16
stationary_noise	0.0	0.6	0.6392193034238489	0.02302674609962312				human	17
stationary_noise	0.0	0.5	0.6392193034238489	0.02302674609962312				human	18
stationary_noise	0.0	0.3571428571428571	0.6392193034238489	0.02302674609962312				human	19
stationary_noise	0.0	0.7857142857142857	0.6392193034238489	0.02302674609962312				human	20
stationary_noise	0.0	0.5714285714285714	0.6392193034238489	0.02302674609962312				human	21
stationary_noise	0.0	0.8	0.6392193034238489	0.02302674609962312				human	22
stationary_noise	0.0	0.5714285714285714	0.6392193034238489	0.02302674609962312				human	23
stationary_noise	0.0	0.7142857142857143	0.6392193034238489	0.02302674609962312				human	24
stationary_noise	0.0	0.6	0.6392193034238489	0.02302674609962312				human	25
stationary_noise	0.0	0.6363636363636364	0.6392193034238489	0.02302674609962312				human	26
stationary_noise	0.0	0.9285714285714286	0.6392193034238489	0.02302674609962312				human	27
stationary_noise	0.0	0.7142857142857143	0.6392193034238489	0.02302674609962312				human	28
stationary_noise	0.0	0.6666666666666666	0.6392193034238489	0.02302674609962312				human	29
stationary_noise	0.0	0.5714285714285714	0.6392193034238489	0.02302674609962312				human	30
stationary_noise	0.0	0.8	0.6392193034238489	0.02302674609962312				human	31
stationary_noise	0.0	0.6	0.6392193034238489	0.02302674609962312				human	32
stationary_noise	0.0	0.75	0.6392193034238489	0.02302674609962312				human	33
stationary_noise	0.0	0.5	0.6392193034238489	0.02302674609962312				human	34
stationary_noise	0.0	0.8	0.6392193034238489	0.02302674609962312				human	35
stationary_noise	0.0	0.7857142857142857	0.6392193034238489	0.02302674609962312				human	36
stationary_noise	0.0	0.6	0.6392193034238489	0.02302674609962312				human	37
stationary_noise	0.0	0.4285714285714285	0.6392193034238489	0.02302674609962312				human	38
stationary_noise	0.0	0.1666666666666666	0.6392193034238489	0.02302674609962312				human	39
stationary_noise	0.0	0.5714285714285714	0.6392193034238489	0.02302674609962312				human	40
stationary_noise	0.0	0.9285714285714286	0.6392193034238489	0.02302674609962312				human	41
stationary_noise	0.0	0.8	0.6392193034238489	0.02302674609962312				human	42
stationary_noise	0.0	0.7857142857142857	0.6392193034238489	0.02302674609962312				human	43
stationary_noise	3.0	0.6666666666666666	0.7419184351002532	0.017801806417850927				human	0
stationary_noise	3.0	0.6666666666666666	0.7419184351002532	0.017801806417850927				human	1
stationary_noise	3.0	0.5714285714285714	0.7419184351002532	0.017801806417850927				human	2
stationary_noise	3.0	0.7333333333333333	0.7419184351002532	0.017801806417850927				human	3
stationary_noise	3.0	0.5555555555555556	0.7419184351002532	0.017801806417850927				human	4
stationary_noise	3.0	0.8571428571428571	0.7419184351002532	0.017801806417850927				human	5
stationary_noise	3.0	0.8	0.7419184351002532	0.017801806417850927				human	6
stationary_noise	3.0	0.7142857142857143	0.7419184351002532	0.017801806417850927				human	7
stationary_noise	3.0	0.7142857142857143	0.7419184351002532	0.017801806417850927				human	8
stationary_noise	3.0	0.5714285714285714	0.7419184351002532	0.017801806417850927				human	9
stationary_noise	3.0	0.7333333333333333	0.7419184351002532	0.017801806417850927				human	10
stationary_noise	3.0	0.6666666666666666	0.7419184351002532	0.017801806417850927				human	11
stationary_noise	3.0	0.7857142857142857	0.7419184351002532	0.017801806417850927				human	12
stationary_noise	3.0	0.7272727272727273	0.7419184351002532	0.017801806417850927				human	13
stationary_noise	3.0	0.9333333333333332	0.7419184351002532	0.017801806417850927				human	14
stationary_noise	3.0	0.9	0.7419184351002532	0.017801806417850927				human	15
stationary_noise	3.0	0.6666666666666666	0.7419184351002532	0.017801806417850927				human	16
stationary_noise	3.0	0.6666666666666666	0.7419184351002532	0.017801806417850927				human	17
stationary_noise	3.0	0.8	0.7419184351002532	0.017801806417850927				human	18
stationary_noise	3.0	0.6428571428571429	0.7419184351002532	0.017801806417850927				human	19
stationary_noise	3.0	0.6	0.7419184351002532	0.017801806417850927				human	20
stationary_noise	3.0	0.7142857142857143	0.7419184351002532	0.017801806417850927				human	21
stationary_noise	3.0	0.8	0.7419184351002532	0.017801806417850927				human	22
stationary_noise	3.0	0.6	0.7419184351002532	0.017801806417850927				human	23
stationary_noise	3.0	0.7272727272727273	0.7419184351002532	0.017801806417850927				human	24
stationary_noise	3.0	0.9285714285714286	0.7419184351002532	0.017801806417850927				human	25
stationary_noise	3.0	1.0	0.7419184351002532	0.017801806417850927				human	26
stationary_noise	3.0	0.9285714285714286	0.7419184351002532	0.017801806417850927				human	27
stationary_noise	3.0	0.5555555555555556	0.7419184351002532	0.017801806417850927				human	28
stationary_noise	3.0	0.7142857142857143	0.7419184351002532	0.017801806417850927				human	29
stationary_noise	3.0	0.9333333333333332	0.7419184351002532	0.017801806417850927				human	30
stationary_noise	3.0	0.9	0.7419184351002532	0.017801806417850927				human	31
stationary_noise	3.0	0.5714285714285714	0.7419184351002532	0.017801806417850927				human	32
stationary_noise	3.0	0.8666666666666667	0.7419184351002532	0.017801806417850927				human	33
stationary_noise	3.0	0.7333333333333333	0.7419184351002532	0.017801806417850927				human	34
stationary_noise	3.0	0.7692307692307693	0.7419184351002532	0.017801806417850927				human	35
stationary_noise	3.0	0.7857142857142857	0.7419184351002532	0.017801806417850927				human	36
stationary_noise	3.0	0.6666666666666666	0.7419184351002532	0.017801806417850927				human	37
stationary_noise	3.0	0.8	0.7419184351002532	0.017801806417850927				human	38
stationary_noise	3.0	0.7	0.7419184351002532	0.017801806417850927				human	39
stationary_noise	3.0	0.9285714285714286	0.7419184351002532	0.017801806417850927				human	40
stationary_noise	3.0	0.6666666666666666	0.7419184351002532	0.017801806417850927				human	41
stationary_noise	3.0	0.7142857142857143	0.7419184351002532	0.017801806417850927				human	42
stationary_noise	3.0	0.6666666666666666	0.7419184351002532	0.017801806417850927				human	43
stationary_noise	inf	0.8	0.8158216783216783	0.019683358761233834				human	0
stationary_noise	inf	1.0	0.8158216783216783	0.019683358761233834				human	1
stationary_noise	inf	0.8571428571428571	0.8158216783216783	0.019683358761233834				human	2
stationary_noise	inf	0.6428571428571429	0.8158216783216783	0.019683358761233834				human	3
stationary_noise	inf	0.8333333333333334	0.8158216783216783	0.019683358761233834				human	4
stationary_noise	inf	0.7142857142857143	0.8158216783216783	0.019683358761233834				human	5
stationary_noise	inf	0.8461538461538461	0.8158216783216783	0.019683358761233834				human	6
stationary_noise	inf	0.7333333333333333	0.8158216783216783	0.019683358761233834				human	7
stationary_noise	inf	0.7142857142857143	0.8158216783216783	0.019683358761233834				human	8
stationary_noise	inf	0.7857142857142857	0.8158216783216783	0.019683358761233834				human	9
stationary_noise	inf	1.0	0.8158216783216783	0.019683358761233834				human	10
stationary_noise	inf	0.9333333333333332	0.8158216783216783	0.019683358761233834				human	11
stationary_noise	inf	1.0	0.8158216783216783	0.019683358761233834				human	12
stationary_noise	inf	0.5	0.8158216783216783	0.019683358761233834				human	13
stationary_noise	inf	0.8571428571428571	0.8158216783216783	0.019683358761233834				human	14
stationary_noise	inf	0.6666666666666666	0.8158216783216783	0.019683358761233834				human	15
stationary_noise	inf	0.7333333333333333	0.8158216783216783	0.019683358761233834				human	16
stationary_noise	inf	0.7857142857142857	0.8158216783216783	0.019683358761233834				human	17
stationary_noise	inf	0.7857142857142857	0.8158216783216783	0.019683358761233834				human	18
stationary_noise	inf	0.9	0.8158216783216783	0.019683358761233834				human	19
stationary_noise	inf	1.0	0.8158216783216783	0.019683358761233834				human	20
stationary_noise	inf	0.9166666666666666	0.8158216783216783	0.019683358761233834				human	21
stationary_noise	inf	0.7333333333333333	0.8158216783216783	0.019683358761233834				human	22
stationary_noise	inf	0.8666666666666667	0.8158216783216783	0.019683358761233834				human	23
stationary_noise	inf	0.7333333333333333	0.8158216783216783	0.019683358761233834				human	24
stationary_noise	inf	0.9285714285714286	0.8158216783216783	0.019683358761233834				human	25
stationary_noise	inf	0.8666666666666667	0.8158216783216783	0.019683358761233834				human	26
stationary_noise	inf	0.6	0.8158216783216783	0.019683358761233834				human	27
stationary_noise	inf	0.7142857142857143	0.8158216783216783	0.019683358761233834				human	28
stationary_noise	inf	0.7142857142857143	0.8158216783216783	0.019683358761233834				human	29
stationary_noise	inf	1.0	0.8158216783216783	0.019683358761233834				human	30
stationary_noise	inf	0.8571428571428571	0.8158216783216783	0.019683358761233834				human	31
stationary_noise	inf	1.0	0.8158216783216783	0.019683358761233834				human	32
stationary_noise	inf	0.7142857142857143	0.8158216783216783	0.019683358761233834				human	33
stationary_noise	inf	0.6666666666666666	0.8158216783216783	0.019683358761233834				human	34
stationary_noise	inf	0.9285714285714286	0.8158216783216783	0.019683358761233834				human	35
stationary_noise	inf	0.9333333333333332	0.8158216783216783	0.019683358761233834				human	36
stationary_noise	inf	0.7857142857142857	0.8158216783216783	0.019683358761233834				human	37
stationary_noise	inf	0.9333333333333332	0.8158216783216783	0.019683358761233834				human	38
stationary_noise	inf	0.8666666666666667	0.8158216783216783	0.019683358761233834				human	39
stationary_noise	inf	0.8571428571428571	0.8158216783216783	0.019683358761233834				human	40
stationary_noise	inf	0.8571428571428571	0.8158216783216783	0.019683358761233834				human	41
stationary_noise	inf	0.4666666666666667	0.8158216783216783	0.019683358761233834				human	42
stationary_noise	inf	0.8666666666666667	0.8158216783216783	0.019683358761233834				human	43
auditory_scenes	-9.0	0.2074468085106383	0.1976063829787234	0.005840980996464231	0.48404255319148937	0.4611702127659575	0.008514331350030473	50	arch0_0000
auditory_scenes	-9.0	0.1702127659574468	0.1976063829787234	0.005840980996464231	0.4228723404255319	0.4611702127659575	0.008514331350030473	50	arch0_0001
auditory_scenes	-9.0	0.2074468085106383	0.1976063829787234	0.005840980996464231	0.4973404255319149	0.4611702127659575	0.008514331350030473	50	arch0_0002
auditory_scenes	-9.0	0.18351063829787234	0.1976063829787234	0.005840980996464231	0.5	0.4611702127659575	0.008514331350030473	50	arch0_0004
auditory_scenes	-9.0	0.19148936170212766	0.1976063829787234	0.005840980996464231	0.47606382978723405	0.4611702127659575	0.008514331350030473	50	arch0_0006
auditory_scenes	-9.0	0.22340425531914893	0.1976063829787234	0.005840980996464231	0.43617021276595747	0.4611702127659575	0.008514331350030473	50	arch0_0007
auditory_scenes	-9.0	0.1702127659574468	0.1976063829787234	0.005840980996464231	0.4441489361702128	0.4611702127659575	0.008514331350030473	50	arch0_0008
auditory_scenes	-9.0	0.2047872340425532	0.1976063829787234	0.005840980996464231	0.43882978723404253	0.4611702127659575	0.008514331350030473	50	arch0_0009
auditory_scenes	-9.0	0.19946808510638298	0.1976063829787234	0.005840980996464231	0.4521276595744681	0.4611702127659575	0.008514331350030473	50	arch0_0016
auditory_scenes	-9.0	0.21808510638297873	0.1976063829787234	0.005840980996464231	0.4601063829787234	0.4611702127659575	0.008514331350030473	50	arch0_0017
auditory_scenes	-6.0	0.34574468085106386	0.34574468085106386	0.0036336704843828328	0.6622340425531915	0.6542553191489362	0.010061177985185176	50	arch0_0000
auditory_scenes	-6.0	0.34574468085106386	0.34574468085106386	0.0036336704843828328	0.6170212765957447	0.6542553191489362	0.010061177985185176	50	arch0_0001
auditory_scenes	-6.0	0.36436170212765956	0.34574468085106386	0.0036336704843828328	0.7101063829787234	0.6542553191489362	0.010061177985185176	50	arch0_0002
auditory_scenes	-6.0	0.3404255319148936	0.34574468085106386	0.0036336704843828328	0.7047872340425532	0.6542553191489362	0.010061177985185176	50	arch0_0004
auditory_scenes	-6.0	0.35106382978723405	0.34574468085106386	0.0036336704843828328	0.6409574468085106	0.6542553191489362	0.010061177985185176	50	arch0_0006
auditory_scenes	-6.0	0.3351063829787234	0.34574468085106386	0.0036336704843828328	0.6382978723404256	0.6542553191489362	0.010061177985185176	50	arch0_0007
auditory_scenes	-6.0	0.3377659574468085	0.34574468085106386	0.0036336704843828328	0.648936170212766	0.6542553191489362	0.010061177985185176	50	arch0_0008
auditory_scenes	-6.0	0.34308510638297873	0.34574468085106386	0.0036336704843828328	0.6170212765957447	0.6542553191489362	0.010061177985185176	50	arch0_0009
auditory_scenes	-6.0	0.32978723404255317	0.34574468085106386	0.0036336704843828328	0.6436170212765957	0.6542553191489362	0.010061177985185176	50	arch0_0016
auditory_scenes	-6.0	0.36436170212765956	0.34574468085106386	0.0036336704843828328	0.6595744680851063	0.6542553191489362	0.010061177985185176	50	arch0_0017
auditory_scenes	-3.0	0.5106382978723404	0.48085106382978726	0.005970729872511593	0.8191489361702128	0.8093085106382979	0.006503129409607563	50	arch0_0000
auditory_scenes	-3.0	0.48138297872340424	0.48085106382978726	0.005970729872511593	0.7978723404255319	0.8093085106382979	0.006503129409607563	50	arch0_0001
auditory_scenes	-3.0	0.4920212765957447	0.48085106382978726	0.005970729872511593	0.8430851063829787	0.8093085106382979	0.006503129409607563	50	arch0_0002
auditory_scenes	-3.0	0.5026595744680851	0.48085106382978726	0.005970729872511593	0.8324468085106383	0.8093085106382979	0.006503129409607563	50	arch0_0004
auditory_scenes	-3.0	0.47074468085106386	0.48085106382978726	0.005970729872511593	0.8164893617021277	0.8093085106382979	0.006503129409607563	50	arch0_0006
auditory_scenes	-3.0	0.4574468085106383	0.48085106382978726	0.005970729872511593	0.8058510638297872	0.8093085106382979	0.006503129409607563	50	arch0_0007
auditory_scenes	-3.0	0.4521276595744681	0.48085106382978726	0.005970729872511593	0.8058510638297872	0.8093085106382979	0.006503129409607563	50	arch0_0008
auditory_scenes	-3.0	0.48936170212765956	0.48085106382978726	0.005970729872511593	0.7712765957446809	0.8093085106382979	0.006503129409607563	50	arch0_0009
auditory_scenes	-3.0	0.46808510638297873	0.48085106382978726	0.005970729872511593	0.7898936170212766	0.8093085106382979	0.006503129409607563	50	arch0_0016
auditory_scenes	-3.0	0.48404255319148937	0.48085106382978726	0.005970729872511593	0.8111702127659575	0.8093085106382979	0.006503129409607563	50	arch0_0017
auditory_scenes	0.0	0.6436170212765957	0.6329787234042553	0.006116378833567494	0.8882978723404256	0.8957446808510638	0.004375518680586195	50	arch0_0000
auditory_scenes	0.0	0.6196808510638298	0.6329787234042553	0.006116378833567494	0.8776595744680851	0.8957446808510638	0.004375518680586195	50	arch0_0001
auditory_scenes	0.0	0.6436170212765957	0.6329787234042553	0.006116378833567494	0.9122340425531915	0.8957446808510638	0.004375518680586195	50	arch0_0002
auditory_scenes	0.0	0.6622340425531915	0.6329787234042553	0.006116378833567494	0.9175531914893617	0.8957446808510638	0.004375518680586195	50	arch0_0004
auditory_scenes	0.0	0.6090425531914894	0.6329787234042553	0.006116378833567494	0.8882978723404256	0.8957446808510638	0.004375518680586195	50	arch0_0006
auditory_scenes	0.0	0.6117021276595744	0.6329787234042553	0.006116378833567494	0.8962765957446809	0.8957446808510638	0.004375518680586195	50	arch0_0007
auditory_scenes	0.0	0.6223404255319149	0.6329787234042553	0.006116378833567494	0.9122340425531915	0.8957446808510638	0.004375518680586195	50	arch0_0008
auditory_scenes	0.0	0.6223404255319149	0.6329787234042553	0.006116378833567494	0.8909574468085106	0.8957446808510638	0.004375518680586195	50	arch0_0009
auditory_scenes	0.0	0.6622340425531915	0.6329787234042553	0.006116378833567494	0.8936170212765957	0.8957446808510638	0.004375518680586195	50	arch0_0016
auditory_scenes	0.0	0.6329787234042553	0.6329787234042553	0.006116378833567494	0.8803191489361702	0.8957446808510638	0.004375518680586195	50	arch0_0017
auditory_scenes	3.0	0.7446808510638298	0.7340425531914894	0.0044679443859411945	0.925531914893617	0.9297872340425531	0.003415134802173445	50	arch0_0000
auditory_scenes	3.0	0.7420212765957447	0.7340425531914894	0.0044679443859411945	0.9228723404255319	0.9297872340425531	0.003415134802173445	50	arch0_0001
auditory_scenes	3.0	0.7420212765957447	0.7340425531914894	0.0044679443859411945	0.9361702127659575	0.9297872340425531	0.003415134802173445	50	arch0_0002
auditory_scenes	3.0	0.7367021276595744	0.7340425531914894	0.0044679443859411945	0.9468085106382979	0.9297872340425531	0.003415134802173445	50	arch0_0004
auditory_scenes	3.0	0.7047872340425532	0.7340425531914894	0.0044679443859411945	0.9202127659574468	0.9297872340425531	0.003415134802173445	50	arch0_0006
auditory_scenes	3.0	0.7340425531914894	0.7340425531914894	0.0044679443859411945	0.9202127659574468	0.9297872340425531	0.003415134802173445	50	arch0_0007
auditory_scenes	3.0	0.7127659574468085	0.7340425531914894	0.0044679443859411945	0.9441489361702128	0.9297872340425531	0.003415134802173445	50	arch0_0008
auditory_scenes	3.0	0.7340425531914894	0.7340425531914894	0.0044679443859411945	0.9361702127659575	0.9297872340425531	0.003415134802173445	50	arch0_0009
auditory_scenes	3.0	0.7420212765957447	0.7340425531914894	0.0044679443859411945	0.9308510638297872	0.9297872340425531	0.003415134802173445	50	arch0_0016
auditory_scenes	3.0	0.7473404255319149	0.7340425531914894	0.0044679443859411945	0.9148936170212766	0.9297872340425531	0.003415134802173445	50	arch0_0017
auditory_scenes	inf	0.875	0.861436170212766	0.003832618142059801	0.9680851063829787	0.9648936170212765	0.0027122444221238237	50	arch0_0000
auditory_scenes	inf	0.8776595744680851	0.861436170212766	0.003832618142059801	0.9707446808510638	0.9648936170212765	0.0027122444221238237	50	arch0_0001
auditory_scenes	inf	0.8723404255319149	0.861436170212766	0.003832618142059801	0.9707446808510638	0.9648936170212765	0.0027122444221238237	50	arch0_0002
auditory_scenes	inf	0.8670212765957447	0.861436170212766	0.003832618142059801	0.9680851063829787	0.9648936170212765	0.0027122444221238237	50	arch0_0004
auditory_scenes	inf	0.8643617021276596	0.861436170212766	0.003832618142059801	0.9707446808510638	0.9648936170212765	0.0027122444221238237	50	arch0_0006
auditory_scenes	inf	0.8617021276595744	0.861436170212766	0.003832618142059801	0.9680851063829787	0.9648936170212765	0.0027122444221238237	50	arch0_0007
auditory_scenes	inf	0.851063829787234	0.861436170212766	0.003832618142059801	0.9627659574468085	0.9648936170212765	0.0027122444221238237	50	arch0_0008
auditory_scenes	inf	0.8404255319148937	0.861436170212766	0.003832618142059801	0.9521276595744681	0.9648936170212765	0.0027122444221238237	50	arch0_0009
auditory_scenes	inf	0.851063829787234	0.861436170212766	0.003832618142059801	0.9468085106382979	0.9648936170212765	0.0027122444221238237	50	arch0_0016
auditory_scenes	inf	0.8537234042553191	0.861436170212766	0.003832618142059801	0.9707446808510638	0.9648936170212765	0.0027122444221238237	50	arch0_0017
8_talker_babble	-9.0	0.023936170212765957	0.016223404255319148	0.001702958573785332	0.05585106382978723	0.045478723404255315	0.0028160248535937216	50	arch0_0000
8_talker_babble	-9.0	0.023936170212765957	0.016223404255319148	0.001702958573785332	0.03723404255319149	0.045478723404255315	0.0028160248535937216	50	arch0_0001
8_talker_babble	-9.0	0.015957446808510637	0.016223404255319148	0.001702958573785332	0.04521276595744681	0.045478723404255315	0.0028160248535937216	50	arch0_0002
8_talker_babble	-9.0	0.013297872340425532	0.016223404255319148	0.001702958573785332	0.031914893617021274	0.045478723404255315	0.0028160248535937216	50	arch0_0004
8_talker_babble	-9.0	0.013297872340425532	0.016223404255319148	0.001702958573785332	0.05585106382978723	0.045478723404255315	0.0028160248535937216	50	arch0_0006
8_talker_babble	-9.0	0.015957446808510637	0.016223404255319148	0.001702958573785332	0.047872340425531915	0.045478723404255315	0.0028160248535937216	50	arch0_0007
8_talker_babble	-9.0	0.015957446808510637	0.016223404255319148	0.001702958573785332	0.05585106382978723	0.045478723404255315	0.0028160248535937216	50	arch0_0008
8_talker_babble	-9.0	0.007978723404255319	0.016223404255319148	0.001702958573785332	0.034574468085106384	0.045478723404255315	0.0028160248535937216	50	arch0_0009
8_talker_babble	-9.0	0.010638297872340425	0.016223404255319148	0.001702958573785332	0.047872340425531915	0.045478723404255315	0.0028160248535937216	50	arch0_0016
8_talker_babble	-9.0	0.02127659574468085	0.016223404255319148	0.001702958573785332	0.0425531914893617	0.045478723404255315	0.0028160248535937216	50	arch0_0017
8_talker_babble	-6.0	0.0797872340425532	0.0625	0.0027539405260654385	0.1595744680851064	0.15	0.004292098736492984	50	arch0_0000
8_talker_babble	-6.0	0.06382978723404255	0.0625	0.0027539405260654385	0.14893617021276595	0.15	0.004292098736492984	50	arch0_0001
8_talker_babble	-6.0	0.06648936170212766	0.0625	0.0027539405260654385	0.15425531914893617	0.15	0.004292098736492984	50	arch0_0002
8_talker_babble	-6.0	0.07180851063829788	0.0625	0.0027539405260654385	0.17287234042553193	0.15	0.004292098736492984	50	arch0_0004
8_talker_babble	-6.0	0.05585106382978723	0.0625	0.0027539405260654385	0.14361702127659576	0.15	0.004292098736492984	50	arch0_0006
8_talker_babble	-6.0	0.06648936170212766	0.0625	0.0027539405260654385	0.1595744680851064	0.15	0.004292098736492984	50	arch0_0007
8_talker_babble	-6.0	0.05585106382978723	0.0625	0.0027539405260654385	0.1595744680851064	0.15	0.004292098736492984	50	arch0_0008
8_talker_babble	-6.0	0.05585106382978723	0.0625	0.0027539405260654385	0.1356382978723404	0.15	0.004292098736492984	50	arch0_0009
8_talker_babble	-6.0	0.05319148936170213	0.0625	0.0027539405260654385	0.1356382978723404	0.15	0.004292098736492984	50	arch0_0016
8_talker_babble	-6.0	0.05585106382978723	0.0625	0.0027539405260654385	0.13031914893617022	0.15	0.004292098736492984	50	arch0_0017
8_talker_babble	-3.0	0.22074468085106383	0.19601063829787235	0.005704840618154669	0.3776595744680851	0.35585106382978726	0.010629428927178634	50	arch0_0000
8_talker_babble	-3.0	0.1675531914893617	0.19601063829787235	0.005704840618154669	0.3404255319148936	0.35585106382978726	0.010629428927178634	50	arch0_0001
8_talker_babble	-3.0	0.19946808510638298	0.19601063829787235	0.005704840618154669	0.39361702127659576	0.35585106382978726	0.010629428927178634	50	arch0_0002
8_talker_babble	-3.0	0.2047872340425532	0.19601063829787235	0.005704840618154669	0.4175531914893617	0.35585106382978726	0.010629428927178634	50	arch0_0004
8_talker_babble	-3.0	0.18882978723404256	0.19601063829787235	0.005704840618154669	0.35106382978723405	0.35585106382978726	0.010629428927178634	50	arch0_0006
8_talker_babble	-3.0	0.21808510638297873	0.19601063829787235	0.005704840618154669	0.35638297872340424	0.35585106382978726	0.010629428927178634	50	arch0_0007
8_talker_babble	-3.0	0.1675531914893617	0.19601063829787235	0.005704840618154669	0.34574468085106386	0.35585106382978726	0.010629428927178634	50	arch0_0008
8_talker_babble	-3.0	0.19946808510638298	0.19601063829787235	0.005704840618154669	0.2978723404255319	0.35585106382978726	0.010629428927178634	50	arch0_0009
8_talker_babble	-3.0	0.19148936170212766	0.19601063829787235	0.005704840618154669	0.32978723404255317	0.35585106382978726	0.010629428927178634	50	arch0_0016
8_talker_babble	-3.0	0.20212765957446807	0.19601063829787235	0.005704840618154669	0.3484042553191489	0.35585106382978726	0.010629428927178634	50	arch0_0017
8_talker_babble	0.0	0.3962765957446808	0.3904255319148936	0.006165013705926847	0.6196808510638298	0.6093085106382979	0.009946871720763499	50	arch0_0000
8_talker_babble	0.0	0.3484042553191489	0.3904255319148936	0.006165013705926847	0.6063829787234043	0.6093085106382979	0.009946871720763499	50	arch0_0001
8_talker_babble	0.0	0.39361702127659576	0.3904255319148936	0.006165013705926847	0.6675531914893617	0.6093085106382979	0.009946871720763499	50	arch0_0002
8_talker_babble	0.0	0.42021276595744683	0.3904255319148936	0.006165013705926847	0.6303191489361702	0.6093085106382979	0.009946871720763499	50	arch0_0004
8_talker_babble	0.0	0.3829787234042553	0.3904255319148936	0.006165013705926847	0.6143617021276596	0.6093085106382979	0.009946871720763499	50	arch0_0006
8_talker_babble	0.0	0.40691489361702127	0.3904255319148936	0.006165013705926847	0.6143617021276596	0.6093085106382979	0.009946871720763499	50	arch0_0007
8_talker_babble	0.0	0.39095744680851063	0.3904255319148936	0.006165013705926847	0.625	0.6093085106382979	0.009946871720763499	50	arch0_0008
8_talker_babble	0.0	0.3962765957446808	0.3904255319148936	0.006165013705926847	0.5877659574468085	0.6093085106382979	0.009946871720763499	50	arch0_0009
8_talker_babble	0.0	0.3962765957446808	0.3904255319148936	0.006165013705926847	0.5585106382978723	0.6093085106382979	0.009946871720763499	50	arch0_0016
8_talker_babble	0.0	0.3723404255319149	0.3904255319148936	0.006165013705926847	0.5691489361702128	0.6093085106382979	0.009946871720763499	50	arch0_0017
8_talker_babble	3.0	0.5904255319148937	0.5720744680851064	0.005160914743910599	0.7925531914893617	0.7909574468085105	0.007083327785616379	50	arch0_0000
8_talker_babble	3.0	0.5851063829787234	0.5720744680851064	0.005160914743910599	0.773936170212766	0.7909574468085105	0.007083327785616379	50	arch0_0001
8_talker_babble	3.0	0.5797872340425532	0.5720744680851064	0.005160914743910599	0.8218085106382979	0.7909574468085105	0.007083327785616379	50	arch0_0002
8_talker_babble	3.0	0.5877659574468085	0.5720744680851064	0.005160914743910599	0.8324468085106383	0.7909574468085105	0.007083327785616379	50	arch0_0004
8_talker_babble	3.0	0.5611702127659575	0.5720744680851064	0.005160914743910599	0.7819148936170213	0.7909574468085105	0.007083327785616379	50	arch0_0006
8_talker_babble	3.0	0.5691489361702128	0.5720744680851064	0.005160914743910599	0.7872340425531915	0.7909574468085105	0.007083327785616379	50	arch0_0007
8_talker_babble	3.0	0.5398936170212766	0.5720744680851064	0.005160914743910599	0.8031914893617021	0.7909574468085105	0.007083327785616379	50	arch0_0008
8_talker_babble	3.0	0.574468085106383	0.5720744680851064	0.005160914743910599	0.7632978723404256	0.7909574468085105	0.007083327785616379	50	arch0_0009
8_talker_babble	3.0	0.5531914893617021	0.5720744680851064	0.005160914743910599	0.7845744680851063	0.7909574468085105	0.007083327785616379	50	arch0_0016
8_talker_babble	3.0	0.5797872340425532	0.5720744680851064	0.005160914743910599	0.7686170212765957	0.7909574468085105	0.007083327785616379	50	arch0_0017
8_talker_babble	inf	0.8643617021276596	0.8632978723404255	0.0029188080909848123	0.9601063829787234	0.9643617021276596	0.0026358277920777557	50	arch0_0000
8_talker_babble	inf	0.875	0.8632978723404255	0.0029188080909848123	0.973404255319149	0.9643617021276596	0.0026358277920777557	50	arch0_0001
8_talker_babble	inf	0.8670212765957447	0.8632978723404255	0.0029188080909848123	0.9707446808510638	0.9643617021276596	0.0026358277920777557	50	arch0_0002
8_talker_babble	inf	0.8670212765957447	0.8632978723404255	0.0029188080909848123	0.9680851063829787	0.9643617021276596	0.0026358277920777557	50	arch0_0004
8_talker_babble	inf	0.875	0.8632978723404255	0.0029188080909848123	0.9627659574468085	0.9643617021276596	0.0026358277920777557	50	arch0_0006
8_talker_babble	inf	0.8696808510638298	0.8632978723404255	0.0029188080909848123	0.9707446808510638	0.9643617021276596	0.0026358277920777557	50	arch0_0007
8_talker_babble	inf	0.8590425531914894	0.8632978723404255	0.0029188080909848123	0.9680851063829787	0.9643617021276596	0.0026358277920777557	50	arch0_0008
8_talker_babble	inf	0.848404255319149	0.8632978723404255	0.0029188080909848123	0.9547872340425532	0.9643617021276596	0.0026358277920777557	50	arch0_0009
8_talker_babble	inf	0.8537234042553191	0.8632978723404255	0.0029188080909848123	0.9468085106382979	0.9643617021276596	0.0026358277920777557	50	arch0_0016
8_talker_babble	inf	0.8537234042553191	0.8632978723404255	0.0029188080909848123	0.9680851063829787	0.9643617021276596	0.0026358277920777557	50	arch0_0017
instrumental_music	-9.0	0.4015957446808511	0.3670212765957447	0.005464906031000866	0.5930851063829787	0.5960106382978723	0.0060055104802978565	50	arch0_0000
instrumental_music	-9.0	0.34574468085106386	0.3670212765957447	0.005464906031000866	0.5797872340425532	0.5960106382978723	0.0060055104802978565	50	arch0_0001
instrumental_music	-9.0	0.3696808510638298	0.3670212765957447	0.005464906031000866	0.6117021276595744	0.5960106382978723	0.0060055104802978565	50	arch0_0002
instrumental_music	-9.0	0.3803191489361702	0.3670212765957447	0.005464906031000866	0.6170212765957447	0.5960106382978723	0.0060055104802978565	50	arch0_0004
instrumental_music	-9.0	0.3723404255319149	0.3670212765957447	0.005464906031000866	0.6090425531914894	0.5960106382978723	0.0060055104802978565	50	arch0_0006
instrumental_music	-9.0	0.3617021276595745	0.3670212765957447	0.005464906031000866	0.598404255319149	0.5960106382978723	0.0060055104802978565	50	arch0_0007
instrumental_music	-9.0	0.35904255319148937	0.3670212765957447	0.005464906031000866	0.6223404255319149	0.5960106382978723	0.0060055104802978565	50	arch0_0008
instrumental_music	-9.0	0.3723404255319149	0.3670212765957447	0.005464906031000866	0.5797872340425532	0.5960106382978723	0.0060055104802978565	50	arch0_0009
instrumental_music	-9.0	0.3670212765957447	0.3670212765957447	0.005464906031000866	0.5851063829787234	0.5960106382978723	0.0060055104802978565	50	arch0_0016
instrumental_music	-9.0	0.3404255319148936	0.3670212765957447	0.005464906031000866	0.5638297872340425	0.5960106382978723	0.0060055104802978565	50	arch0_0017
instrumental_music	-6.0	0.5319148936170213	0.5199468085106382	0.005693808767138796	0.7686170212765957	0.7398936170212765	0.006933054892204672	50	arch0_0000
instrumental_music	-6.0	0.48138297872340424	0.5199468085106382	0.005693808767138796	0.7207446808510638	0.7398936170212765	0.006933054892204672	50	arch0_0001
instrumental_music	-6.0	0.523936170212766	0.5199468085106382	0.005693808767138796	0.7712765957446809	0.7398936170212765	0.006933054892204672	50	arch0_0002
instrumental_music	-6.0	0.5345744680851063	0.5199468085106382	0.005693808767138796	0.7473404255319149	0.7398936170212765	0.006933054892204672	50	arch0_0004
instrumental_music	-6.0	0.5478723404255319	0.5199468085106382	0.005693808767138796	0.7473404255319149	0.7398936170212765	0.006933054892204672	50	arch0_0006
instrumental_music	-6.0	0.5132978723404256	0.5199468085106382	0.005693808767138796	0.726063829787234	0.7398936170212765	0.006933054892204672	50	arch0_0007
instrumental_music	-6.0	0.5186170212765957	0.5199468085106382	0.005693808767138796	0.7579787234042553	0.7398936170212765	0.006933054892204672	50	arch0_0008
instrumental_music	-6.0	0.523936170212766	0.5199468085106382	0.005693808767138796	0.7101063829787234	0.7398936170212765	0.006933054892204672	50	arch0_0009
instrumental_music	-6.0	0.5053191489361702	0.5199468085106382	0.005693808767138796	0.7154255319148937	0.7398936170212765	0.006933054892204672	50	arch0_0016
instrumental_music	-6.0	0.5186170212765957	0.5199468085106382	0.005693808767138796	0.7340425531914894	0.7398936170212765	0.006933054892204672	50	arch0_0017
instrumental_music	-3.0	0.6462765957446809	0.6409574468085106	0.004414858013471164	0.8670212765957447	0.841223404255319	0.006867563974065357	50	arch0_0000
instrumental_music	-3.0	0.6436170212765957	0.6409574468085106	0.004414858013471164	0.8324468085106383	0.841223404255319	0.006867563974065357	50	arch0_0001
instrumental_music	-3.0	0.6382978723404256	0.6409574468085106	0.004414858013471164	0.8563829787234043	0.841223404255319	0.006867563974065357	50	arch0_0002
instrumental_music	-3.0	0.6675531914893617	0.6409574468085106	0.004414858013471164	0.8590425531914894	0.841223404255319	0.006867563974065357	50	arch0_0004
instrumental_music	-3.0	0.6409574468085106	0.6409574468085106	0.004414858013471164	0.8590425531914894	0.841223404255319	0.006867563974065357	50	arch0_0006
instrumental_music	-3.0	0.651595744680851	0.6409574468085106	0.004414858013471164	0.8351063829787234	0.841223404255319	0.006867563974065357	50	arch0_0007
instrumental_music	-3.0	0.6303191489361702	0.6409574468085106	0.004414858013471164	0.851063829787234	0.841223404255319	0.006867563974065357	50	arch0_0008
instrumental_music	-3.0	0.6329787234042553	0.6409574468085106	0.004414858013471164	0.7978723404255319	0.841223404255319	0.006867563974065357	50	arch0_0009
instrumental_music	-3.0	0.6143617021276596	0.6409574468085106	0.004414858013471164	0.8164893617021277	0.841223404255319	0.006867563974065357	50	arch0_0016
instrumental_music	-3.0	0.6436170212765957	0.6409574468085106	0.004414858013471164	0.8377659574468085	0.841223404255319	0.006867563974065357	50	arch0_0017
instrumental_music	0.0	0.7367021276595744	0.7353723404255319	0.004365628458242948	0.9148936170212766	0.9026595744680851	0.004066434376304868	50	arch0_0000
instrumental_music	0.0	0.723404255319149	0.7353723404255319	0.004365628458242948	0.898936170212766	0.9026595744680851	0.004066434376304868	50	arch0_0001
instrumental_music	0.0	0.7473404255319149	0.7353723404255319	0.004365628458242948	0.9122340425531915	0.9026595744680851	0.004066434376304868	50	arch0_0002
instrumental_music	0.0	0.7420212765957447	0.7353723404255319	0.004365628458242948	0.9069148936170213	0.9026595744680851	0.004066434376304868	50	arch0_0004
instrumental_music	0.0	0.7207446808510638	0.7353723404255319	0.004365628458242948	0.9202127659574468	0.9026595744680851	0.004066434376304868	50	arch0_0006
instrumental_music	0.0	0.7367021276595744	0.7353723404255319	0.004365628458242948	0.8936170212765957	0.9026595744680851	0.004066434376304868	50	arch0_0007
instrumental_music	0.0	0.7340425531914894	0.7353723404255319	0.004365628458242948	0.901595744680851	0.9026595744680851	0.004066434376304868	50	arch0_0008
instrumental_music	0.0	0.7606382978723404	0.7353723404255319	0.004365628458242948	0.875	0.9026595744680851	0.004066434376304868	50	arch0_0009
instrumental_music	0.0	0.7393617021276596	0.7353723404255319	0.004365628458242948	0.8962765957446809	0.9026595744680851	0.004066434376304868	50	arch0_0016
instrumental_music	0.0	0.7127659574468085	0.7353723404255319	0.004365628458242948	0.9069148936170213	0.9026595744680851	0.004066434376304868	50	arch0_0017
instrumental_music	3.0	0.7925531914893617	0.7946808510638298	0.002127659574468098	0.9468085106382979	0.9356382978723404	0.003166767925441799	50	arch0_0000
instrumental_music	3.0	0.8031914893617021	0.7946808510638298	0.002127659574468098	0.9468085106382979	0.9356382978723404	0.003166767925441799	50	arch0_0001
instrumental_music	3.0	0.7925531914893617	0.7946808510638298	0.002127659574468098	0.949468085106383	0.9356382978723404	0.003166767925441799	50	arch0_0002
instrumental_music	3.0	0.7925531914893617	0.7946808510638298	0.002127659574468098	0.9361702127659575	0.9356382978723404	0.003166767925441799	50	arch0_0004
instrumental_music	3.0	0.7845744680851063	0.7946808510638298	0.002127659574468098	0.9414893617021277	0.9356382978723404	0.003166767925441799	50	arch0_0006
instrumental_music	3.0	0.7845744680851063	0.7946808510638298	0.002127659574468098	0.9228723404255319	0.9356382978723404	0.003166767925441799	50	arch0_0007
instrumental_music	3.0	0.7978723404255319	0.7946808510638298	0.002127659574468098	0.9308510638297872	0.9356382978723404	0.003166767925441799	50	arch0_0008
instrumental_music	3.0	0.8031914893617021	0.7946808510638298	0.002127659574468098	0.9228723404255319	0.9356382978723404	0.003166767925441799	50	arch0_0009
instrumental_music	3.0	0.800531914893617	0.7946808510638298	0.002127659574468098	0.9281914893617021	0.9356382978723404	0.003166767925441799	50	arch0_0016
instrumental_music	3.0	0.7952127659574468	0.7946808510638298	0.002127659574468098	0.9308510638297872	0.9356382978723404	0.003166767925441799	50	arch0_0017
instrumental_music	inf	0.8590425531914894	0.8585106382978724	0.002200296745743052	0.9680851063829787	0.9672872340425531	0.003803801055483145	50	arch0_0000
instrumental_music	inf	0.8643617021276596	0.8585106382978724	0.002200296745743052	0.9787234042553191	0.9672872340425531	0.003803801055483145	50	arch0_0001
instrumental_music	inf	0.8643617021276596	0.8585106382978724	0.002200296745743052	0.9680851063829787	0.9672872340425531	0.003803801055483145	50	arch0_0002
instrumental_music	inf	0.8590425531914894	0.8585106382978724	0.002200296745743052	0.9707446808510638	0.9672872340425531	0.003803801055483145	50	arch0_0004
instrumental_music	inf	0.8696808510638298	0.8585106382978724	0.002200296745743052	0.9707446808510638	0.9672872340425531	0.003803801055483145	50	arch0_0006
instrumental_music	inf	0.8537234042553191	0.8585106382978724	0.002200296745743052	0.976063829787234	0.9672872340425531	0.003803801055483145	50	arch0_0007
instrumental_music	inf	0.8563829787234043	0.8585106382978724	0.002200296745743052	0.973404255319149	0.9672872340425531	0.003803801055483145	50	arch0_0008
instrumental_music	inf	0.848404255319149	0.8585106382978724	0.002200296745743052	0.9468085106382979	0.9672872340425531	0.003803801055483145	50	arch0_0009
instrumental_music	inf	0.8617021276595744	0.8585106382978724	0.002200296745743052	0.9441489361702128	0.9672872340425531	0.003803801055483145	50	arch0_0016
instrumental_music	inf	0.848404255319149	0.8585106382978724	0.002200296745743052	0.976063829787234	0.9672872340425531	0.003803801055483145	50	arch0_0017
stationary_noise	-9.0	0.08776595744680851	0.07553191489361702	0.0027525132440177347	0.19946808510638298	0.21648936170212765	0.009417213989283335	50	arch0_0000
stationary_noise	-9.0	0.06648936170212766	0.07553191489361702	0.0027525132440177347	0.18085106382978725	0.21648936170212765	0.009417213989283335	50	arch0_0001
stationary_noise	-9.0	0.07446808510638298	0.07553191489361702	0.0027525132440177347	0.22872340425531915	0.21648936170212765	0.009417213989283335	50	arch0_0002
stationary_noise	-9.0	0.0797872340425532	0.07553191489361702	0.0027525132440177347	0.25	0.21648936170212765	0.009417213989283335	50	arch0_0004
stationary_noise	-9.0	0.08244680851063829	0.07553191489361702	0.0027525132440177347	0.24202127659574468	0.21648936170212765	0.009417213989283335	50	arch0_0006
stationary_noise	-9.0	0.061170212765957445	0.07553191489361702	0.0027525132440177347	0.18351063829787234	0.21648936170212765	0.009417213989283335	50	arch0_0007
stationary_noise	-9.0	0.07712765957446809	0.07553191489361702	0.0027525132440177347	0.21010638297872342	0.21648936170212765	0.009417213989283335	50	arch0_0008
stationary_noise	-9.0	0.0851063829787234	0.07553191489361702	0.0027525132440177347	0.26063829787234044	0.21648936170212765	0.009417213989283335	50	arch0_0009
stationary_noise	-9.0	0.07446808510638298	0.07553191489361702	0.0027525132440177347	0.22872340425531915	0.21648936170212765	0.009417213989283335	50	arch0_0016
stationary_noise	-9.0	0.06648936170212766	0.07553191489361702	0.0027525132440177347	0.18085106382978725	0.21648936170212765	0.009417213989283335	50	arch0_0017
stationary_noise	-6.0	0.27393617021276595	0.26595744680851063	0.003546099290780141	0.4574468085106383	0.4925531914893617	0.010043978041325213	50	arch0_0000
stationary_noise	-6.0	0.2632978723404255	0.26595744680851063	0.003546099290780141	0.48404255319148937	0.4925531914893617	0.010043978041325213	50	arch0_0001
stationary_noise	-6.0	0.27393617021276595	0.26595744680851063	0.003546099290780141	0.5558510638297872	0.4925531914893617	0.010043978041325213	50	arch0_0002
stationary_noise	-6.0	0.2632978723404255	0.26595744680851063	0.003546099290780141	0.5398936170212766	0.4925531914893617	0.010043978041325213	50	arch0_0004
stationary_noise	-6.0	0.2632978723404255	0.26595744680851063	0.003546099290780141	0.4627659574468085	0.4925531914893617	0.010043978041325213	50	arch0_0006
stationary_noise	-6.0	0.26861702127659576	0.26595744680851063	0.003546099290780141	0.48404255319148937	0.4925531914893617	0.010043978041325213	50	arch0_0007
stationary_noise	-6.0	0.2845744680851064	0.26595744680851063	0.003546099290780141	0.5	0.4925531914893617	0.010043978041325213	50	arch0_0008
stationary_noise	-6.0	0.2712765957446808	0.26595744680851063	0.003546099290780141	0.48404255319148937	0.4925531914893617	0.010043978041325213	50	arch0_0009
stationary_noise	-6.0	0.25	0.26595744680851063	0.003546099290780141	0.48404255319148937	0.4925531914893617	0.010043978041325213	50	arch0_0016
stationary_noise	-6.0	0.2473404255319149	0.26595744680851063	0.003546099290780141	0.4734042553191489	0.4925531914893617	0.010043978041325213	50	arch0_0017
stationary_noise	-3.0	0.5159574468085106	0.49308510638297876	0.00490721719968015	0.7340425531914894	0.7276595744680852	0.00719342651599318	50	arch0_0000
stationary_noise	-3.0	0.4867021276595745	0.49308510638297876	0.00490721719968015	0.6914893617021277	0.7276595744680852	0.00719342651599318	50	arch0_0001
stationary_noise	-3.0	0.48936170212765956	0.49308510638297876	0.00490721719968015	0.7659574468085106	0.7276595744680852	0.00719342651599318	50	arch0_0002
stationary_noise	-3.0	0.5106382978723404	0.49308510638297876	0.00490721719968015	0.7473404255319149	0.7276595744680852	0.00719342651599318	50	arch0_0004
stationary_noise	-3.0	0.5026595744680851	0.49308510638297876	0.00490721719968015	0.726063829787234	0.7276595744680852	0.00719342651599318	50	arch0_0006
stationary_noise	-3.0	0.4973404255319149	0.49308510638297876	0.00490721719968015	0.75	0.7276595744680852	0.00719342651599318	50	arch0_0007
stationary_noise	-3.0	0.4920212765957447	0.49308510638297876	0.00490721719968015	0.7074468085106383	0.7276595744680852	0.00719342651599318	50	arch0_0008
stationary_noise	-3.0	0.4920212765957447	0.49308510638297876	0.00490721719968015	0.7101063829787234	0.7276595744680852	0.00719342651599318	50	arch0_0009
stationary_noise	-3.0	0.48404255319148937	0.49308510638297876	0.00490721719968015	0.7313829787234043	0.7276595744680852	0.00719342651599318	50	arch0_0016
stationary_noise	-3.0	0.4601063829787234	0.49308510638297876	0.00490721719968015	0.7127659574468085	0.7276595744680852	0.00719342651599318	50	arch0_0017
stationary_noise	0.0	0.699468085106383	0.658776595744681	0.005139550723629686	0.8457446808510638	0.8680851063829786	0.004575704929277998	50	arch0_0000
stationary_noise	0.0	0.6462765957446809	0.658776595744681	0.005139550723629686	0.8723404255319149	0.8680851063829786	0.004575704929277998	50	arch0_0001
stationary_noise	0.0	0.6595744680851063	0.658776595744681	0.005139550723629686	0.8962765957446809	0.8680851063829786	0.004575704929277998	50	arch0_0002
stationary_noise	0.0	0.6648936170212766	0.658776595744681	0.005139550723629686	0.8829787234042553	0.8680851063829786	0.004575704929277998	50	arch0_0004
stationary_noise	0.0	0.6462765957446809	0.658776595744681	0.005139550723629686	0.8617021276595744	0.8680851063829786	0.004575704929277998	50	arch0_0006
stationary_noise	0.0	0.648936170212766	0.658776595744681	0.005139550723629686	0.8643617021276596	0.8680851063829786	0.004575704929277998	50	arch0_0007
stationary_noise	0.0	0.6542553191489362	0.658776595744681	0.005139550723629686	0.8670212765957447	0.8680851063829786	0.004575704929277998	50	arch0_0008
stationary_noise	0.0	0.6675531914893617	0.658776595744681	0.005139550723629686	0.851063829787234	0.8680851063829786	0.004575704929277998	50	arch0_0009
stationary_noise	0.0	0.6462765957446809	0.658776595744681	0.005139550723629686	0.8696808510638298	0.8680851063829786	0.004575704929277998	50	arch0_0016
stationary_noise	0.0	0.6542553191489362	0.658776595744681	0.005139550723629686	0.8696808510638298	0.8680851063829786	0.004575704929277998	50	arch0_0017
stationary_noise	3.0	0.7872340425531915	0.7579787234042554	0.0035238664741758553	0.925531914893617	0.9297872340425531	0.003765383081843141	50	arch0_0000
stationary_noise	3.0	0.7553191489361702	0.7579787234042554	0.0035238664741758553	0.9335106382978723	0.9297872340425531	0.003765383081843141	50	arch0_0001
stationary_noise	3.0	0.7579787234042553	0.7579787234042554	0.0035238664741758553	0.9441489361702128	0.9297872340425531	0.003765383081843141	50	arch0_0002
stationary_noise	3.0	0.75	0.7579787234042554	0.0035238664741758553	0.9361702127659575	0.9297872340425531	0.003765383081843141	50	arch0_0004
stationary_noise	3.0	0.7526595744680851	0.7579787234042554	0.0035238664741758553	0.9335106382978723	0.9297872340425531	0.003765383081843141	50	arch0_0006
stationary_noise	3.0	0.7632978723404256	0.7579787234042554	0.0035238664741758553	0.9308510638297872	0.9297872340425531	0.003765383081843141	50	arch0_0007
stationary_noise	3.0	0.7553191489361702	0.7579787234042554	0.0035238664741758553	0.9228723404255319	0.9297872340425531	0.003765383081843141	50	arch0_0008
stationary_noise	3.0	0.7473404255319149	0.7579787234042554	0.0035238664741758553	0.9414893617021277	0.9297872340425531	0.003765383081843141	50	arch0_0009
stationary_noise	3.0	0.7553191489361702	0.7579787234042554	0.0035238664741758553	0.9281914893617021	0.9297872340425531	0.003765383081843141	50	arch0_0016
stationary_noise	3.0	0.7553191489361702	0.7579787234042554	0.0035238664741758553	0.901595744680851	0.9297872340425531	0.003765383081843141	50	arch0_0017
stationary_noise	inf	0.8723404255319149	0.8617021276595744	0.003676673998816986	0.9680851063829787	0.9651595744680851	0.003280141843971632	50	arch0_0000
stationary_noise	inf	0.8723404255319149	0.8617021276595744	0.003676673998816986	0.973404255319149	0.9651595744680851	0.003280141843971632	50	arch0_0001
stationary_noise	inf	0.875	0.8617021276595744	0.003676673998816986	0.9707446808510638	0.9651595744680851	0.003280141843971632	50	arch0_0002
stationary_noise	inf	0.8696808510638298	0.8617021276595744	0.003676673998816986	0.9627659574468085	0.9651595744680851	0.003280141843971632	50	arch0_0004
stationary_noise	inf	0.8723404255319149	0.8617021276595744	0.003676673998816986	0.9654255319148937	0.9651595744680851	0.003280141843971632	50	arch0_0006
stationary_noise	inf	0.848404255319149	0.8617021276595744	0.003676673998816986	0.973404255319149	0.9651595744680851	0.003280141843971632	50	arch0_0007
stationary_noise	inf	0.851063829787234	0.8617021276595744	0.003676673998816986	0.9707446808510638	0.9651595744680851	0.003280141843971632	50	arch0_0008
stationary_noise	inf	0.8457446808510638	0.8617021276595744	0.003676673998816986	0.949468085106383	0.9651595744680851	0.003280141843971632	50	arch0_0009
stationary_noise	inf	0.8563829787234043	0.8617021276595744	0.003676673998816986	0.9441489361702128	0.9651595744680851	0.003280141843971632	50	arch0_0016
stationary_noise	inf	0.8537234042553191	0.8617021276595744	0.003676673998816986	0.973404255319149	0.9651595744680851	0.003280141843971632	50	arch0_0017
auditory_scenes	-9.0	0.2127659574468085	0.21968085106382979	0.005788945999047694	0.5478723404255319	0.551595744680851	0.006358305346468477	320	arch0_0000
auditory_scenes	-9.0	0.18882978723404256	0.21968085106382979	0.005788945999047694	0.5132978723404256	0.551595744680851	0.006358305346468477	320	arch0_0001
auditory_scenes	-9.0	0.23138297872340424	0.21968085106382979	0.005788945999047694	0.5585106382978723	0.551595744680851	0.006358305346468477	320	arch0_0002
auditory_scenes	-9.0	0.19148936170212766	0.21968085106382979	0.005788945999047694	0.5877659574468085	0.551595744680851	0.006358305346468477	320	arch0_0004
auditory_scenes	-9.0	0.23670212765957446	0.21968085106382979	0.005788945999047694	0.5478723404255319	0.551595744680851	0.006358305346468477	320	arch0_0006
auditory_scenes	-9.0	0.23670212765957446	0.21968085106382979	0.005788945999047694	0.5372340425531915	0.551595744680851	0.006358305346468477	320	arch0_0007
auditory_scenes	-9.0	0.22872340425531915	0.21968085106382979	0.005788945999047694	0.5398936170212766	0.551595744680851	0.006358305346468477	320	arch0_0008
auditory_scenes	-9.0	0.23138297872340424	0.21968085106382979	0.005788945999047694	0.550531914893617	0.551595744680851	0.006358305346468477	320	arch0_0009
auditory_scenes	-9.0	0.2074468085106383	0.21968085106382979	0.005788945999047694	0.5664893617021277	0.551595744680851	0.006358305346468477	320	arch0_0016
auditory_scenes	-9.0	0.23138297872340424	0.21968085106382979	0.005788945999047694	0.5664893617021277	0.551595744680851	0.006358305346468477	320	arch0_0017
auditory_scenes	-6.0	0.38563829787234044	0.3723404255319149	0.005214695450302389	0.7686170212765957	0.7757978723404255	0.003965650575593099	320	arch0_0000
auditory_scenes	-6.0	0.3617021276595745	0.3723404255319149	0.005214695450302389	0.7872340425531915	0.7757978723404255	0.003965650575593099	320	arch0_0001
auditory_scenes	-6.0	0.3776595744680851	0.3723404255319149	0.005214695450302389	0.773936170212766	0.7757978723404255	0.003965650575593099	320	arch0_0002
auditory_scenes	-6.0	0.3776595744680851	0.3723404255319149	0.005214695450302389	0.7792553191489362	0.7757978723404255	0.003965650575593099	320	arch0_0004
auditory_scenes	-6.0	0.3723404255319149	0.3723404255319149	0.005214695450302389	0.776595744680851	0.7757978723404255	0.003965650575593099	320	arch0_0006
auditory_scenes	-6.0	0.40425531914893614	0.3723404255319149	0.005214695450302389	0.7792553191489362	0.7757978723404255	0.003965650575593099	320	arch0_0007
auditory_scenes	-6.0	0.3776595744680851	0.3723404255319149	0.005214695450302389	0.776595744680851	0.7757978723404255	0.003965650575593099	320	arch0_0008
auditory_scenes	-6.0	0.35106382978723405	0.3723404255319149	0.005214695450302389	0.7446808510638298	0.7757978723404255	0.003965650575593099	320	arch0_0009
auditory_scenes	-6.0	0.3484042553191489	0.3723404255319149	0.005214695450302389	0.7819148936170213	0.7757978723404255	0.003965650575593099	320	arch0_0016
auditory_scenes	-6.0	0.3670212765957447	0.3723404255319149	0.005214695450302389	0.7898936170212766	0.7757978723404255	0.003965650575593099	320	arch0_0017
auditory_scenes	-3.0	0.5531914893617021	0.5438829787234043	0.007237540004214843	0.9122340425531915	0.8944148936170213	0.004380006853558735	320	arch0_0000
auditory_scenes	-3.0	0.5106382978723404	0.5438829787234043	0.007237540004214843	0.8909574468085106	0.8944148936170213	0.004380006853558735	320	arch0_0001
auditory_scenes	-3.0	0.5425531914893617	0.5438829787234043	0.007237540004214843	0.8882978723404256	0.8944148936170213	0.004380006853558735	320	arch0_0002
auditory_scenes	-3.0	0.5452127659574468	0.5438829787234043	0.007237540004214843	0.9175531914893617	0.8944148936170213	0.004380006853558735	320	arch0_0004
auditory_scenes	-3.0	0.5531914893617021	0.5438829787234043	0.007237540004214843	0.8962765957446809	0.8944148936170213	0.004380006853558735	320	arch0_0006
auditory_scenes	-3.0	0.5877659574468085	0.5438829787234043	0.007237540004214843	0.8723404255319149	0.8944148936170213	0.004380006853558735	320	arch0_0007
auditory_scenes	-3.0	0.5531914893617021	0.5438829787234043	0.007237540004214843	0.898936170212766	0.8944148936170213	0.004380006853558735	320	arch0_0008
auditory_scenes	-3.0	0.5079787234042553	0.5438829787234043	0.007237540004214843	0.8776595744680851	0.8944148936170213	0.004380006853558735	320	arch0_0009
auditory_scenes	-3.0	0.5345744680851063	0.5438829787234043	0.007237540004214843	0.8909574468085106	0.8944148936170213	0.004380006853558735	320	arch0_0016
auditory_scenes	-3.0	0.550531914893617	0.5438829787234043	0.007237540004214843	0.898936170212766	0.8944148936170213	0.004380006853558735	320	arch0_0017
auditory_scenes	0.0	0.6808510638297872	0.6702127659574468	0.0025074708552714465	0.9441489361702128	0.9382978723404255	0.0027122444221238298	320	arch0_0000
auditory_scenes	0.0	0.6675531914893617	0.6702127659574468	0.0025074708552714465	0.9361702127659575	0.9382978723404255	0.0027122444221238298	320	arch0_0001
auditory_scenes	0.0	0.6595744680851063	0.6702127659574468	0.0025074708552714465	0.9335106382978723	0.9382978723404255	0.0027122444221238298	320	arch0_0002
auditory_scenes	0.0	0.6728723404255319	0.6702127659574468	0.0025074708552714465	0.9414893617021277	0.9382978723404255	0.0027122444221238298	320	arch0_0004
auditory_scenes	0.0	0.6648936170212766	0.6702127659574468	0.0025074708552714465	0.9308510638297872	0.9382978723404255	0.0027122444221238298	320	arch0_0006
auditory_scenes	0.0	0.675531914893617	0.6702127659574468	0.0025074708552714465	0.925531914893617	0.9382978723404255	0.0027122444221238298	320	arch0_0007
auditory_scenes	0.0	0.675531914893617	0.6702127659574468	0.0025074708552714465	0.9468085106382979	0.9382978723404255	0.0027122444221238298	320	arch0_0008
auditory_scenes	0.0	0.6569148936170213	0.6702127659574468	0.0025074708552714465	0.9361702127659575	0.9382978723404255	0.0027122444221238298	320	arch0_0009
auditory_scenes	0.0	0.6781914893617021	0.6702127659574468	0.0025074708552714465	0.9335106382978723	0.9382978723404255	0.0027122444221238298	320	arch0_0016
auditory_scenes	0.0	0.6702127659574468	0.6702127659574468	0.0025074708552714465	0.9547872340425532	0.9382978723404255	0.0027122444221238298	320	arch0_0017
auditory_scenes	3.0	0.7632978723404256	0.7577127659574467	0.00575148992315908	0.9574468085106383	0.9518617021276595	0.0014540088179837434	320	arch0_0000
auditory_scenes	3.0	0.7606382978723404	0.7577127659574467	0.00575148992315908	0.9521276595744681	0.9518617021276595	0.0014540088179837434	320	arch0_0001
auditory_scenes	3.0	0.7659574468085106	0.7577127659574467	0.00575148992315908	0.949468085106383	0.9518617021276595	0.0014540088179837434	320	arch0_0002
auditory_scenes	3.0	0.7686170212765957	0.7577127659574467	0.00575148992315908	0.9521276595744681	0.9518617021276595	0.0014540088179837434	320	arch0_0004
auditory_scenes	3.0	0.7526595744680851	0.7577127659574467	0.00575148992315908	0.949468085106383	0.9518617021276595	0.0014540088179837434	320	arch0_0006
auditory_scenes	3.0	0.7845744680851063	0.7577127659574467	0.00575148992315908	0.9441489361702128	0.9518617021276595	0.0014540088179837434	320	arch0_0007
auditory_scenes	3.0	0.776595744680851	0.7577127659574467	0.00575148992315908	0.949468085106383	0.9518617021276595	0.0014540088179837434	320	arch0_0008
auditory_scenes	3.0	0.7340425531914894	0.7577127659574467	0.00575148992315908	0.949468085106383	0.9518617021276595	0.0014540088179837434	320	arch0_0009
auditory_scenes	3.0	0.7287234042553191	0.7577127659574467	0.00575148992315908	0.9547872340425532	0.9518617021276595	0.0014540088179837434	320	arch0_0016
auditory_scenes	3.0	0.7420212765957447	0.7577127659574467	0.00575148992315908	0.9601063829787234	0.9518617021276595	0.0014540088179837434	320	arch0_0017
auditory_scenes	inf	0.8803191489361702	0.8718085106382979	0.004097241137691968	0.9787234042553191	0.9744680851063829	0.0014939981867333947	320	arch0_0000
auditory_scenes	inf	0.875	0.8718085106382979	0.004097241137691968	0.976063829787234	0.9744680851063829	0.0014939981867333947	320	arch0_0001
auditory_scenes	inf	0.8803191489361702	0.8718085106382979	0.004097241137691968	0.976063829787234	0.9744680851063829	0.0014939981867333947	320	arch0_0002
auditory_scenes	inf	0.8909574468085106	0.8718085106382979	0.004097241137691968	0.973404255319149	0.9744680851063829	0.0014939981867333947	320	arch0_0004
auditory_scenes	inf	0.8643617021276596	0.8718085106382979	0.004097241137691968	0.973404255319149	0.9744680851063829	0.0014939981867333947	320	arch0_0006
auditory_scenes	inf	0.8776595744680851	0.8718085106382979	0.004097241137691968	0.9680851063829787	0.9744680851063829	0.0014939981867333947	320	arch0_0007
auditory_scenes	inf	0.8776595744680851	0.8718085106382979	0.004097241137691968	0.976063829787234	0.9744680851063829	0.0014939981867333947	320	arch0_0008
auditory_scenes	inf	0.8590425531914894	0.8718085106382979	0.004097241137691968	0.9654255319148937	0.9744680851063829	0.0014939981867333947	320	arch0_0009
auditory_scenes	inf	0.8670212765957447	0.8718085106382979	0.004097241137691968	0.9813829787234043	0.9744680851063829	0.0014939981867333947	320	arch0_0016
auditory_scenes	inf	0.8457446808510638	0.8718085106382979	0.004097241137691968	0.976063829787234	0.9744680851063829	0.0014939981867333947	320	arch0_0017
8_talker_babble	-9.0	0.031914893617021274	0.02234042553191489	0.0021423840378713777	0.08776595744680851	0.08377659574468085	0.004472339806960794	320	arch0_0000
8_talker_babble	-9.0	0.02127659574468085	0.02234042553191489	0.0021423840378713777	0.08244680851063829	0.08377659574468085	0.004472339806960794	320	arch0_0001
8_talker_babble	-9.0	0.015957446808510637	0.02234042553191489	0.0021423840378713777	0.09308510638297872	0.08377659574468085	0.004472339806960794	320	arch0_0002
8_talker_babble	-9.0	0.023936170212765957	0.02234042553191489	0.0021423840378713777	0.0851063829787234	0.08377659574468085	0.004472339806960794	320	arch0_0004
8_talker_babble	-9.0	0.013297872340425532	0.02234042553191489	0.0021423840378713777	0.08244680851063829	0.08377659574468085	0.004472339806960794	320	arch0_0006
8_talker_babble	-9.0	0.02925531914893617	0.02234042553191489	0.0021423840378713777	0.11170212765957446	0.08377659574468085	0.004472339806960794	320	arch0_0007
8_talker_babble	-9.0	0.02925531914893617	0.02234042553191489	0.0021423840378713777	0.0851063829787234	0.08377659574468085	0.004472339806960794	320	arch0_0008
8_talker_babble	-9.0	0.026595744680851064	0.02234042553191489	0.0021423840378713777	0.0851063829787234	0.08377659574468085	0.004472339806960794	320	arch0_0009
8_talker_babble	-9.0	0.015957446808510637	0.02234042553191489	0.0021423840378713777	0.061170212765957445	0.08377659574468085	0.004472339806960794	320	arch0_0016
8_talker_babble	-9.0	0.015957446808510637	0.02234042553191489	0.0021423840378713777	0.06382978723404255	0.08377659574468085	0.004472339806960794	320	arch0_0017
8_talker_babble	-6.0	0.10106382978723404	0.08617021276595745	0.0029721728039433	0.2978723404255319	0.263563829787234	0.007474723935543021	320	arch0_0000
8_talker_babble	-6.0	0.07712765957446809	0.08617021276595745	0.0029721728039433	0.2765957446808511	0.263563829787234	0.007474723935543021	320	arch0_0001
8_talker_babble	-6.0	0.07712765957446809	0.08617021276595745	0.0029721728039433	0.28191489361702127	0.263563829787234	0.007474723935543021	320	arch0_0002
8_talker_babble	-6.0	0.08776595744680851	0.08617021276595745	0.0029721728039433	0.26861702127659576	0.263563829787234	0.007474723935543021	320	arch0_0004
8_talker_babble	-6.0	0.09840425531914894	0.08617021276595745	0.0029721728039433	0.28191489361702127	0.263563829787234	0.007474723935543021	320	arch0_0006
8_talker_babble	-6.0	0.09042553191489362	0.08617021276595745	0.0029721728039433	0.26595744680851063	0.263563829787234	0.007474723935543021	320	arch0_0007
8_talker_babble	-6.0	0.09042553191489362	0.08617021276595745	0.0029721728039433	0.2553191489361702	0.263563829787234	0.007474723935543021	320	arch0_0008
8_talker_babble	-6.0	0.07712765957446809	0.08617021276595745	0.0029721728039433	0.21808510638297873	0.263563829787234	0.007474723935543021	320	arch0_0009
8_talker_babble	-6.0	0.08776595744680851	0.08617021276595745	0.0029721728039433	0.23670212765957446	0.263563829787234	0.007474723935543021	320	arch0_0016
8_talker_babble	-6.0	0.07446808510638298	0.08617021276595745	0.0029721728039433	0.2526595744680851	0.263563829787234	0.007474723935543021	320	arch0_0017
8_talker_babble	-3.0	0.24468085106382978	0.23324468085106384	0.0051088757213559955	0.6063829787234043	0.5486702127659575	0.009880278382232828	320	arch0_0000
8_talker_babble	-3.0	0.22872340425531915	0.23324468085106384	0.0051088757213559955	0.5425531914893617	0.5486702127659575	0.009880278382232828	320	arch0_0001
8_talker_babble	-3.0	0.22606382978723405	0.23324468085106384	0.0051088757213559955	0.5478723404255319	0.5486702127659575	0.009880278382232828	320	arch0_0002
8_talker_babble	-3.0	0.2473404255319149	0.23324468085106384	0.0051088757213559955	0.5851063829787234	0.5486702127659575	0.009880278382232828	320	arch0_0004
8_talker_babble	-3.0	0.23138297872340424	0.23324468085106384	0.0051088757213559955	0.5664893617021277	0.5486702127659575	0.009880278382232828	320	arch0_0006
8_talker_babble	-3.0	0.2473404255319149	0.23324468085106384	0.0051088757213559955	0.5292553191489362	0.5486702127659575	0.009880278382232828	320	arch0_0007
8_talker_babble	-3.0	0.2553191489361702	0.23324468085106384	0.0051088757213559955	0.526595744680851	0.5486702127659575	0.009880278382232828	320	arch0_0008
8_talker_babble	-3.0	0.22872340425531915	0.23324468085106384	0.0051088757213559955	0.5	0.5486702127659575	0.009880278382232828	320	arch0_0009
8_talker_babble	-3.0	0.19946808510638298	0.23324468085106384	0.0051088757213559955	0.526595744680851	0.5486702127659575	0.009880278382232828	320	arch0_0016
8_talker_babble	-3.0	0.22340425531914893	0.23324468085106384	0.0051088757213559955	0.5558510638297872	0.5486702127659575	0.009880278382232828	320	arch0_0017
8_talker_babble	0.0	0.43351063829787234	0.43510638297872345	0.009163425219448608	0.7845744680851063	0.7800531914893617	0.006417974396361109	320	arch0_0000
8_talker_babble	0.0	0.47606382978723405	0.43510638297872345	0.009163425219448608	0.7712765957446809	0.7800531914893617	0.006417974396361109	320	arch0_0001
8_talker_babble	0.0	0.425531914893617	0.43510638297872345	0.009163425219448608	0.7978723404255319	0.7800531914893617	0.006417974396361109	320	arch0_0002
8_talker_babble	0.0	0.48138297872340424	0.43510638297872345	0.009163425219448608	0.8164893617021277	0.7800531914893617	0.006417974396361109	320	arch0_0004
8_talker_babble	0.0	0.43617021276595747	0.43510638297872345	0.009163425219448608	0.7978723404255319	0.7800531914893617	0.006417974396361109	320	arch0_0006
8_talker_babble	0.0	0.4574468085106383	0.43510638297872345	0.009163425219448608	0.7579787234042553	0.7800531914893617	0.006417974396361109	320	arch0_0007
8_talker_babble	0.0	0.425531914893617	0.43510638297872345	0.009163425219448608	0.7898936170212766	0.7800531914893617	0.006417974396361109	320	arch0_0008
8_talker_babble	0.0	0.39095744680851063	0.43510638297872345	0.009163425219448608	0.7579787234042553	0.7800531914893617	0.006417974396361109	320	arch0_0009
8_talker_babble	0.0	0.4175531914893617	0.43510638297872345	0.009163425219448608	0.7606382978723404	0.7800531914893617	0.006417974396361109	320	arch0_0016
8_talker_babble	0.0	0.40691489361702127	0.43510638297872345	0.009163425219448608	0.7659574468085106	0.7800531914893617	0.006417974396361109	320	arch0_0017
8_talker_babble	3.0	0.6436170212765957	0.611968085106383	0.008042006717146522	0.8803191489361702	0.8848404255319149	0.0014322246827485393	320	arch0_0000
8_talker_babble	3.0	0.601063829787234	0.611968085106383	0.008042006717146522	0.8829787234042553	0.8848404255319149	0.0014322246827485393	320	arch0_0001
8_talker_babble	3.0	0.6037234042553191	0.611968085106383	0.008042006717146522	0.8882978723404256	0.8848404255319149	0.0014322246827485393	320	arch0_0002
8_talker_babble	3.0	0.6595744680851063	0.611968085106383	0.008042006717146522	0.8936170212765957	0.8848404255319149	0.0014322246827485393	320	arch0_0004
8_talker_babble	3.0	0.6117021276595744	0.611968085106383	0.008042006717146522	0.8882978723404256	0.8848404255319149	0.0014322246827485393	320	arch0_0006
8_talker_babble	3.0	0.6090425531914894	0.611968085106383	0.008042006717146522	0.8776595744680851	0.8848404255319149	0.0014322246827485393	320	arch0_0007
8_talker_babble	3.0	0.6117021276595744	0.611968085106383	0.008042006717146522	0.8856382978723404	0.8848404255319149	0.0014322246827485393	320	arch0_0008
8_talker_babble	3.0	0.5771276595744681	0.611968085106383	0.008042006717146522	0.8856382978723404	0.8848404255319149	0.0014322246827485393	320	arch0_0009
8_talker_babble	3.0	0.6223404255319149	0.611968085106383	0.008042006717146522	0.8829787234042553	0.8848404255319149	0.0014322246827485393	320	arch0_0016
8_talker_babble	3.0	0.5797872340425532	0.611968085106383	0.008042006717146522	0.8829787234042553	0.8848404255319149	0.0014322246827485393	320	arch0_0017
8_talker_babble	inf	0.8803191489361702	0.8691489361702128	0.00324036646852784	0.973404255319149	0.9731382978723404	0.0013415554920586498	320	arch0_0000
8_talker_babble	inf	0.8670212765957447	0.8691489361702128	0.00324036646852784	0.9787234042553191	0.9731382978723404	0.0013415554920586498	320	arch0_0001
8_talker_babble	inf	0.8803191489361702	0.8691489361702128	0.00324036646852784	0.976063829787234	0.9731382978723404	0.0013415554920586498	320	arch0_0002
8_talker_babble	inf	0.8829787234042553	0.8691489361702128	0.00324036646852784	0.9707446808510638	0.9731382978723404	0.0013415554920586498	320	arch0_0004
8_talker_babble	inf	0.851063829787234	0.8691489361702128	0.00324036646852784	0.9680851063829787	0.9731382978723404	0.0013415554920586498	320	arch0_0006
8_talker_babble	inf	0.8723404255319149	0.8691489361702128	0.00324036646852784	0.9654255319148937	0.9731382978723404	0.0013415554920586498	320	arch0_0007
8_talker_babble	inf	0.8696808510638298	0.8691489361702128	0.00324036646852784	0.976063829787234	0.9731382978723404	0.0013415554920586498	320	arch0_0008
8_talker_babble	inf	0.8590425531914894	0.8691489361702128	0.00324036646852784	0.9707446808510638	0.9731382978723404	0.0013415554920586498	320	arch0_0009
8_talker_babble	inf	0.8670212765957447	0.8691489361702128	0.00324036646852784	0.976063829787234	0.9731382978723404	0.0013415554920586498	320	arch0_0016
8_talker_babble	inf	0.8617021276595744	0.8691489361702128	0.00324036646852784	0.976063829787234	0.9731382978723404	0.0013415554920586498	320	arch0_0017
instrumental_music	-9.0	0.4015957446808511	0.41063829787234046	0.008318229862226878	0.7047872340425532	0.688031914893617	0.004904814253057812	320	arch0_0000
instrumental_music	-9.0	0.38563829787234044	0.41063829787234046	0.008318229862226878	0.6728723404255319	0.688031914893617	0.004904814253057812	320	arch0_0001
instrumental_music	-9.0	0.4228723404255319	0.41063829787234046	0.008318229862226878	0.6914893617021277	0.688031914893617	0.004904814253057812	320	arch0_0002
instrumental_music	-9.0	0.4441489361702128	0.41063829787234046	0.008318229862226878	0.7047872340425532	0.688031914893617	0.004904814253057812	320	arch0_0004
instrumental_music	-9.0	0.39095744680851063	0.41063829787234046	0.008318229862226878	0.6728723404255319	0.688031914893617	0.004904814253057812	320	arch0_0006
instrumental_music	-9.0	0.45478723404255317	0.41063829787234046	0.008318229862226878	0.6648936170212766	0.688031914893617	0.004904814253057812	320	arch0_0007
instrumental_music	-9.0	0.3803191489361702	0.41063829787234046	0.008318229862226878	0.6781914893617021	0.688031914893617	0.004904814253057812	320	arch0_0008
instrumental_music	-9.0	0.4015957446808511	0.41063829787234046	0.008318229862226878	0.7021276595744681	0.688031914893617	0.004904814253057812	320	arch0_0009
instrumental_music	-9.0	0.39095744680851063	0.41063829787234046	0.008318229862226878	0.7047872340425532	0.688031914893617	0.004904814253057812	320	arch0_0016
instrumental_music	-9.0	0.43351063829787234	0.41063829787234046	0.008318229862226878	0.6835106382978723	0.688031914893617	0.004904814253057812	320	arch0_0017
instrumental_music	-6.0	0.5345744680851063	0.5486702127659575	0.0070482905001067195	0.8297872340425532	0.8228723404255319	0.0036163258961651014	320	arch0_0000
instrumental_music	-6.0	0.5372340425531915	0.5486702127659575	0.0070482905001067195	0.8085106382978723	0.8228723404255319	0.0036163258961651014	320	arch0_0001
instrumental_music	-6.0	0.5585106382978723	0.5486702127659575	0.0070482905001067195	0.8218085106382979	0.8228723404255319	0.0036163258961651014	320	arch0_0002
instrumental_music	-6.0	0.5718085106382979	0.5486702127659575	0.0070482905001067195	0.8404255319148937	0.8228723404255319	0.0036163258961651014	320	arch0_0004
instrumental_music	-6.0	0.5558510638297872	0.5486702127659575	0.0070482905001067195	0.8218085106382979	0.8228723404255319	0.0036163258961651014	320	arch0_0006
instrumental_music	-6.0	0.5771276595744681	0.5486702127659575	0.0070482905001067195	0.8058510638297872	0.8228723404255319	0.0036163258961651014	320	arch0_0007
instrumental_music	-6.0	0.5585106382978723	0.5486702127659575	0.0070482905001067195	0.8351063829787234	0.8228723404255319	0.0036163258961651014	320	arch0_0008
instrumental_music	-6.0	0.5132978723404256	0.5486702127659575	0.0070482905001067195	0.8271276595744681	0.8228723404255319	0.0036163258961651014	320	arch0_0009
instrumental_music	-6.0	0.5159574468085106	0.5486702127659575	0.0070482905001067195	0.8111702127659575	0.8228723404255319	0.0036163258961651014	320	arch0_0016
instrumental_music	-6.0	0.5638297872340425	0.5486702127659575	0.0070482905001067195	0.8271276595744681	0.8228723404255319	0.0036163258961651014	320	arch0_0017
instrumental_music	-3.0	0.6276595744680851	0.6617021276595745	0.006631774542292573	0.9175531914893617	0.901063829787234	0.0038805086220282466	320	arch0_0000
instrumental_music	-3.0	0.6675531914893617	0.6617021276595745	0.006631774542292573	0.8909574468085106	0.901063829787234	0.0038805086220282466	320	arch0_0001
instrumental_music	-3.0	0.6781914893617021	0.6617021276595745	0.006631774542292573	0.8909574468085106	0.901063829787234	0.0038805086220282466	320	arch0_0002
instrumental_music	-3.0	0.6675531914893617	0.6617021276595745	0.006631774542292573	0.9069148936170213	0.901063829787234	0.0038805086220282466	320	arch0_0004
instrumental_music	-3.0	0.6622340425531915	0.6617021276595745	0.006631774542292573	0.9042553191489362	0.901063829787234	0.0038805086220282466	320	arch0_0006
instrumental_music	-3.0	0.7021276595744681	0.6617021276595745	0.006631774542292573	0.8962765957446809	0.901063829787234	0.0038805086220282466	320	arch0_0007
instrumental_music	-3.0	0.6702127659574468	0.6617021276595745	0.006631774542292573	0.9148936170212766	0.901063829787234	0.0038805086220282466	320	arch0_0008
instrumental_music	-3.0	0.6382978723404256	0.6617021276595745	0.006631774542292573	0.901595744680851	0.901063829787234	0.0038805086220282466	320	arch0_0009
instrumental_music	-3.0	0.651595744680851	0.6617021276595745	0.006631774542292573	0.8776595744680851	0.901063829787234	0.0038805086220282466	320	arch0_0016
instrumental_music	-3.0	0.651595744680851	0.6617021276595745	0.006631774542292573	0.9095744680851063	0.901063829787234	0.0038805086220282466	320	arch0_0017
instrumental_music	0.0	0.7473404255319149	0.7433510638297872	0.006395894143768694	0.9388297872340425	0.9385638297872341	0.001748500259159226	320	arch0_0000
instrumental_music	0.0	0.7632978723404256	0.7433510638297872	0.006395894143768694	0.9361702127659575	0.9385638297872341	0.001748500259159226	320	arch0_0001
instrumental_music	0.0	0.7686170212765957	0.7433510638297872	0.006395894143768694	0.9308510638297872	0.9385638297872341	0.001748500259159226	320	arch0_0002
instrumental_music	0.0	0.7420212765957447	0.7433510638297872	0.006395894143768694	0.9414893617021277	0.9385638297872341	0.001748500259159226	320	arch0_0004
instrumental_music	0.0	0.7154255319148937	0.7433510638297872	0.006395894143768694	0.9468085106382979	0.9385638297872341	0.001748500259159226	320	arch0_0006
instrumental_music	0.0	0.7686170212765957	0.7433510638297872	0.006395894143768694	0.9361702127659575	0.9385638297872341	0.001748500259159226	320	arch0_0007
instrumental_music	0.0	0.7393617021276596	0.7433510638297872	0.006395894143768694	0.9468085106382979	0.9385638297872341	0.001748500259159226	320	arch0_0008
instrumental_music	0.0	0.7101063829787234	0.7433510638297872	0.006395894143768694	0.9335106382978723	0.9385638297872341	0.001748500259159226	320	arch0_0009
instrumental_music	0.0	0.7446808510638298	0.7433510638297872	0.006395894143768694	0.9335106382978723	0.9385638297872341	0.001748500259159226	320	arch0_0016
instrumental_music	0.0	0.7340425531914894	0.7433510638297872	0.006395894143768694	0.9414893617021277	0.9385638297872341	0.001748500259159226	320	arch0_0017
instrumental_music	3.0	0.824468085106383	0.8039893617021276	0.005921162935991672	0.9547872340425532	0.9545212765957448	0.001656165043640901	320	arch0_0000
instrumental_music	3.0	0.8138297872340425	0.8039893617021276	0.005921162935991672	0.949468085106383	0.9545212765957448	0.001656165043640901	320	arch0_0001
instrumental_music	3.0	0.8297872340425532	0.8039893617021276	0.005921162935991672	0.9521276595744681	0.9545212765957448	0.001656165043640901	320	arch0_0002
instrumental_music	3.0	0.8058510638297872	0.8039893617021276	0.005921162935991672	0.949468085106383	0.9545212765957448	0.001656165043640901	320	arch0_0004
instrumental_music	3.0	0.7925531914893617	0.8039893617021276	0.005921162935991672	0.9627659574468085	0.9545212765957448	0.001656165043640901	320	arch0_0006
instrumental_music	3.0	0.8191489361702128	0.8039893617021276	0.005921162935991672	0.949468085106383	0.9545212765957448	0.001656165043640901	320	arch0_0007
instrumental_music	3.0	0.8085106382978723	0.8039893617021276	0.005921162935991672	0.9601063829787234	0.9545212765957448	0.001656165043640901	320	arch0_0008
instrumental_music	3.0	0.773936170212766	0.8039893617021276	0.005921162935991672	0.949468085106383	0.9545212765957448	0.001656165043640901	320	arch0_0009
instrumental_music	3.0	0.7898936170212766	0.8039893617021276	0.005921162935991672	0.9601063829787234	0.9545212765957448	0.001656165043640901	320	arch0_0016
instrumental_music	3.0	0.7819148936170213	0.8039893617021276	0.005921162935991672	0.9574468085106383	0.9545212765957448	0.001656165043640901	320	arch0_0017
instrumental_music	inf	0.8723404255319149	0.8699468085106383	0.0036433905297933544	0.976063829787234	0.9736702127659574	0.0013989125742960463	320	arch0_0000
instrumental_music	inf	0.8723404255319149	0.8699468085106383	0.0036433905297933544	0.976063829787234	0.9736702127659574	0.0013989125742960463	320	arch0_0001
instrumental_music	inf	0.8776595744680851	0.8699468085106383	0.0036433905297933544	0.973404255319149	0.9736702127659574	0.0013989125742960463	320	arch0_0002
instrumental_music	inf	0.8856382978723404	0.8699468085106383	0.0036433905297933544	0.9707446808510638	0.9736702127659574	0.0013989125742960463	320	arch0_0004
instrumental_music	inf	0.8643617021276596	0.8699468085106383	0.0036433905297933544	0.9680851063829787	0.9736702127659574	0.0013989125742960463	320	arch0_0006
instrumental_music	inf	0.875	0.8699468085106383	0.0036433905297933544	0.973404255319149	0.9736702127659574	0.0013989125742960463	320	arch0_0007
instrumental_music	inf	0.8803191489361702	0.8699468085106383	0.0036433905297933544	0.976063829787234	0.9736702127659574	0.0013989125742960463	320	arch0_0008
instrumental_music	inf	0.8590425531914894	0.8699468085106383	0.0036433905297933544	0.9654255319148937	0.9736702127659574	0.0013989125742960463	320	arch0_0009
instrumental_music	inf	0.8670212765957447	0.8699468085106383	0.0036433905297933544	0.9787234042553191	0.9736702127659574	0.0013989125742960463	320	arch0_0016
instrumental_music	inf	0.8457446808510638	0.8699468085106383	0.0036433905297933544	0.9787234042553191	0.9736702127659574	0.0013989125742960463	320	arch0_0017
stationary_noise	-9.0	0.07446808510638298	0.08484042553191488	0.0021877593402930976	0.23670212765957446	0.27420212765957447	0.010626840757236085	320	arch0_0000
stationary_noise	-9.0	0.08244680851063829	0.08484042553191488	0.0021877593402930976	0.26595744680851063	0.27420212765957447	0.010626840757236085	320	arch0_0001
stationary_noise	-9.0	0.08244680851063829	0.08484042553191488	0.0021877593402930976	0.2712765957446808	0.27420212765957447	0.010626840757236085	320	arch0_0002
stationary_noise	-9.0	0.09308510638297872	0.08484042553191488	0.0021877593402930976	0.2872340425531915	0.27420212765957447	0.010626840757236085	320	arch0_0004
stationary_noise	-9.0	0.0797872340425532	0.08484042553191488	0.0021877593402930976	0.2579787234042553	0.27420212765957447	0.010626840757236085	320	arch0_0006
stationary_noise	-9.0	0.09840425531914894	0.08484042553191488	0.0021877593402930976	0.3191489361702128	0.27420212765957447	0.010626840757236085	320	arch0_0007
stationary_noise	-9.0	0.08776595744680851	0.08484042553191488	0.0021877593402930976	0.2579787234042553	0.27420212765957447	0.010626840757236085	320	arch0_0008
stationary_noise	-9.0	0.0797872340425532	0.08484042553191488	0.0021877593402930976	0.26063829787234044	0.27420212765957447	0.010626840757236085	320	arch0_0009
stationary_noise	-9.0	0.0851063829787234	0.08484042553191488	0.0021877593402930976	0.24202127659574468	0.27420212765957447	0.010626840757236085	320	arch0_0016
stationary_noise	-9.0	0.0851063829787234	0.08484042553191488	0.0021877593402930976	0.34308510638297873	0.27420212765957447	0.010626840757236085	320	arch0_0017
stationary_noise	-6.0	0.2872340425531915	0.28643617021276596	0.005139550723629696	0.6196808510638298	0.6212765957446809	0.006903518558131841	320	arch0_0000
stationary_noise	-6.0	0.28191489361702127	0.28643617021276596	0.005139550723629696	0.625	0.6212765957446809	0.006903518558131841	320	arch0_0001
stationary_noise	-6.0	0.2845744680851064	0.28643617021276596	0.005139550723629696	0.5824468085106383	0.6212765957446809	0.006903518558131841	320	arch0_0002
stationary_noise	-6.0	0.2925531914893617	0.28643617021276596	0.005139550723629696	0.6462765957446809	0.6212765957446809	0.006903518558131841	320	arch0_0004
stationary_noise	-6.0	0.30851063829787234	0.28643617021276596	0.005139550723629696	0.6090425531914894	0.6212765957446809	0.006903518558131841	320	arch0_0006
stationary_noise	-6.0	0.31117021276595747	0.28643617021276596	0.005139550723629696	0.6329787234042553	0.6212765957446809	0.006903518558131841	320	arch0_0007
stationary_noise	-6.0	0.26861702127659576	0.28643617021276596	0.005139550723629696	0.6196808510638298	0.6212765957446809	0.006903518558131841	320	arch0_0008
stationary_noise	-6.0	0.26063829787234044	0.28643617021276596	0.005139550723629696	0.5930851063829787	0.6212765957446809	0.006903518558131841	320	arch0_0009
stationary_noise	-6.0	0.27393617021276595	0.28643617021276596	0.005139550723629696	0.6329787234042553	0.6212765957446809	0.006903518558131841	320	arch0_0016
stationary_noise	-6.0	0.29521276595744683	0.28643617021276596	0.005139550723629696	0.651595744680851	0.6212765957446809	0.006903518558131841	320	arch0_0017
stationary_noise	-3.0	0.5053191489361702	0.5077127659574467	0.0064958741495469464	0.8351063829787234	0.8332446808510638	0.0043076349692398415	320	arch0_0000
stationary_noise	-3.0	0.5	0.5077127659574467	0.0064958741495469464	0.8377659574468085	0.8332446808510638	0.0043076349692398415	320	arch0_0001
stationary_noise	-3.0	0.4973404255319149	0.5077127659574467	0.0064958741495469464	0.8218085106382979	0.8332446808510638	0.0043076349692398415	320	arch0_0002
stationary_noise	-3.0	0.5106382978723404	0.5077127659574467	0.0064958741495469464	0.848404255319149	0.8332446808510638	0.0043076349692398415	320	arch0_0004
stationary_noise	-3.0	0.523936170212766	0.5077127659574467	0.0064958741495469464	0.8563829787234043	0.8332446808510638	0.0043076349692398415	320	arch0_0006
stationary_noise	-3.0	0.5478723404255319	0.5077127659574467	0.0064958741495469464	0.8191489361702128	0.8332446808510638	0.0043076349692398415	320	arch0_0007
stationary_noise	-3.0	0.5292553191489362	0.5077127659574467	0.0064958741495469464	0.8297872340425532	0.8332446808510638	0.0043076349692398415	320	arch0_0008
stationary_noise	-3.0	0.4920212765957447	0.5077127659574467	0.0064958741495469464	0.8111702127659575	0.8332446808510638	0.0043076349692398415	320	arch0_0009
stationary_noise	-3.0	0.48138297872340424	0.5077127659574467	0.0064958741495469464	0.8324468085106383	0.8332446808510638	0.0043076349692398415	320	arch0_0016
stationary_noise	-3.0	0.48936170212765956	0.5077127659574467	0.0064958741495469464	0.8404255319148937	0.8332446808510638	0.0043076349692398415	320	arch0_0017
stationary_noise	0.0	0.6861702127659575	0.6805851063829788	0.0053844980989575285	0.9228723404255319	0.9212765957446809	0.0032980629854145863	320	arch0_0000
stationary_noise	0.0	0.6914893617021277	0.6805851063829788	0.0053844980989575285	0.9308510638297872	0.9212765957446809	0.0032980629854145863	320	arch0_0001
stationary_noise	0.0	0.6675531914893617	0.6805851063829788	0.0053844980989575285	0.9281914893617021	0.9212765957446809	0.0032980629854145863	320	arch0_0002
stationary_noise	0.0	0.6968085106382979	0.6805851063829788	0.0053844980989575285	0.925531914893617	0.9212765957446809	0.0032980629854145863	320	arch0_0004
stationary_noise	0.0	0.6702127659574468	0.6805851063829788	0.0053844980989575285	0.925531914893617	0.9212765957446809	0.0032980629854145863	320	arch0_0006
stationary_noise	0.0	0.7047872340425532	0.6805851063829788	0.0053844980989575285	0.898936170212766	0.9212765957446809	0.0032980629854145863	320	arch0_0007
stationary_noise	0.0	0.6968085106382979	0.6805851063829788	0.0053844980989575285	0.9228723404255319	0.9212765957446809	0.0032980629854145863	320	arch0_0008
stationary_noise	0.0	0.6728723404255319	0.6805851063829788	0.0053844980989575285	0.9069148936170213	0.9212765957446809	0.0032980629854145863	320	arch0_0009
stationary_noise	0.0	0.6675531914893617	0.6805851063829788	0.0053844980989575285	0.9202127659574468	0.9212765957446809	0.0032980629854145863	320	arch0_0016
stationary_noise	0.0	0.651595744680851	0.6805851063829788	0.0053844980989575285	0.9308510638297872	0.9212765957446809	0.0032980629854145863	320	arch0_0017
stationary_noise	3.0	0.773936170212766	0.772872340425532	0.006683715186159858	0.949468085106383	0.949468085106383	0.002629857619537475	320	arch0_0000
stationary_noise	3.0	0.7792553191489362	0.772872340425532	0.006683715186159858	0.949468085106383	0.949468085106383	0.002629857619537475	320	arch0_0001
stationary_noise	3.0	0.800531914893617	0.772872340425532	0.006683715186159858	0.949468085106383	0.949468085106383	0.002629857619537475	320	arch0_0002
stationary_noise	3.0	0.7819148936170213	0.772872340425532	0.006683715186159858	0.9521276595744681	0.949468085106383	0.002629857619537475	320	arch0_0004
stationary_noise	3.0	0.7526595744680851	0.772872340425532	0.006683715186159858	0.949468085106383	0.949468085106383	0.002629857619537475	320	arch0_0006
stationary_noise	3.0	0.7952127659574468	0.772872340425532	0.006683715186159858	0.9335106382978723	0.949468085106383	0.002629857619537475	320	arch0_0007
stationary_noise	3.0	0.7898936170212766	0.772872340425532	0.006683715186159858	0.9574468085106383	0.949468085106383	0.002629857619537475	320	arch0_0008
stationary_noise	3.0	0.7686170212765957	0.772872340425532	0.006683715186159858	0.9388297872340425	0.949468085106383	0.002629857619537475	320	arch0_0009
stationary_noise	3.0	0.7526595744680851	0.772872340425532	0.006683715186159858	0.9521276595744681	0.949468085106383	0.002629857619537475	320	arch0_0016
stationary_noise	3.0	0.7340425531914894	0.772872340425532	0.006683715186159858	0.9627659574468085	0.949468085106383	0.002629857619537475	320	arch0_0017
stationary_noise	inf	0.898936170212766	0.8731382978723404	0.005230496453900705	0.973404255319149	0.973936170212766	0.0015252349764259929	320	arch0_0000
stationary_noise	inf	0.8696808510638298	0.8731382978723404	0.005230496453900705	0.976063829787234	0.973936170212766	0.0015252349764259929	320	arch0_0001
stationary_noise	inf	0.8776595744680851	0.8731382978723404	0.005230496453900705	0.973404255319149	0.973936170212766	0.0015252349764259929	320	arch0_0002
stationary_noise	inf	0.8882978723404256	0.8731382978723404	0.005230496453900705	0.9707446808510638	0.973936170212766	0.0015252349764259929	320	arch0_0004
stationary_noise	inf	0.8563829787234043	0.8731382978723404	0.005230496453900705	0.976063829787234	0.973936170212766	0.0015252349764259929	320	arch0_0006
stationary_noise	inf	0.8856382978723404	0.8731382978723404	0.005230496453900705	0.9680851063829787	0.973936170212766	0.0015252349764259929	320	arch0_0007
stationary_noise	inf	0.8829787234042553	0.8731382978723404	0.005230496453900705	0.976063829787234	0.973936170212766	0.0015252349764259929	320	arch0_0008
stationary_noise	inf	0.8537234042553191	0.8731382978723404	0.005230496453900705	0.9654255319148937	0.973936170212766	0.0015252349764259929	320	arch0_0009
stationary_noise	inf	0.8696808510638298	0.8731382978723404	0.005230496453900705	0.9787234042553191	0.973936170212766	0.0015252349764259929	320	arch0_0016
stationary_noise	inf	0.848404255319149	0.8731382978723404	0.005230496453900705	0.9813829787234043	0.973936170212766	0.0015252349764259929	320	arch0_0017
auditory_scenes	-9.0	0.22074468085106383	0.22234042553191488	0.0034608548397062288	0.5877659574468085	0.5808510638297872	0.0074404734958713765	1000	arch0_0000
auditory_scenes	-9.0	0.22872340425531915	0.22234042553191488	0.0034608548397062288	0.550531914893617	0.5808510638297872	0.0074404734958713765	1000	arch0_0001
auditory_scenes	-9.0	0.23404255319148937	0.22234042553191488	0.0034608548397062288	0.6063829787234043	0.5808510638297872	0.0074404734958713765	1000	arch0_0002
auditory_scenes	-9.0	0.22074468085106383	0.22234042553191488	0.0034608548397062288	0.5957446808510638	0.5808510638297872	0.0074404734958713765	1000	arch0_0004
auditory_scenes	-9.0	0.22606382978723405	0.22234042553191488	0.0034608548397062288	0.5930851063829787	0.5808510638297872	0.0074404734958713765	1000	arch0_0006
auditory_scenes	-9.0	0.23138297872340424	0.22234042553191488	0.0034608548397062288	0.5372340425531915	0.5808510638297872	0.0074404734958713765	1000	arch0_0007
auditory_scenes	-9.0	0.2154255319148936	0.22234042553191488	0.0034608548397062288	0.574468085106383	0.5808510638297872	0.0074404734958713765	1000	arch0_0008
auditory_scenes	-9.0	0.19946808510638298	0.22234042553191488	0.0034608548397062288	0.5664893617021277	0.5808510638297872	0.0074404734958713765	1000	arch0_0009
auditory_scenes	-9.0	0.23404255319148937	0.22234042553191488	0.0034608548397062288	0.6090425531914894	0.5808510638297872	0.0074404734958713765	1000	arch0_0016
auditory_scenes	-9.0	0.2127659574468085	0.22234042553191488	0.0034608548397062288	0.5877659574468085	0.5808510638297872	0.0074404734958713765	1000	arch0_0017
auditory_scenes	-6.0	0.38563829787234044	0.3771276595744681	0.003650932674108865	0.8351063829787234	0.799468085106383	0.006333535850883601	1000	arch0_0000
auditory_scenes	-6.0	0.3803191489361702	0.3771276595744681	0.003650932674108865	0.776595744680851	0.799468085106383	0.006333535850883601	1000	arch0_0001
auditory_scenes	-6.0	0.3829787234042553	0.3771276595744681	0.003650932674108865	0.8085106382978723	0.799468085106383	0.006333535850883601	1000	arch0_0002
auditory_scenes	-6.0	0.39095744680851063	0.3771276595744681	0.003650932674108865	0.8138297872340425	0.799468085106383	0.006333535850883601	1000	arch0_0004
auditory_scenes	-6.0	0.39095744680851063	0.3771276595744681	0.003650932674108865	0.8138297872340425	0.799468085106383	0.006333535850883601	1000	arch0_0006
auditory_scenes	-6.0	0.375	0.3771276595744681	0.003650932674108865	0.7686170212765957	0.799468085106383	0.006333535850883601	1000	arch0_0007
auditory_scenes	-6.0	0.3617021276595745	0.3771276595744681	0.003650932674108865	0.7819148936170213	0.799468085106383	0.006333535850883601	1000	arch0_0008
auditory_scenes	-6.0	0.35638297872340424	0.3771276595744681	0.003650932674108865	0.800531914893617	0.799468085106383	0.006333535850883601	1000	arch0_0009
auditory_scenes	-6.0	0.375	0.3771276595744681	0.003650932674108865	0.7925531914893617	0.799468085106383	0.006333535850883601	1000	arch0_0016
auditory_scenes	-6.0	0.3723404255319149	0.3771276595744681	0.003650932674108865	0.8031914893617021	0.799468085106383	0.006333535850883601	1000	arch0_0017
auditory_scenes	-3.0	0.5478723404255319	0.5420212765957447	0.005715163638753974	0.9308510638297872	0.9148936170212766	0.0044679443859411885	1000	arch0_0000
auditory_scenes	-3.0	0.5159574468085106	0.5420212765957447	0.005715163638753974	0.8936170212765957	0.9148936170212766	0.0044679443859411885	1000	arch0_0001
auditory_scenes	-3.0	0.5452127659574468	0.5420212765957447	0.005715163638753974	0.9281914893617021	0.9148936170212766	0.0044679443859411885	1000	arch0_0002
auditory_scenes	-3.0	0.5425531914893617	0.5420212765957447	0.005715163638753974	0.9175531914893617	0.9148936170212766	0.0044679443859411885	1000	arch0_0004
auditory_scenes	-3.0	0.5372340425531915	0.5420212765957447	0.005715163638753974	0.9175531914893617	0.9148936170212766	0.0044679443859411885	1000	arch0_0006
auditory_scenes	-3.0	0.5824468085106383	0.5420212765957447	0.005715163638753974	0.9069148936170213	0.9148936170212766	0.0044679443859411885	1000	arch0_0007
auditory_scenes	-3.0	0.523936170212766	0.5420212765957447	0.005715163638753974	0.8909574468085106	0.9148936170212766	0.0044679443859411885	1000	arch0_0008
auditory_scenes	-3.0	0.5319148936170213	0.5420212765957447	0.005715163638753974	0.9308510638297872	0.9148936170212766	0.0044679443859411885	1000	arch0_0009
auditory_scenes	-3.0	0.5531914893617021	0.5420212765957447	0.005715163638753974	0.9175531914893617	0.9148936170212766	0.0044679443859411885	1000	arch0_0016
auditory_scenes	-3.0	0.5398936170212766	0.5420212765957447	0.005715163638753974	0.9148936170212766	0.9148936170212766	0.0044679443859411885	1000	arch0_0017
auditory_scenes	0.0	0.6888297872340425	0.676063829787234	0.004247925017982603	0.9707446808510638	0.9513297872340425	0.0027194790159889956	1000	arch0_0000
auditory_scenes	0.0	0.6808510638297872	0.676063829787234	0.004247925017982603	0.9468085106382979	0.9513297872340425	0.0027194790159889956	1000	arch0_0001
auditory_scenes	0.0	0.6941489361702128	0.676063829787234	0.004247925017982603	0.9547872340425532	0.9513297872340425	0.0027194790159889956	1000	arch0_0002
auditory_scenes	0.0	0.6622340425531915	0.676063829787234	0.004247925017982603	0.9441489361702128	0.9513297872340425	0.0027194790159889956	1000	arch0_0004
auditory_scenes	0.0	0.6835106382978723	0.676063829787234	0.004247925017982603	0.9521276595744681	0.9513297872340425	0.0027194790159889956	1000	arch0_0006
auditory_scenes	0.0	0.6914893617021277	0.676063829787234	0.004247925017982603	0.9547872340425532	0.9513297872340425	0.0027194790159889956	1000	arch0_0007
auditory_scenes	0.0	0.6569148936170213	0.676063829787234	0.004247925017982603	0.9468085106382979	0.9513297872340425	0.0027194790159889956	1000	arch0_0008
auditory_scenes	0.0	0.6702127659574468	0.676063829787234	0.004247925017982603	0.949468085106383	0.9513297872340425	0.0027194790159889956	1000	arch0_0009
auditory_scenes	0.0	0.6702127659574468	0.676063829787234	0.004247925017982603	0.9388297872340425	0.9513297872340425	0.0027194790159889956	1000	arch0_0016
auditory_scenes	0.0	0.6622340425531915	0.676063829787234	0.004247925017982603	0.9547872340425532	0.9513297872340425	0.0027194790159889956	1000	arch0_0017
auditory_scenes	3.0	0.7659574468085106	0.7601063829787235	0.004704432326745248	0.973404255319149	0.9638297872340426	0.0023185632678407835	1000	arch0_0000
auditory_scenes	3.0	0.7686170212765957	0.7601063829787235	0.004704432326745248	0.9654255319148937	0.9638297872340426	0.0023185632678407835	1000	arch0_0001
auditory_scenes	3.0	0.7606382978723404	0.7601063829787235	0.004704432326745248	0.9574468085106383	0.9638297872340426	0.0023185632678407835	1000	arch0_0002
auditory_scenes	3.0	0.7526595744680851	0.7601063829787235	0.004704432326745248	0.9601063829787234	0.9638297872340426	0.0023185632678407835	1000	arch0_0004
auditory_scenes	3.0	0.7553191489361702	0.7601063829787235	0.004704432326745248	0.9547872340425532	0.9638297872340426	0.0023185632678407835	1000	arch0_0006
auditory_scenes	3.0	0.776595744680851	0.7601063829787235	0.004704432326745248	0.9547872340425532	0.9638297872340426	0.0023185632678407835	1000	arch0_0007
auditory_scenes	3.0	0.773936170212766	0.7601063829787235	0.004704432326745248	0.9627659574468085	0.9638297872340426	0.0023185632678407835	1000	arch0_0008
auditory_scenes	3.0	0.7313829787234043	0.7601063829787235	0.004704432326745248	0.976063829787234	0.9638297872340426	0.0023185632678407835	1000	arch0_0009
auditory_scenes	3.0	0.7420212765957447	0.7601063829787235	0.004704432326745248	0.9680851063829787	0.9638297872340426	0.0023185632678407835	1000	arch0_0016
auditory_scenes	3.0	0.773936170212766	0.7601063829787235	0.004704432326745248	0.9654255319148937	0.9638297872340426	0.0023185632678407835	1000	arch0_0017
auditory_scenes	inf	0.8882978723404256	0.8683510638297871	0.004695234991796222	0.9840425531914894	0.9789893617021276	0.0021877593402930937	1000	arch0_0000
auditory_scenes	inf	0.8670212765957447	0.8683510638297871	0.004695234991796222	0.9680851063829787	0.9789893617021276	0.0021877593402930937	1000	arch0_0001
auditory_scenes	inf	0.8829787234042553	0.8683510638297871	0.004695234991796222	0.9867021276595744	0.9789893617021276	0.0021877593402930937	1000	arch0_0002
auditory_scenes	inf	0.8643617021276596	0.8683510638297871	0.004695234991796222	0.9813829787234043	0.9789893617021276	0.0021877593402930937	1000	arch0_0004
auditory_scenes	inf	0.8696808510638298	0.8683510638297871	0.004695234991796222	0.976063829787234	0.9789893617021276	0.0021877593402930937	1000	arch0_0006
auditory_scenes	inf	0.8856382978723404	0.8683510638297871	0.004695234991796222	0.9680851063829787	0.9789893617021276	0.0021877593402930937	1000	arch0_0007
auditory_scenes	inf	0.8643617021276596	0.8683510638297871	0.004695234991796222	0.9867021276595744	0.9789893617021276	0.0021877593402930937	1000	arch0_0008
auditory_scenes	inf	0.8377659574468085	0.8683510638297871	0.004695234991796222	0.9787234042553191	0.9789893617021276	0.0021877593402930937	1000	arch0_0009
auditory_scenes	inf	0.8590425531914894	0.8683510638297871	0.004695234991796222	0.976063829787234	0.9789893617021276	0.0021877593402930937	1000	arch0_0016
auditory_scenes	inf	0.8643617021276596	0.8683510638297871	0.004695234991796222	0.9840425531914894	0.9789893617021276	0.0021877593402930937	1000	arch0_0017
8_talker_babble	-9.0	0.04521276595744681	0.02579787234042553	0.00274822695035461	0.08776595744680851	0.0976063829787234	0.004121148687648744	1000	arch0_0000
8_talker_babble	-9.0	0.02127659574468085	0.02579787234042553	0.00274822695035461	0.11702127659574468	0.0976063829787234	0.004121148687648744	1000	arch0_0001
8_talker_babble	-9.0	0.023936170212765957	0.02579787234042553	0.00274822695035461	0.09042553191489362	0.0976063829787234	0.004121148687648744	1000	arch0_0002
8_talker_babble	-9.0	0.02925531914893617	0.02579787234042553	0.00274822695035461	0.10372340425531915	0.0976063829787234	0.004121148687648744	1000	arch0_0004
8_talker_babble	-9.0	0.034574468085106384	0.02579787234042553	0.00274822695035461	0.11170212765957446	0.0976063829787234	0.004121148687648744	1000	arch0_0006
8_talker_babble	-9.0	0.02127659574468085	0.02579787234042553	0.00274822695035461	0.10372340425531915	0.0976063829787234	0.004121148687648744	1000	arch0_0007
8_talker_babble	-9.0	0.015957446808510637	0.02579787234042553	0.00274822695035461	0.09042553191489362	0.0976063829787234	0.004121148687648744	1000	arch0_0008
8_talker_babble	-9.0	0.02127659574468085	0.02579787234042553	0.00274822695035461	0.0797872340425532	0.0976063829787234	0.004121148687648744	1000	arch0_0009
8_talker_babble	-9.0	0.018617021276595744	0.02579787234042553	0.00274822695035461	0.08244680851063829	0.0976063829787234	0.004121148687648744	1000	arch0_0016
8_talker_babble	-9.0	0.026595744680851064	0.02579787234042553	0.00274822695035461	0.10904255319148937	0.0976063829787234	0.004121148687648744	1000	arch0_0017
8_talker_babble	-6.0	0.10372340425531915	0.08723404255319149	0.0031418519763598135	0.31382978723404253	0.28085106382978725	0.010981462813618448	1000	arch0_0000
8_talker_babble	-6.0	0.0797872340425532	0.08723404255319149	0.0031418519763598135	0.3484042553191489	0.28085106382978725	0.010981462813618448	1000	arch0_0001
8_talker_babble	-6.0	0.0797872340425532	0.08723404255319149	0.0031418519763598135	0.28191489361702127	0.28085106382978725	0.010981462813618448	1000	arch0_0002
8_talker_babble	-6.0	0.09840425531914894	0.08723404255319149	0.0031418519763598135	0.2872340425531915	0.28085106382978725	0.010981462813618448	1000	arch0_0004
8_talker_babble	-6.0	0.0851063829787234	0.08723404255319149	0.0031418519763598135	0.28191489361702127	0.28085106382978725	0.010981462813618448	1000	arch0_0006
8_talker_babble	-6.0	0.0797872340425532	0.08723404255319149	0.0031418519763598135	0.24468085106382978	0.28085106382978725	0.010981462813618448	1000	arch0_0007
8_talker_babble	-6.0	0.08244680851063829	0.08723404255319149	0.0031418519763598135	0.2872340425531915	0.28085106382978725	0.010981462813618448	1000	arch0_0008
8_talker_babble	-6.0	0.07446808510638298	0.08723404255319149	0.0031418519763598135	0.22074468085106383	0.28085106382978725	0.010981462813618448	1000	arch0_0009
8_talker_babble	-6.0	0.09840425531914894	0.08723404255319149	0.0031418519763598135	0.26861702127659576	0.28085106382978725	0.010981462813618448	1000	arch0_0016
8_talker_babble	-6.0	0.09042553191489362	0.08723404255319149	0.0031418519763598135	0.27393617021276595	0.28085106382978725	0.010981462813618448	1000	arch0_0017
8_talker_babble	-3.0	0.23404255319148937	0.23803191489361702	0.005096554025462695	0.6063829787234043	0.5837765957446809	0.007852128067945191	1000	arch0_0000
8_talker_babble	-3.0	0.2526595744680851	0.23803191489361702	0.005096554025462695	0.6223404255319149	0.5837765957446809	0.007852128067945191	1000	arch0_0001
8_talker_babble	-3.0	0.2632978723404255	0.23803191489361702	0.005096554025462695	0.601063829787234	0.5837765957446809	0.007852128067945191	1000	arch0_0002
8_talker_babble	-3.0	0.24468085106382978	0.23803191489361702	0.005096554025462695	0.574468085106383	0.5837765957446809	0.007852128067945191	1000	arch0_0004
8_talker_babble	-3.0	0.23670212765957446	0.23803191489361702	0.005096554025462695	0.6090425531914894	0.5837765957446809	0.007852128067945191	1000	arch0_0006
8_talker_babble	-3.0	0.2047872340425532	0.23803191489361702	0.005096554025462695	0.5531914893617021	0.5837765957446809	0.007852128067945191	1000	arch0_0007
8_talker_babble	-3.0	0.2473404255319149	0.23803191489361702	0.005096554025462695	0.574468085106383	0.5837765957446809	0.007852128067945191	1000	arch0_0008
8_talker_babble	-3.0	0.23404255319148937	0.23803191489361702	0.005096554025462695	0.550531914893617	0.5837765957446809	0.007852128067945191	1000	arch0_0009
8_talker_babble	-3.0	0.22340425531914893	0.23803191489361702	0.005096554025462695	0.5824468085106383	0.5837765957446809	0.007852128067945191	1000	arch0_0016
8_talker_babble	-3.0	0.2393617021276596	0.23803191489361702	0.005096554025462695	0.5638297872340425	0.5837765957446809	0.007852128067945191	1000	arch0_0017
8_talker_babble	0.0	0.449468085106383	0.44468085106382976	0.0059838783796759614	0.8164893617021277	0.8029255319148936	0.008301678977737205	1000	arch0_0000
8_talker_babble	0.0	0.4441489361702128	0.44468085106382976	0.0059838783796759614	0.824468085106383	0.8029255319148936	0.008301678977737205	1000	arch0_0001
8_talker_babble	0.0	0.4734042553191489	0.44468085106382976	0.0059838783796759614	0.8058510638297872	0.8029255319148936	0.008301678977737205	1000	arch0_0002
8_talker_babble	0.0	0.40425531914893614	0.44468085106382976	0.0059838783796759614	0.8297872340425532	0.8029255319148936	0.008301678977737205	1000	arch0_0004
8_talker_babble	0.0	0.449468085106383	0.44468085106382976	0.0059838783796759614	0.8430851063829787	0.8029255319148936	0.008301678977737205	1000	arch0_0006
8_talker_babble	0.0	0.4521276595744681	0.44468085106382976	0.0059838783796759614	0.8031914893617021	0.8029255319148936	0.008301678977737205	1000	arch0_0007
8_talker_babble	0.0	0.4601063829787234	0.44468085106382976	0.0059838783796759614	0.7925531914893617	0.8029255319148936	0.008301678977737205	1000	arch0_0008
8_talker_babble	0.0	0.449468085106383	0.44468085106382976	0.0059838783796759614	0.7659574468085106	0.8029255319148936	0.008301678977737205	1000	arch0_0009
8_talker_babble	0.0	0.43882978723404253	0.44468085106382976	0.0059838783796759614	0.7792553191489362	0.8029255319148936	0.008301678977737205	1000	arch0_0016
8_talker_babble	0.0	0.425531914893617	0.44468085106382976	0.0059838783796759614	0.7686170212765957	0.8029255319148936	0.008301678977737205	1000	arch0_0017
8_talker_babble	3.0	0.601063829787234	0.6143617021276595	0.005648770326976594	0.9042553191489362	0.899468085106383	0.004819956460662472	1000	arch0_0000
8_talker_babble	3.0	0.5797872340425532	0.6143617021276595	0.005648770326976594	0.9069148936170213	0.899468085106383	0.004819956460662472	1000	arch0_0001
8_talker_babble	3.0	0.6382978723404256	0.6143617021276595	0.005648770326976594	0.8936170212765957	0.899468085106383	0.004819956460662472	1000	arch0_0002
8_talker_babble	3.0	0.6037234042553191	0.6143617021276595	0.005648770326976594	0.9148936170212766	0.899468085106383	0.004819956460662472	1000	arch0_0004
8_talker_babble	3.0	0.6223404255319149	0.6143617021276595	0.005648770326976594	0.9308510638297872	0.899468085106383	0.004819956460662472	1000	arch0_0006
8_talker_babble	3.0	0.6196808510638298	0.6143617021276595	0.005648770326976594	0.8803191489361702	0.899468085106383	0.004819956460662472	1000	arch0_0007
8_talker_babble	3.0	0.6196808510638298	0.6143617021276595	0.005648770326976594	0.8909574468085106	0.899468085106383	0.004819956460662472	1000	arch0_0008
8_talker_babble	3.0	0.6382978723404256	0.6143617021276595	0.005648770326976594	0.8882978723404256	0.899468085106383	0.004819956460662472	1000	arch0_0009
8_talker_babble	3.0	0.6170212765957447	0.6143617021276595	0.005648770326976594	0.8856382978723404	0.899468085106383	0.004819956460662472	1000	arch0_0016
8_talker_babble	3.0	0.6037234042553191	0.6143617021276595	0.005648770326976594	0.898936170212766	0.899468085106383	0.004819956460662472	1000	arch0_0017
8_talker_babble	inf	0.8909574468085106	0.8688829787234044	0.0039656505755930865	0.9840425531914894	0.9781914893617021	0.001418439716312063	1000	arch0_0000
8_talker_babble	inf	0.8670212765957447	0.8688829787234044	0.0039656505755930865	0.973404255319149	0.9781914893617021	0.001418439716312063	1000	arch0_0001
8_talker_babble	inf	0.8829787234042553	0.8688829787234044	0.0039656505755930865	0.9813829787234043	0.9781914893617021	0.001418439716312063	1000	arch0_0002
8_talker_babble	inf	0.875	0.8688829787234044	0.0039656505755930865	0.9813829787234043	0.9781914893617021	0.001418439716312063	1000	arch0_0004
8_talker_babble	inf	0.8723404255319149	0.8688829787234044	0.0039656505755930865	0.9707446808510638	0.9781914893617021	0.001418439716312063	1000	arch0_0006
8_talker_babble	inf	0.8670212765957447	0.8688829787234044	0.0039656505755930865	0.973404255319149	0.9781914893617021	0.001418439716312063	1000	arch0_0007
8_talker_babble	inf	0.8696808510638298	0.8688829787234044	0.0039656505755930865	0.9813829787234043	0.9781914893617021	0.001418439716312063	1000	arch0_0008
8_talker_babble	inf	0.848404255319149	0.8688829787234044	0.0039656505755930865	0.9813829787234043	0.9781914893617021	0.001418439716312063	1000	arch0_0009
8_talker_babble	inf	0.8590425531914894	0.8688829787234044	0.0039656505755930865	0.976063829787234	0.9781914893617021	0.001418439716312063	1000	arch0_0016
8_talker_babble	inf	0.8563829787234043	0.8688829787234044	0.0039656505755930865	0.9787234042553191	0.9781914893617021	0.001418439716312063	1000	arch0_0017
instrumental_music	-9.0	0.40691489361702127	0.4175531914893617	0.004324932949521444	0.7047872340425532	0.7058510638297872	0.008039563155145141	1000	arch0_0000
instrumental_music	-9.0	0.4122340425531915	0.4175531914893617	0.004324932949521444	0.6861702127659575	0.7058510638297872	0.008039563155145141	1000	arch0_0001
instrumental_music	-9.0	0.4095744680851064	0.4175531914893617	0.004324932949521444	0.7154255319148937	0.7058510638297872	0.008039563155145141	1000	arch0_0002
instrumental_music	-9.0	0.425531914893617	0.4175531914893617	0.004324932949521444	0.726063829787234	0.7058510638297872	0.008039563155145141	1000	arch0_0004
instrumental_music	-9.0	0.425531914893617	0.4175531914893617	0.004324932949521444	0.7180851063829787	0.7058510638297872	0.008039563155145141	1000	arch0_0006
instrumental_music	-9.0	0.4308510638297872	0.4175531914893617	0.004324932949521444	0.7101063829787234	0.7058510638297872	0.008039563155145141	1000	arch0_0007
instrumental_music	-9.0	0.4148936170212766	0.4175531914893617	0.004324932949521444	0.6728723404255319	0.7058510638297872	0.008039563155145141	1000	arch0_0008
instrumental_music	-9.0	0.40691489361702127	0.4175531914893617	0.004324932949521444	0.6595744680851063	0.7058510638297872	0.008039563155145141	1000	arch0_0009
instrumental_music	-9.0	0.39893617021276595	0.4175531914893617	0.004324932949521444	0.726063829787234	0.7058510638297872	0.008039563155145141	1000	arch0_0016
instrumental_music	-9.0	0.4441489361702128	0.4175531914893617	0.004324932949521444	0.7393617021276596	0.7058510638297872	0.008039563155145141	1000	arch0_0017
instrumental_music	-6.0	0.550531914893617	0.5542553191489362	0.0026358277920777488	0.8617021276595744	0.8545212765957446	0.004325841453459533	1000	arch0_0000
instrumental_music	-6.0	0.550531914893617	0.5542553191489362	0.0026358277920777488	0.8617021276595744	0.8545212765957446	0.004325841453459533	1000	arch0_0001
instrumental_music	-6.0	0.5638297872340425	0.5542553191489362	0.0026358277920777488	0.8723404255319149	0.8545212765957446	0.004325841453459533	1000	arch0_0002
instrumental_music	-6.0	0.5585106382978723	0.5542553191489362	0.0026358277920777488	0.8617021276595744	0.8545212765957446	0.004325841453459533	1000	arch0_0004
instrumental_music	-6.0	0.5531914893617021	0.5542553191489362	0.0026358277920777488	0.8670212765957447	0.8545212765957446	0.004325841453459533	1000	arch0_0006
instrumental_music	-6.0	0.5664893617021277	0.5542553191489362	0.0026358277920777488	0.851063829787234	0.8545212765957446	0.004325841453459533	1000	arch0_0007
instrumental_music	-6.0	0.5452127659574468	0.5542553191489362	0.0026358277920777488	0.8537234042553191	0.8545212765957446	0.004325841453459533	1000	arch0_0008
instrumental_music	-6.0	0.5611702127659575	0.5542553191489362	0.0026358277920777488	0.8271276595744681	0.8545212765957446	0.004325841453459533	1000	arch0_0009
instrumental_music	-6.0	0.5398936170212766	0.5542553191489362	0.0026358277920777488	0.851063829787234	0.8545212765957446	0.004325841453459533	1000	arch0_0016
instrumental_music	-6.0	0.5531914893617021	0.5542553191489362	0.0026358277920777488	0.8377659574468085	0.8545212765957446	0.004325841453459533	1000	arch0_0017
instrumental_music	-3.0	0.7074468085106383	0.6696808510638298	0.005604071145134441	0.9202127659574468	0.9183510638297872	0.0019843111068793815	1000	arch0_0000
instrumental_music	-3.0	0.6861702127659575	0.6696808510638298	0.005604071145134441	0.9202127659574468	0.9183510638297872	0.0019843111068793815	1000	arch0_0001
instrumental_music	-3.0	0.6622340425531915	0.6696808510638298	0.005604071145134441	0.9228723404255319	0.9183510638297872	0.0019843111068793815	1000	arch0_0002
instrumental_music	-3.0	0.6728723404255319	0.6696808510638298	0.005604071145134441	0.9148936170212766	0.9183510638297872	0.0019843111068793815	1000	arch0_0004
instrumental_music	-3.0	0.6595744680851063	0.6696808510638298	0.005604071145134441	0.9202127659574468	0.9183510638297872	0.0019843111068793815	1000	arch0_0006
instrumental_music	-3.0	0.6808510638297872	0.6696808510638298	0.005604071145134441	0.9122340425531915	0.9183510638297872	0.0019843111068793815	1000	arch0_0007
instrumental_music	-3.0	0.6462765957446809	0.6696808510638298	0.005604071145134441	0.9308510638297872	0.9183510638297872	0.0019843111068793815	1000	arch0_0008
instrumental_music	-3.0	0.6648936170212766	0.6696808510638298	0.005604071145134441	0.9095744680851063	0.9183510638297872	0.0019843111068793815	1000	arch0_0009
instrumental_music	-3.0	0.6569148936170213	0.6696808510638298	0.005604071145134441	0.9202127659574468	0.9183510638297872	0.0019843111068793815	1000	arch0_0016
instrumental_music	-3.0	0.6595744680851063	0.6696808510638298	0.005604071145134441	0.9122340425531915	0.9183510638297872	0.0019843111068793815	1000	arch0_0017
instrumental_music	0.0	0.7606382978723404	0.7460106382978723	0.0041249610369261825	0.9654255319148937	0.951063829787234	0.002752513244017729	1000	arch0_0000
instrumental_music	0.0	0.7313829787234043	0.7460106382978723	0.0041249610369261825	0.9414893617021277	0.951063829787234	0.002752513244017729	1000	arch0_0001
instrumental_music	0.0	0.7446808510638298	0.7460106382978723	0.0041249610369261825	0.949468085106383	0.951063829787234	0.002752513244017729	1000	arch0_0002
instrumental_music	0.0	0.7526595744680851	0.7460106382978723	0.0041249610369261825	0.9601063829787234	0.951063829787234	0.002752513244017729	1000	arch0_0004
instrumental_music	0.0	0.7367021276595744	0.7460106382978723	0.0041249610369261825	0.949468085106383	0.951063829787234	0.002752513244017729	1000	arch0_0006
instrumental_music	0.0	0.7579787234042553	0.7460106382978723	0.0041249610369261825	0.9547872340425532	0.951063829787234	0.002752513244017729	1000	arch0_0007
instrumental_music	0.0	0.7473404255319149	0.7460106382978723	0.0041249610369261825	0.9414893617021277	0.951063829787234	0.002752513244017729	1000	arch0_0008
instrumental_music	0.0	0.7632978723404256	0.7460106382978723	0.0041249610369261825	0.9521276595744681	0.951063829787234	0.002752513244017729	1000	arch0_0009
instrumental_music	0.0	0.723404255319149	0.7460106382978723	0.0041249610369261825	0.9574468085106383	0.951063829787234	0.002752513244017729	1000	arch0_0016
instrumental_music	0.0	0.7420212765957447	0.7460106382978723	0.0041249610369261825	0.9388297872340425	0.951063829787234	0.002752513244017729	1000	arch0_0017
instrumental_music	3.0	0.8111702127659575	0.8018617021276595	0.004124961036926189	0.976063829787234	0.961436170212766	0.0022163120567375814	1000	arch0_0000
instrumental_music	3.0	0.7925531914893617	0.8018617021276595	0.004124961036926189	0.9574468085106383	0.961436170212766	0.0022163120567375814	1000	arch0_0001
instrumental_music	3.0	0.800531914893617	0.8018617021276595	0.004124961036926189	0.9574468085106383	0.961436170212766	0.0022163120567375814	1000	arch0_0002
instrumental_music	3.0	0.8111702127659575	0.8018617021276595	0.004124961036926189	0.9654255319148937	0.961436170212766	0.0022163120567375814	1000	arch0_0004
instrumental_music	3.0	0.7952127659574468	0.8018617021276595	0.004124961036926189	0.9627659574468085	0.961436170212766	0.0022163120567375814	1000	arch0_0006
instrumental_music	3.0	0.8058510638297872	0.8018617021276595	0.004124961036926189	0.9574468085106383	0.961436170212766	0.0022163120567375814	1000	arch0_0007
instrumental_music	3.0	0.8111702127659575	0.8018617021276595	0.004124961036926189	0.9601063829787234	0.961436170212766	0.0022163120567375814	1000	arch0_0008
instrumental_music	3.0	0.776595744680851	0.8018617021276595	0.004124961036926189	0.9627659574468085	0.961436170212766	0.0022163120567375814	1000	arch0_0009
instrumental_music	3.0	0.7925531914893617	0.8018617021276595	0.004124961036926189	0.9654255319148937	0.961436170212766	0.0022163120567375814	1000	arch0_0016
instrumental_music	3.0	0.8218085106382979	0.8018617021276595	0.004124961036926189	0.949468085106383	0.961436170212766	0.0022163120567375814	1000	arch0_0017
instrumental_music	inf	0.8856382978723404	0.8686170212765958	0.003250053684365853	0.9867021276595744	0.9789893617021276	0.0017029585737853303	1000	arch0_0000
instrumental_music	inf	0.8590425531914894	0.8686170212765958	0.003250053684365853	0.9680851063829787	0.9789893617021276	0.0017029585737853303	1000	arch0_0001
instrumental_music	inf	0.8803191489361702	0.8686170212765958	0.003250053684365853	0.9840425531914894	0.9789893617021276	0.0017029585737853303	1000	arch0_0002
instrumental_music	inf	0.8670212765957447	0.8686170212765958	0.003250053684365853	0.9813829787234043	0.9789893617021276	0.0017029585737853303	1000	arch0_0004
instrumental_music	inf	0.8723404255319149	0.8686170212765958	0.003250053684365853	0.976063829787234	0.9789893617021276	0.0017029585737853303	1000	arch0_0006
instrumental_music	inf	0.875	0.8686170212765958	0.003250053684365853	0.973404255319149	0.9789893617021276	0.0017029585737853303	1000	arch0_0007
instrumental_music	inf	0.8696808510638298	0.8686170212765958	0.003250053684365853	0.9813829787234043	0.9789893617021276	0.0017029585737853303	1000	arch0_0008
instrumental_music	inf	0.851063829787234	0.8686170212765958	0.003250053684365853	0.9787234042553191	0.9789893617021276	0.0017029585737853303	1000	arch0_0009
instrumental_music	inf	0.8643617021276596	0.8686170212765958	0.003250053684365853	0.9787234042553191	0.9789893617021276	0.0017029585737853303	1000	arch0_0016
instrumental_music	inf	0.8617021276595744	0.8686170212765958	0.003250053684365853	0.9813829787234043	0.9789893617021276	0.0017029585737853303	1000	arch0_0017
stationary_noise	-9.0	0.09574468085106383	0.0797872340425532	0.003697988229541526	0.35638297872340424	0.3021276595744681	0.008098005139481727	1000	arch0_0000
stationary_noise	-9.0	0.06382978723404255	0.0797872340425532	0.003697988229541526	0.2845744680851064	0.3021276595744681	0.008098005139481727	1000	arch0_0001
stationary_noise	-9.0	0.0851063829787234	0.0797872340425532	0.003697988229541526	0.27925531914893614	0.3021276595744681	0.008098005139481727	1000	arch0_0002
stationary_noise	-9.0	0.07712765957446809	0.0797872340425532	0.003697988229541526	0.3271276595744681	0.3021276595744681	0.008098005139481727	1000	arch0_0004
stationary_noise	-9.0	0.08776595744680851	0.0797872340425532	0.003697988229541526	0.2872340425531915	0.3021276595744681	0.008098005139481727	1000	arch0_0006
stationary_noise	-9.0	0.09840425531914894	0.0797872340425532	0.003697988229541526	0.30319148936170215	0.3021276595744681	0.008098005139481727	1000	arch0_0007
stationary_noise	-9.0	0.06648936170212766	0.0797872340425532	0.003697988229541526	0.26861702127659576	0.3021276595744681	0.008098005139481727	1000	arch0_0008
stationary_noise	-9.0	0.07712765957446809	0.0797872340425532	0.003697988229541526	0.30319148936170215	0.3021276595744681	0.008098005139481727	1000	arch0_0009
stationary_noise	-9.0	0.07446808510638298	0.0797872340425532	0.003697988229541526	0.2978723404255319	0.3021276595744681	0.008098005139481727	1000	arch0_0016
stationary_noise	-9.0	0.07180851063829788	0.0797872340425532	0.003697988229541526	0.31382978723404253	0.3021276595744681	0.008098005139481727	1000	arch0_0017
stationary_noise	-6.0	0.2872340425531915	0.2781914893617021	0.004626946223652452	0.7207446808510638	0.6683510638297873	0.009127762209631969	1000	arch0_0000
stationary_noise	-6.0	0.2845744680851064	0.2781914893617021	0.004626946223652452	0.6329787234042553	0.6683510638297873	0.009127762209631969	1000	arch0_0001
stationary_noise	-6.0	0.2845744680851064	0.2781914893617021	0.004626946223652452	0.6808510638297872	0.6683510638297873	0.009127762209631969	1000	arch0_0002
stationary_noise	-6.0	0.2845744680851064	0.2781914893617021	0.004626946223652452	0.6835106382978723	0.6683510638297873	0.009127762209631969	1000	arch0_0004
stationary_noise	-6.0	0.26595744680851063	0.2781914893617021	0.004626946223652452	0.6728723404255319	0.6683510638297873	0.009127762209631969	1000	arch0_0006
stationary_noise	-6.0	0.30319148936170215	0.2781914893617021	0.004626946223652452	0.6808510638297872	0.6683510638297873	0.009127762209631969	1000	arch0_0007
stationary_noise	-6.0	0.2553191489361702	0.2781914893617021	0.004626946223652452	0.6382978723404256	0.6683510638297873	0.009127762209631969	1000	arch0_0008
stationary_noise	-6.0	0.2579787234042553	0.2781914893617021	0.004626946223652452	0.6409574468085106	0.6683510638297873	0.009127762209631969	1000	arch0_0009
stationary_noise	-6.0	0.2765957446808511	0.2781914893617021	0.004626946223652452	0.6409574468085106	0.6683510638297873	0.009127762209631969	1000	arch0_0016
stationary_noise	-6.0	0.28191489361702127	0.2781914893617021	0.004626946223652452	0.6914893617021277	0.6683510638297873	0.009127762209631969	1000	arch0_0017
stationary_noise	-3.0	0.5186170212765957	0.5101063829787235	0.008123199424790995	0.8723404255319149	0.8553191489361701	0.0067188990501760365	1000	arch0_0000
stationary_noise	-3.0	0.5159574468085106	0.5101063829787235	0.008123199424790995	0.8297872340425532	0.8553191489361701	0.0067188990501760365	1000	arch0_0001
stationary_noise	-3.0	0.5106382978723404	0.5101063829787235	0.008123199424790995	0.875	0.8553191489361701	0.0067188990501760365	1000	arch0_0002
stationary_noise	-3.0	0.4867021276595745	0.5101063829787235	0.008123199424790995	0.8590425531914894	0.8553191489361701	0.0067188990501760365	1000	arch0_0004
stationary_noise	-3.0	0.526595744680851	0.5101063829787235	0.008123199424790995	0.8829787234042553	0.8553191489361701	0.0067188990501760365	1000	arch0_0006
stationary_noise	-3.0	0.5691489361702128	0.5101063829787235	0.008123199424790995	0.8563829787234043	0.8553191489361701	0.0067188990501760365	1000	arch0_0007
stationary_noise	-3.0	0.4973404255319149	0.5101063829787235	0.008123199424790995	0.8457446808510638	0.8553191489361701	0.0067188990501760365	1000	arch0_0008
stationary_noise	-3.0	0.5079787234042553	0.5101063829787235	0.008123199424790995	0.824468085106383	0.8553191489361701	0.0067188990501760365	1000	arch0_0009
stationary_noise	-3.0	0.48404255319148937	0.5101063829787235	0.008123199424790995	0.8324468085106383	0.8553191489361701	0.0067188990501760365	1000	arch0_0016
stationary_noise	-3.0	0.48404255319148937	0.5101063829787235	0.008123199424790995	0.875	0.8553191489361701	0.0067188990501760365	1000	arch0_0017
stationary_noise	0.0	0.6702127659574468	0.678191489361702	0.005392519973668635	0.9388297872340425	0.9329787234042553	0.0035194030569644036	1000	arch0_0000
stationary_noise	0.0	0.6941489361702128	0.678191489361702	0.005392519973668635	0.9228723404255319	0.9329787234042553	0.0035194030569644036	1000	arch0_0001
stationary_noise	0.0	0.6861702127659575	0.678191489361702	0.005392519973668635	0.9468085106382979	0.9329787234042553	0.0035194030569644036	1000	arch0_0002
stationary_noise	0.0	0.6968085106382979	0.678191489361702	0.005392519973668635	0.9175531914893617	0.9329787234042553	0.0035194030569644036	1000	arch0_0004
stationary_noise	0.0	0.6702127659574468	0.678191489361702	0.005392519973668635	0.949468085106383	0.9329787234042553	0.0035194030569644036	1000	arch0_0006
stationary_noise	0.0	0.6941489361702128	0.678191489361702	0.005392519973668635	0.9308510638297872	0.9329787234042553	0.0035194030569644036	1000	arch0_0007
stationary_noise	0.0	0.6861702127659575	0.678191489361702	0.005392519973668635	0.9388297872340425	0.9329787234042553	0.0035194030569644036	1000	arch0_0008
stationary_noise	0.0	0.675531914893617	0.678191489361702	0.005392519973668635	0.9175531914893617	0.9329787234042553	0.0035194030569644036	1000	arch0_0009
stationary_noise	0.0	0.6675531914893617	0.678191489361702	0.005392519973668635	0.9335106382978723	0.9329787234042553	0.0035194030569644036	1000	arch0_0016
stationary_noise	0.0	0.6409574468085106	0.678191489361702	0.005392519973668635	0.9335106382978723	0.9329787234042553	0.0035194030569644036	1000	arch0_0017
stationary_noise	3.0	0.7792553191489362	0.7696808510638298	0.007334084354590929	0.9574468085106383	0.9555851063829787	0.001317913896038874	1000	arch0_0000
stationary_noise	3.0	0.7792553191489362	0.7696808510638298	0.007334084354590929	0.9521276595744681	0.9555851063829787	0.001317913896038874	1000	arch0_0001
stationary_noise	3.0	0.7925531914893617	0.7696808510638298	0.007334084354590929	0.9521276595744681	0.9555851063829787	0.001317913896038874	1000	arch0_0002
stationary_noise	3.0	0.7712765957446809	0.7696808510638298	0.007334084354590929	0.9521276595744681	0.9555851063829787	0.001317913896038874	1000	arch0_0004
stationary_noise	3.0	0.7686170212765957	0.7696808510638298	0.007334084354590929	0.9521276595744681	0.9555851063829787	0.001317913896038874	1000	arch0_0006
stationary_noise	3.0	0.7925531914893617	0.7696808510638298	0.007334084354590929	0.9547872340425532	0.9555851063829787	0.001317913896038874	1000	arch0_0007
stationary_noise	3.0	0.7925531914893617	0.7696808510638298	0.007334084354590929	0.9547872340425532	0.9555851063829787	0.001317913896038874	1000	arch0_0008
stationary_noise	3.0	0.7340425531914894	0.7696808510638298	0.007334084354590929	0.9627659574468085	0.9555851063829787	0.001317913896038874	1000	arch0_0009
stationary_noise	3.0	0.7579787234042553	0.7696808510638298	0.007334084354590929	0.9627659574468085	0.9555851063829787	0.001317913896038874	1000	arch0_0016
stationary_noise	3.0	0.7287234042553191	0.7696808510638298	0.007334084354590929	0.9547872340425532	0.9555851063829787	0.001317913896038874	1000	arch0_0017
stationary_noise	inf	0.8856382978723404	0.8691489361702128	0.003920805742463827	0.9787234042553191	0.9781914893617021	0.0017190354104313246	1000	arch0_0000
stationary_noise	inf	0.875	0.8691489361702128	0.003920805742463827	0.9707446808510638	0.9781914893617021	0.0017190354104313246	1000	arch0_0001
stationary_noise	inf	0.8856382978723404	0.8691489361702128	0.003920805742463827	0.9840425531914894	0.9781914893617021	0.0017190354104313246	1000	arch0_0002
stationary_noise	inf	0.8723404255319149	0.8691489361702128	0.003920805742463827	0.9813829787234043	0.9781914893617021	0.0017190354104313246	1000	arch0_0004
stationary_noise	inf	0.875	0.8691489361702128	0.003920805742463827	0.9707446808510638	0.9781914893617021	0.0017190354104313246	1000	arch0_0006
stationary_noise	inf	0.8696808510638298	0.8691489361702128	0.003920805742463827	0.973404255319149	0.9781914893617021	0.0017190354104313246	1000	arch0_0007
stationary_noise	inf	0.8590425531914894	0.8691489361702128	0.003920805742463827	0.9867021276595744	0.9781914893617021	0.0017190354104313246	1000	arch0_0008
stationary_noise	inf	0.851063829787234	0.8691489361702128	0.003920805742463827	0.9787234042553191	0.9781914893617021	0.0017190354104313246	1000	arch0_0009
stationary_noise	inf	0.8670212765957447	0.8691489361702128	0.003920805742463827	0.976063829787234	0.9781914893617021	0.0017190354104313246	1000	arch0_0016
stationary_noise	inf	0.851063829787234	0.8691489361702128	0.003920805742463827	0.9813829787234043	0.9781914893617021	0.0017190354104313246	1000	arch0_0017
auditory_scenes	-9.0	0.23670212765957446	0.21861702127659574	0.003940799782073202	0.5824468085106383	0.5784574468085106	0.005843671453076949	3000	arch0_0000
auditory_scenes	-9.0	0.2127659574468085	0.21861702127659574	0.003940799782073202	0.5691489361702128	0.5784574468085106	0.005843671453076949	3000	arch0_0001
auditory_scenes	-9.0	0.23138297872340424	0.21861702127659574	0.003940799782073202	0.6037234042553191	0.5784574468085106	0.005843671453076949	3000	arch0_0002
auditory_scenes	-9.0	0.2047872340425532	0.21861702127659574	0.003940799782073202	0.6143617021276596	0.5784574468085106	0.005843671453076949	3000	arch0_0004
auditory_scenes	-9.0	0.21010638297872342	0.21861702127659574	0.003940799782073202	0.5691489361702128	0.5784574468085106	0.005843671453076949	3000	arch0_0006
auditory_scenes	-9.0	0.23404255319148937	0.21861702127659574	0.003940799782073202	0.5664893617021277	0.5784574468085106	0.005843671453076949	3000	arch0_0007
auditory_scenes	-9.0	0.22872340425531915	0.21861702127659574	0.003940799782073202	0.574468085106383	0.5784574468085106	0.005843671453076949	3000	arch0_0008
auditory_scenes	-9.0	0.21010638297872342	0.21861702127659574	0.003940799782073202	0.550531914893617	0.5784574468085106	0.005843671453076949	3000	arch0_0009
auditory_scenes	-9.0	0.2074468085106383	0.21861702127659574	0.003940799782073202	0.5797872340425532	0.5784574468085106	0.005843671453076949	3000	arch0_0016
auditory_scenes	-9.0	0.21010638297872342	0.21861702127659574	0.003940799782073202	0.574468085106383	0.5784574468085106	0.005843671453076949	3000	arch0_0017
auditory_scenes	-6.0	0.3670212765957447	0.3747340425531915	0.007250559124323521	0.8085106382978723	0.7952127659574468	0.005108106486130467	3000	arch0_0000
auditory_scenes	-6.0	0.36436170212765956	0.3747340425531915	0.007250559124323521	0.8085106382978723	0.7952127659574468	0.005108106486130467	3000	arch0_0001
auditory_scenes	-6.0	0.4095744680851064	0.3747340425531915	0.007250559124323521	0.824468085106383	0.7952127659574468	0.005108106486130467	3000	arch0_0002
auditory_scenes	-6.0	0.36436170212765956	0.3747340425531915	0.007250559124323521	0.7872340425531915	0.7952127659574468	0.005108106486130467	3000	arch0_0004
auditory_scenes	-6.0	0.35106382978723405	0.3747340425531915	0.007250559124323521	0.7952127659574468	0.7952127659574468	0.005108106486130467	3000	arch0_0006
auditory_scenes	-6.0	0.4228723404255319	0.3747340425531915	0.007250559124323521	0.7659574468085106	0.7952127659574468	0.005108106486130467	3000	arch0_0007
auditory_scenes	-6.0	0.36436170212765956	0.3747340425531915	0.007250559124323521	0.7819148936170213	0.7952127659574468	0.005108106486130467	3000	arch0_0008
auditory_scenes	-6.0	0.35904255319148937	0.3747340425531915	0.007250559124323521	0.7898936170212766	0.7952127659574468	0.005108106486130467	3000	arch0_0009
auditory_scenes	-6.0	0.3723404255319149	0.3747340425531915	0.007250559124323521	0.7978723404255319	0.7952127659574468	0.005108106486130467	3000	arch0_0016
auditory_scenes	-6.0	0.3723404255319149	0.3747340425531915	0.007250559124323521	0.7925531914893617	0.7952127659574468	0.005108106486130467	3000	arch0_0017
auditory_scenes	-3.0	0.5452127659574468	0.5343085106382979	0.0056550278134102966	0.9122340425531915	0.9117021276595745	0.0028534533580551517	3000	arch0_0000
auditory_scenes	-3.0	0.5186170212765957	0.5343085106382979	0.0056550278134102966	0.9095744680851063	0.9117021276595745	0.0028534533580551517	3000	arch0_0001
auditory_scenes	-3.0	0.5425531914893617	0.5343085106382979	0.0056550278134102966	0.9281914893617021	0.9117021276595745	0.0028534533580551517	3000	arch0_0002
auditory_scenes	-3.0	0.5398936170212766	0.5343085106382979	0.0056550278134102966	0.9228723404255319	0.9117021276595745	0.0028534533580551517	3000	arch0_0004
auditory_scenes	-3.0	0.5372340425531915	0.5343085106382979	0.0056550278134102966	0.9148936170212766	0.9117021276595745	0.0028534533580551517	3000	arch0_0006
auditory_scenes	-3.0	0.5558510638297872	0.5343085106382979	0.0056550278134102966	0.8962765957446809	0.9117021276595745	0.0028534533580551517	3000	arch0_0007
auditory_scenes	-3.0	0.5345744680851063	0.5343085106382979	0.0056550278134102966	0.9095744680851063	0.9117021276595745	0.0028534533580551517	3000	arch0_0008
auditory_scenes	-3.0	0.4946808510638298	0.5343085106382979	0.0056550278134102966	0.9042553191489362	0.9117021276595745	0.0028534533580551517	3000	arch0_0009
auditory_scenes	-3.0	0.523936170212766	0.5343085106382979	0.0056550278134102966	0.9122340425531915	0.9117021276595745	0.0028534533580551517	3000	arch0_0016
auditory_scenes	-3.0	0.550531914893617	0.5343085106382979	0.0056550278134102966	0.9069148936170213	0.9117021276595745	0.0028534533580551517	3000	arch0_0017
auditory_scenes	0.0	0.6914893617021277	0.6731382978723405	0.0053844980989575285	0.949468085106383	0.9486702127659574	0.001818996855379717	3000	arch0_0000
auditory_scenes	0.0	0.651595744680851	0.6731382978723405	0.0053844980989575285	0.949468085106383	0.9486702127659574	0.001818996855379717	3000	arch0_0001
auditory_scenes	0.0	0.6861702127659575	0.6731382978723405	0.0053844980989575285	0.949468085106383	0.9486702127659574	0.001818996855379717	3000	arch0_0002
auditory_scenes	0.0	0.6569148936170213	0.6731382978723405	0.0053844980989575285	0.949468085106383	0.9486702127659574	0.001818996855379717	3000	arch0_0004
auditory_scenes	0.0	0.6835106382978723	0.6731382978723405	0.0053844980989575285	0.9441489361702128	0.9486702127659574	0.001818996855379717	3000	arch0_0006
auditory_scenes	0.0	0.699468085106383	0.6731382978723405	0.0053844980989575285	0.9388297872340425	0.9486702127659574	0.001818996855379717	3000	arch0_0007
auditory_scenes	0.0	0.6648936170212766	0.6731382978723405	0.0053844980989575285	0.9547872340425532	0.9486702127659574	0.001818996855379717	3000	arch0_0008
auditory_scenes	0.0	0.6595744680851063	0.6731382978723405	0.0053844980989575285	0.9574468085106383	0.9486702127659574	0.001818996855379717	3000	arch0_0009
auditory_scenes	0.0	0.6569148936170213	0.6731382978723405	0.0053844980989575285	0.9521276595744681	0.9486702127659574	0.001818996855379717	3000	arch0_0016
auditory_scenes	0.0	0.6808510638297872	0.6731382978723405	0.0053844980989575285	0.9414893617021277	0.9486702127659574	0.001818996855379717	3000	arch0_0017
auditory_scenes	3.0	0.7553191489361702	0.7587765957446809	0.004177968676577378	0.9707446808510638	0.966223404255319	0.001684397163120565	3000	arch0_0000
auditory_scenes	3.0	0.7553191489361702	0.7587765957446809	0.004177968676577378	0.9627659574468085	0.966223404255319	0.001684397163120565	3000	arch0_0001
auditory_scenes	3.0	0.7553191489361702	0.7587765957446809	0.004177968676577378	0.9654255319148937	0.966223404255319	0.001684397163120565	3000	arch0_0002
auditory_scenes	3.0	0.7553191489361702	0.7587765957446809	0.004177968676577378	0.9601063829787234	0.966223404255319	0.001684397163120565	3000	arch0_0004
auditory_scenes	3.0	0.7712765957446809	0.7587765957446809	0.004177968676577378	0.973404255319149	0.966223404255319	0.001684397163120565	3000	arch0_0006
auditory_scenes	3.0	0.7872340425531915	0.7587765957446809	0.004177968676577378	0.9574468085106383	0.966223404255319	0.001684397163120565	3000	arch0_0007
auditory_scenes	3.0	0.7632978723404256	0.7587765957446809	0.004177968676577378	0.9707446808510638	0.966223404255319	0.001684397163120565	3000	arch0_0008
auditory_scenes	3.0	0.7367021276595744	0.7587765957446809	0.004177968676577378	0.9707446808510638	0.966223404255319	0.001684397163120565	3000	arch0_0009
auditory_scenes	3.0	0.7553191489361702	0.7587765957446809	0.004177968676577378	0.9680851063829787	0.966223404255319	0.001684397163120565	3000	arch0_0016
auditory_scenes	3.0	0.7526595744680851	0.7587765957446809	0.004177968676577378	0.9627659574468085	0.966223404255319	0.001684397163120565	3000	arch0_0017
auditory_scenes	inf	0.8643617021276596	0.863563829787234	0.0036347517730496363	0.9867021276595744	0.9792553191489362	0.0024695723895716473	3000	arch0_0000
auditory_scenes	inf	0.8537234042553191	0.863563829787234	0.0036347517730496363	0.9680851063829787	0.9792553191489362	0.0024695723895716473	3000	arch0_0001
auditory_scenes	inf	0.875	0.863563829787234	0.0036347517730496363	0.9707446808510638	0.9792553191489362	0.0024695723895716473	3000	arch0_0002
auditory_scenes	inf	0.8537234042553191	0.863563829787234	0.0036347517730496363	0.9707446808510638	0.9792553191489362	0.0024695723895716473	3000	arch0_0004
auditory_scenes	inf	0.8856382978723404	0.863563829787234	0.0036347517730496363	0.9813829787234043	0.9792553191489362	0.0024695723895716473	3000	arch0_0006
auditory_scenes	inf	0.8696808510638298	0.863563829787234	0.0036347517730496363	0.976063829787234	0.9792553191489362	0.0024695723895716473	3000	arch0_0007
auditory_scenes	inf	0.8590425531914894	0.863563829787234	0.0036347517730496363	0.9920212765957447	0.9792553191489362	0.0024695723895716473	3000	arch0_0008
auditory_scenes	inf	0.8563829787234043	0.863563829787234	0.0036347517730496363	0.9840425531914894	0.9792553191489362	0.0024695723895716473	3000	arch0_0009
auditory_scenes	inf	0.848404255319149	0.863563829787234	0.0036347517730496363	0.9840425531914894	0.9792553191489362	0.0024695723895716473	3000	arch0_0016
auditory_scenes	inf	0.8696808510638298	0.863563829787234	0.0036347517730496363	0.9787234042553191	0.9792553191489362	0.0024695723895716473	3000	arch0_0017
8_talker_babble	-9.0	0.023936170212765957	0.02579787234042553	0.0017304274198531146	0.09574468085106383	0.0925531914893617	0.004704432326745247	3000	arch0_0000
8_talker_babble	-9.0	0.023936170212765957	0.02579787234042553	0.0017304274198531146	0.07712765957446809	0.0925531914893617	0.004704432326745247	3000	arch0_0001
8_talker_babble	-9.0	0.018617021276595744	0.02579787234042553	0.0017304274198531146	0.10904255319148937	0.0925531914893617	0.004704432326745247	3000	arch0_0002
8_talker_babble	-9.0	0.02925531914893617	0.02579787234042553	0.0017304274198531146	0.12234042553191489	0.0925531914893617	0.004704432326745247	3000	arch0_0004
8_talker_babble	-9.0	0.023936170212765957	0.02579787234042553	0.0017304274198531146	0.0797872340425532	0.0925531914893617	0.004704432326745247	3000	arch0_0006
8_talker_babble	-9.0	0.03723404255319149	0.02579787234042553	0.0017304274198531146	0.09308510638297872	0.0925531914893617	0.004704432326745247	3000	arch0_0007
8_talker_babble	-9.0	0.026595744680851064	0.02579787234042553	0.0017304274198531146	0.09574468085106383	0.0925531914893617	0.004704432326745247	3000	arch0_0008
8_talker_babble	-9.0	0.026595744680851064	0.02579787234042553	0.0017304274198531146	0.0797872340425532	0.0925531914893617	0.004704432326745247	3000	arch0_0009
8_talker_babble	-9.0	0.018617021276595744	0.02579787234042553	0.0017304274198531146	0.07712765957446809	0.0925531914893617	0.004704432326745247	3000	arch0_0016
8_talker_babble	-9.0	0.02925531914893617	0.02579787234042553	0.0017304274198531146	0.09574468085106383	0.0925531914893617	0.004704432326745247	3000	arch0_0017
8_talker_babble	-6.0	0.07180851063829788	0.08058510638297872	0.0033182566085483865	0.324468085106383	0.2856382978723404	0.008261345927107618	3000	arch0_0000
8_talker_babble	-6.0	0.07180851063829788	0.08058510638297872	0.0033182566085483865	0.2712765957446808	0.2856382978723404	0.008261345927107618	3000	arch0_0001
8_talker_babble	-6.0	0.08244680851063829	0.08058510638297872	0.0033182566085483865	0.30851063829787234	0.2856382978723404	0.008261345927107618	3000	arch0_0002
8_talker_babble	-6.0	0.08776595744680851	0.08058510638297872	0.0033182566085483865	0.27393617021276595	0.2856382978723404	0.008261345927107618	3000	arch0_0004
8_talker_babble	-6.0	0.09308510638297872	0.08058510638297872	0.0033182566085483865	0.2845744680851064	0.2856382978723404	0.008261345927107618	3000	arch0_0006
8_talker_babble	-6.0	0.09840425531914894	0.08058510638297872	0.0033182566085483865	0.24202127659574468	0.2856382978723404	0.008261345927107618	3000	arch0_0007
8_talker_babble	-6.0	0.07180851063829788	0.08058510638297872	0.0033182566085483865	0.30319148936170215	0.2856382978723404	0.008261345927107618	3000	arch0_0008
8_talker_babble	-6.0	0.06648936170212766	0.08058510638297872	0.0033182566085483865	0.27393617021276595	0.2856382978723404	0.008261345927107618	3000	arch0_0009
8_talker_babble	-6.0	0.07712765957446809	0.08058510638297872	0.0033182566085483865	0.26063829787234044	0.2856382978723404	0.008261345927107618	3000	arch0_0016
8_talker_babble	-6.0	0.0851063829787234	0.08058510638297872	0.0033182566085483865	0.31382978723404253	0.2856382978723404	0.008261345927107618	3000	arch0_0017
8_talker_babble	-3.0	0.2473404255319149	0.22074468085106386	0.004657420403036771	0.6436170212765957	0.5906914893617021	0.009352311672255644	3000	arch0_0000
8_talker_babble	-3.0	0.23404255319148937	0.22074468085106386	0.004657420403036771	0.5611702127659575	0.5906914893617021	0.009352311672255644	3000	arch0_0001
8_talker_babble	-3.0	0.2154255319148936	0.22074468085106386	0.004657420403036771	0.6143617021276596	0.5906914893617021	0.009352311672255644	3000	arch0_0002
8_talker_babble	-3.0	0.22606382978723405	0.22074468085106386	0.004657420403036771	0.601063829787234	0.5906914893617021	0.009352311672255644	3000	arch0_0004
8_talker_babble	-3.0	0.22872340425531915	0.22074468085106386	0.004657420403036771	0.6090425531914894	0.5906914893617021	0.009352311672255644	3000	arch0_0006
8_talker_babble	-3.0	0.22606382978723405	0.22074468085106386	0.004657420403036771	0.550531914893617	0.5906914893617021	0.009352311672255644	3000	arch0_0007
8_talker_babble	-3.0	0.2154255319148936	0.22074468085106386	0.004657420403036771	0.6063829787234043	0.5906914893617021	0.009352311672255644	3000	arch0_0008
8_talker_babble	-3.0	0.2127659574468085	0.22074468085106386	0.004657420403036771	0.5611702127659575	0.5906914893617021	0.009352311672255644	3000	arch0_0009
8_talker_babble	-3.0	0.2047872340425532	0.22074468085106386	0.004657420403036771	0.5904255319148937	0.5906914893617021	0.009352311672255644	3000	arch0_0016
8_talker_babble	-3.0	0.19680851063829788	0.22074468085106386	0.004657420403036771	0.5691489361702128	0.5906914893617021	0.009352311672255644	3000	arch0_0017
8_talker_babble	0.0	0.4521276595744681	0.42659574468085104	0.0057617293649900436	0.824468085106383	0.8023936170212765	0.007037131071796502	3000	arch0_0000
8_talker_babble	0.0	0.42021276595744683	0.42659574468085104	0.0057617293649900436	0.800531914893617	0.8023936170212765	0.007037131071796502	3000	arch0_0001
8_talker_babble	0.0	0.40425531914893614	0.42659574468085104	0.0057617293649900436	0.824468085106383	0.8023936170212765	0.007037131071796502	3000	arch0_0002
8_talker_babble	0.0	0.43617021276595747	0.42659574468085104	0.0057617293649900436	0.800531914893617	0.8023936170212765	0.007037131071796502	3000	arch0_0004
8_talker_babble	0.0	0.4228723404255319	0.42659574468085104	0.0057617293649900436	0.8164893617021277	0.8023936170212765	0.007037131071796502	3000	arch0_0006
8_talker_babble	0.0	0.45478723404255317	0.42659574468085104	0.0057617293649900436	0.7952127659574468	0.8023936170212765	0.007037131071796502	3000	arch0_0007
8_talker_babble	0.0	0.43882978723404253	0.42659574468085104	0.0057617293649900436	0.8351063829787234	0.8023936170212765	0.007037131071796502	3000	arch0_0008
8_talker_babble	0.0	0.42021276595744683	0.42659574468085104	0.0057617293649900436	0.773936170212766	0.8023936170212765	0.007037131071796502	3000	arch0_0009
8_talker_babble	0.0	0.4122340425531915	0.42659574468085104	0.0057617293649900436	0.773936170212766	0.8023936170212765	0.007037131071796502	3000	arch0_0016
8_talker_babble	0.0	0.40425531914893614	0.42659574468085104	0.0057617293649900436	0.7792553191489362	0.8023936170212765	0.007037131071796502	3000	arch0_0017
8_talker_babble	3.0	0.6223404255319149	0.613563829787234	0.005422315135947882	0.9228723404255319	0.9090425531914894	0.0042107596053326014	3000	arch0_0000
8_talker_babble	3.0	0.6090425531914894	0.613563829787234	0.005422315135947882	0.9228723404255319	0.9090425531914894	0.0042107596053326014	3000	arch0_0001
8_talker_babble	3.0	0.5797872340425532	0.613563829787234	0.005422315135947882	0.9175531914893617	0.9090425531914894	0.0042107596053326014	3000	arch0_0002
8_talker_babble	3.0	0.6276595744680851	0.613563829787234	0.005422315135947882	0.9148936170212766	0.9090425531914894	0.0042107596053326014	3000	arch0_0004
8_talker_babble	3.0	0.6303191489361702	0.613563829787234	0.005422315135947882	0.9095744680851063	0.9090425531914894	0.0042107596053326014	3000	arch0_0006
8_talker_babble	3.0	0.6382978723404256	0.613563829787234	0.005422315135947882	0.8936170212765957	0.9090425531914894	0.0042107596053326014	3000	arch0_0007
8_talker_babble	3.0	0.6063829787234043	0.613563829787234	0.005422315135947882	0.9175531914893617	0.9090425531914894	0.0042107596053326014	3000	arch0_0008
8_talker_babble	3.0	0.6037234042553191	0.613563829787234	0.005422315135947882	0.8936170212765957	0.9090425531914894	0.0042107596053326014	3000	arch0_0009
8_talker_babble	3.0	0.6170212765957447	0.613563829787234	0.005422315135947882	0.8856382978723404	0.9090425531914894	0.0042107596053326014	3000	arch0_0016
8_talker_babble	3.0	0.601063829787234	0.613563829787234	0.005422315135947882	0.9122340425531915	0.9090425531914894	0.0042107596053326014	3000	arch0_0017
8_talker_babble	inf	0.8696808510638298	0.8694148936170214	0.0034208832236834697	0.9813829787234043	0.9787234042553191	0.0019422785727133596	3000	arch0_0000
8_talker_babble	inf	0.8563829787234043	0.8694148936170214	0.0034208832236834697	0.9707446808510638	0.9787234042553191	0.0019422785727133596	3000	arch0_0001
8_talker_babble	inf	0.8803191489361702	0.8694148936170214	0.0034208832236834697	0.973404255319149	0.9787234042553191	0.0019422785727133596	3000	arch0_0002
8_talker_babble	inf	0.8643617021276596	0.8694148936170214	0.0034208832236834697	0.976063829787234	0.9787234042553191	0.0019422785727133596	3000	arch0_0004
8_talker_babble	inf	0.8803191489361702	0.8694148936170214	0.0034208832236834697	0.9840425531914894	0.9787234042553191	0.0019422785727133596	3000	arch0_0006
8_talker_babble	inf	0.8882978723404256	0.8694148936170214	0.0034208832236834697	0.973404255319149	0.9787234042553191	0.0019422785727133596	3000	arch0_0007
8_talker_babble	inf	0.8643617021276596	0.8694148936170214	0.0034208832236834697	0.9893617021276596	0.9787234042553191	0.0019422785727133596	3000	arch0_0008
8_talker_babble	inf	0.8617021276595744	0.8694148936170214	0.0034208832236834697	0.9840425531914894	0.9787234042553191	0.0019422785727133596	3000	arch0_0009
8_talker_babble	inf	0.8563829787234043	0.8694148936170214	0.0034208832236834697	0.973404255319149	0.9787234042553191	0.0019422785727133596	3000	arch0_0016
8_talker_babble	inf	0.8723404255319149	0.8694148936170214	0.0034208832236834697	0.9813829787234043	0.9787234042553191	0.0019422785727133596	3000	arch0_0017
instrumental_music	-9.0	0.43882978723404253	0.411968085106383	0.0055285325630031424	0.75	0.7204787234042553	0.005792339086496317	3000	arch0_0000
instrumental_music	-9.0	0.4122340425531915	0.411968085106383	0.0055285325630031424	0.6968085106382979	0.7204787234042553	0.005792339086496317	3000	arch0_0001
instrumental_music	-9.0	0.4122340425531915	0.411968085106383	0.0055285325630031424	0.7180851063829787	0.7204787234042553	0.005792339086496317	3000	arch0_0002
instrumental_music	-9.0	0.425531914893617	0.411968085106383	0.0055285325630031424	0.7473404255319149	0.7204787234042553	0.005792339086496317	3000	arch0_0004
instrumental_music	-9.0	0.40425531914893614	0.411968085106383	0.0055285325630031424	0.7074468085106383	0.7204787234042553	0.005792339086496317	3000	arch0_0006
instrumental_music	-9.0	0.43617021276595747	0.411968085106383	0.0055285325630031424	0.7207446808510638	0.7204787234042553	0.005792339086496317	3000	arch0_0007
instrumental_music	-9.0	0.4095744680851064	0.411968085106383	0.0055285325630031424	0.7180851063829787	0.7204787234042553	0.005792339086496317	3000	arch0_0008
instrumental_music	-9.0	0.4015957446808511	0.411968085106383	0.0055285325630031424	0.699468085106383	0.7204787234042553	0.005792339086496317	3000	arch0_0009
instrumental_music	-9.0	0.3829787234042553	0.411968085106383	0.0055285325630031424	0.7127659574468085	0.7204787234042553	0.005792339086496317	3000	arch0_0016
instrumental_music	-9.0	0.3962765957446808	0.411968085106383	0.0055285325630031424	0.7340425531914894	0.7204787234042553	0.005792339086496317	3000	arch0_0017
instrumental_music	-6.0	0.5345744680851063	0.5518617021276595	0.006938154185504673	0.8803191489361702	0.8638297872340426	0.0042107596053326075	3000	arch0_0000
instrumental_music	-6.0	0.5611702127659575	0.5518617021276595	0.006938154185504673	0.8617021276595744	0.8638297872340426	0.0042107596053326075	3000	arch0_0001
instrumental_music	-6.0	0.5585106382978723	0.5518617021276595	0.006938154185504673	0.8776595744680851	0.8638297872340426	0.0042107596053326075	3000	arch0_0002
instrumental_music	-6.0	0.5186170212765957	0.5518617021276595	0.006938154185504673	0.8617021276595744	0.8638297872340426	0.0042107596053326075	3000	arch0_0004
instrumental_music	-6.0	0.5372340425531915	0.5518617021276595	0.006938154185504673	0.8696808510638298	0.8638297872340426	0.0042107596053326075	3000	arch0_0006
instrumental_music	-6.0	0.5930851063829787	0.5518617021276595	0.006938154185504673	0.851063829787234	0.8638297872340426	0.0042107596053326075	3000	arch0_0007
instrumental_music	-6.0	0.5771276595744681	0.5518617021276595	0.006938154185504673	0.8617021276595744	0.8638297872340426	0.0042107596053326075	3000	arch0_0008
instrumental_music	-6.0	0.5425531914893617	0.5518617021276595	0.006938154185504673	0.8537234042553191	0.8638297872340426	0.0042107596053326075	3000	arch0_0009
instrumental_music	-6.0	0.5558510638297872	0.5518617021276595	0.006938154185504673	0.8404255319148937	0.8638297872340426	0.0042107596053326075	3000	arch0_0016
instrumental_music	-6.0	0.5398936170212766	0.5518617021276595	0.006938154185504673	0.8803191489361702	0.8638297872340426	0.0042107596053326075	3000	arch0_0017
instrumental_music	-3.0	0.651595744680851	0.6574468085106383	0.005151006754019136	0.9281914893617021	0.9289893617021276	0.0034346401822359096	3000	arch0_0000
instrumental_music	-3.0	0.6409574468085106	0.6574468085106383	0.005151006754019136	0.925531914893617	0.9289893617021276	0.0034346401822359096	3000	arch0_0001
instrumental_music	-3.0	0.6542553191489362	0.6574468085106383	0.005151006754019136	0.9441489361702128	0.9289893617021276	0.0034346401822359096	3000	arch0_0002
instrumental_music	-3.0	0.6648936170212766	0.6574468085106383	0.005151006754019136	0.9468085106382979	0.9289893617021276	0.0034346401822359096	3000	arch0_0004
instrumental_music	-3.0	0.6409574468085106	0.6574468085106383	0.005151006754019136	0.9335106382978723	0.9289893617021276	0.0034346401822359096	3000	arch0_0006
instrumental_music	-3.0	0.6914893617021277	0.6574468085106383	0.005151006754019136	0.9122340425531915	0.9289893617021276	0.0034346401822359096	3000	arch0_0007
instrumental_music	-3.0	0.6781914893617021	0.6574468085106383	0.005151006754019136	0.925531914893617	0.9289893617021276	0.0034346401822359096	3000	arch0_0008
instrumental_music	-3.0	0.648936170212766	0.6574468085106383	0.005151006754019136	0.9175531914893617	0.9289893617021276	0.0034346401822359096	3000	arch0_0009
instrumental_music	-3.0	0.6542553191489362	0.6574468085106383	0.005151006754019136	0.9228723404255319	0.9289893617021276	0.0034346401822359096	3000	arch0_0016
instrumental_music	-3.0	0.648936170212766	0.6574468085106383	0.005151006754019136	0.9335106382978723	0.9289893617021276	0.0034346401822359096	3000	arch0_0017
instrumental_music	0.0	0.75	0.7417553191489362	0.0042042218799217615	0.9654255319148937	0.9577127659574469	0.003207456119703128	3000	arch0_0000
instrumental_music	0.0	0.723404255319149	0.7417553191489362	0.0042042218799217615	0.9601063829787234	0.9577127659574469	0.003207456119703128	3000	arch0_0001
instrumental_music	0.0	0.7367021276595744	0.7417553191489362	0.0042042218799217615	0.9627659574468085	0.9577127659574469	0.003207456119703128	3000	arch0_0002
instrumental_music	0.0	0.7446808510638298	0.7417553191489362	0.0042042218799217615	0.9601063829787234	0.9577127659574469	0.003207456119703128	3000	arch0_0004
instrumental_music	0.0	0.7553191489361702	0.7417553191489362	0.0042042218799217615	0.9707446808510638	0.9577127659574469	0.003207456119703128	3000	arch0_0006
instrumental_music	0.0	0.7606382978723404	0.7417553191489362	0.0042042218799217615	0.9468085106382979	0.9577127659574469	0.003207456119703128	3000	arch0_0007
instrumental_music	0.0	0.7473404255319149	0.7417553191489362	0.0042042218799217615	0.9547872340425532	0.9577127659574469	0.003207456119703128	3000	arch0_0008
instrumental_music	0.0	0.7473404255319149	0.7417553191489362	0.0042042218799217615	0.949468085106383	0.9577127659574469	0.003207456119703128	3000	arch0_0009
instrumental_music	0.0	0.7207446808510638	0.7417553191489362	0.0042042218799217615	0.9388297872340425	0.9577127659574469	0.003207456119703128	3000	arch0_0016
instrumental_music	0.0	0.7313829787234043	0.7417553191489362	0.0042042218799217615	0.9680851063829787	0.9577127659574469	0.003207456119703128	3000	arch0_0017
instrumental_music	3.0	0.8058510638297872	0.7986702127659575	0.006026412907573525	0.976063829787234	0.9683510638297873	0.0015583684247559297	3000	arch0_0000
instrumental_music	3.0	0.773936170212766	0.7986702127659575	0.006026412907573525	0.9680851063829787	0.9683510638297873	0.0015583684247559297	3000	arch0_0001
instrumental_music	3.0	0.8058510638297872	0.7986702127659575	0.006026412907573525	0.973404255319149	0.9683510638297873	0.0015583684247559297	3000	arch0_0002
instrumental_music	3.0	0.8031914893617021	0.7986702127659575	0.006026412907573525	0.973404255319149	0.9683510638297873	0.0015583684247559297	3000	arch0_0004
instrumental_music	3.0	0.8138297872340425	0.7986702127659575	0.006026412907573525	0.9680851063829787	0.9683510638297873	0.0015583684247559297	3000	arch0_0006
instrumental_music	3.0	0.8218085106382979	0.7986702127659575	0.006026412907573525	0.9601063829787234	0.9683510638297873	0.0015583684247559297	3000	arch0_0007
instrumental_music	3.0	0.8111702127659575	0.7986702127659575	0.006026412907573525	0.9680851063829787	0.9683510638297873	0.0015583684247559297	3000	arch0_0008
instrumental_music	3.0	0.8085106382978723	0.7986702127659575	0.006026412907573525	0.9680851063829787	0.9683510638297873	0.0015583684247559297	3000	arch0_0009
instrumental_music	3.0	0.7686170212765957	0.7986702127659575	0.006026412907573525	0.9654255319148937	0.9683510638297873	0.0015583684247559297	3000	arch0_0016
instrumental_music	3.0	0.773936170212766	0.7986702127659575	0.006026412907573525	0.9627659574468085	0.9683510638297873	0.0015583684247559297	3000	arch0_0017
instrumental_music	inf	0.8696808510638298	0.8654255319148936	0.00357259604248402	0.9840425531914894	0.9792553191489362	0.0020137972857447797	3000	arch0_0000
instrumental_music	inf	0.848404255319149	0.8654255319148936	0.00357259604248402	0.9707446808510638	0.9792553191489362	0.0020137972857447797	3000	arch0_0001
instrumental_music	inf	0.8776595744680851	0.8654255319148936	0.00357259604248402	0.9707446808510638	0.9792553191489362	0.0020137972857447797	3000	arch0_0002
instrumental_music	inf	0.8617021276595744	0.8654255319148936	0.00357259604248402	0.9787234042553191	0.9792553191489362	0.0020137972857447797	3000	arch0_0004
instrumental_music	inf	0.8856382978723404	0.8654255319148936	0.00357259604248402	0.9867021276595744	0.9792553191489362	0.0020137972857447797	3000	arch0_0006
instrumental_music	inf	0.8643617021276596	0.8654255319148936	0.00357259604248402	0.9787234042553191	0.9792553191489362	0.0020137972857447797	3000	arch0_0007
instrumental_music	inf	0.8643617021276596	0.8654255319148936	0.00357259604248402	0.9893617021276596	0.9792553191489362	0.0020137972857447797	3000	arch0_0008
instrumental_music	inf	0.8563829787234043	0.8654255319148936	0.00357259604248402	0.9787234042553191	0.9792553191489362	0.0020137972857447797	3000	arch0_0009
instrumental_music	inf	0.8537234042553191	0.8654255319148936	0.00357259604248402	0.9813829787234043	0.9792553191489362	0.0020137972857447797	3000	arch0_0016
instrumental_music	inf	0.8723404255319149	0.8654255319148936	0.00357259604248402	0.973404255319149	0.9792553191489362	0.0020137972857447797	3000	arch0_0017
stationary_noise	-9.0	0.05585106382978723	0.06914893617021275	0.004657420403036772	0.2978723404255319	0.30372340425531913	0.005533505863236604	3000	arch0_0000
stationary_noise	-9.0	0.06648936170212766	0.06914893617021275	0.004657420403036772	0.2925531914893617	0.30372340425531913	0.005533505863236604	3000	arch0_0001
stationary_noise	-9.0	0.05851063829787234	0.06914893617021275	0.004657420403036772	0.2978723404255319	0.30372340425531913	0.005533505863236604	3000	arch0_0002
stationary_noise	-9.0	0.07446808510638298	0.06914893617021275	0.004657420403036772	0.2872340425531915	0.30372340425531913	0.005533505863236604	3000	arch0_0004
stationary_noise	-9.0	0.08244680851063829	0.06914893617021275	0.004657420403036772	0.3191489361702128	0.30372340425531913	0.005533505863236604	3000	arch0_0006
stationary_noise	-9.0	0.09042553191489362	0.06914893617021275	0.004657420403036772	0.31382978723404253	0.30372340425531913	0.005533505863236604	3000	arch0_0007
stationary_noise	-9.0	0.047872340425531915	0.06914893617021275	0.004657420403036772	0.3377659574468085	0.30372340425531913	0.005533505863236604	3000	arch0_0008
stationary_noise	-9.0	0.09042553191489362	0.06914893617021275	0.004657420403036772	0.30319148936170215	0.30372340425531913	0.005533505863236604	3000	arch0_0009
stationary_noise	-9.0	0.061170212765957445	0.06914893617021275	0.004657420403036772	0.2765957446808511	0.30372340425531913	0.005533505863236604	3000	arch0_0016
stationary_noise	-9.0	0.06382978723404255	0.06914893617021275	0.004657420403036772	0.31117021276595747	0.30372340425531913	0.005533505863236604	3000	arch0_0017
stationary_noise	-6.0	0.28191489361702127	0.2712765957446809	0.008838612468520933	0.6462765957446809	0.6667553191489362	0.005522843307507988	3000	arch0_0000
stationary_noise	-6.0	0.2526595744680851	0.2712765957446809	0.008838612468520933	0.6808510638297872	0.6667553191489362	0.005522843307507988	3000	arch0_0001
stationary_noise	-6.0	0.27925531914893614	0.2712765957446809	0.008838612468520933	0.6781914893617021	0.6667553191489362	0.005522843307507988	3000	arch0_0002
stationary_noise	-6.0	0.2845744680851064	0.2712765957446809	0.008838612468520933	0.6675531914893617	0.6667553191489362	0.005522843307507988	3000	arch0_0004
stationary_noise	-6.0	0.2473404255319149	0.2712765957446809	0.008838612468520933	0.6781914893617021	0.6667553191489362	0.005522843307507988	3000	arch0_0006
stationary_noise	-6.0	0.31117021276595747	0.2712765957446809	0.008838612468520933	0.6648936170212766	0.6667553191489362	0.005522843307507988	3000	arch0_0007
stationary_noise	-6.0	0.24468085106382978	0.2712765957446809	0.008838612468520933	0.6781914893617021	0.6667553191489362	0.005522843307507988	3000	arch0_0008
stationary_noise	-6.0	0.30851063829787234	0.2712765957446809	0.008838612468520933	0.6808510638297872	0.6667553191489362	0.005522843307507988	3000	arch0_0009
stationary_noise	-6.0	0.22606382978723405	0.2712765957446809	0.008838612468520933	0.6276595744680851	0.6667553191489362	0.005522843307507988	3000	arch0_0016
stationary_noise	-6.0	0.2765957446808511	0.2712765957446809	0.008838612468520933	0.6648936170212766	0.6667553191489362	0.005522843307507988	3000	arch0_0017
stationary_noise	-3.0	0.5159574468085106	0.501595744680851	0.008706016806518384	0.8617021276595744	0.8659574468085106	0.0047937963952467254	3000	arch0_0000
stationary_noise	-3.0	0.47074468085106386	0.501595744680851	0.008706016806518384	0.8537234042553191	0.8659574468085106	0.0047937963952467254	3000	arch0_0001
stationary_noise	-3.0	0.5212765957446809	0.501595744680851	0.008706016806518384	0.8936170212765957	0.8659574468085106	0.0047937963952467254	3000	arch0_0002
stationary_noise	-3.0	0.4946808510638298	0.501595744680851	0.008706016806518384	0.8696808510638298	0.8659574468085106	0.0047937963952467254	3000	arch0_0004
stationary_noise	-3.0	0.48936170212765956	0.501595744680851	0.008706016806518384	0.8643617021276596	0.8659574468085106	0.0047937963952467254	3000	arch0_0006
stationary_noise	-3.0	0.5558510638297872	0.501595744680851	0.008706016806518384	0.8882978723404256	0.8659574468085106	0.0047937963952467254	3000	arch0_0007
stationary_noise	-3.0	0.4867021276595745	0.501595744680851	0.008706016806518384	0.8537234042553191	0.8659574468085106	0.0047937963952467254	3000	arch0_0008
stationary_noise	-3.0	0.5212765957446809	0.501595744680851	0.008706016806518384	0.8457446808510638	0.8659574468085106	0.0047937963952467254	3000	arch0_0009
stationary_noise	-3.0	0.4973404255319149	0.501595744680851	0.008706016806518384	0.8590425531914894	0.8659574468085106	0.0047937963952467254	3000	arch0_0016
stationary_noise	-3.0	0.4627659574468085	0.501595744680851	0.008706016806518384	0.8696808510638298	0.8659574468085106	0.0047937963952467254	3000	arch0_0017
stationary_noise	0.0	0.6462765957446809	0.6691489361702128	0.005949631821121456	0.9388297872340425	0.9340425531914894	0.002683110984117303	3000	arch0_0000
stationary_noise	0.0	0.6622340425531915	0.6691489361702128	0.005949631821121456	0.925531914893617	0.9340425531914894	0.002683110984117303	3000	arch0_0001
stationary_noise	0.0	0.699468085106383	0.6691489361702128	0.005949631821121456	0.9441489361702128	0.9340425531914894	0.002683110984117303	3000	arch0_0002
stationary_noise	0.0	0.6622340425531915	0.6691489361702128	0.005949631821121456	0.9388297872340425	0.9340425531914894	0.002683110984117303	3000	arch0_0004
stationary_noise	0.0	0.6675531914893617	0.6691489361702128	0.005949631821121456	0.9308510638297872	0.9340425531914894	0.002683110984117303	3000	arch0_0006
stationary_noise	0.0	0.6888297872340425	0.6691489361702128	0.005949631821121456	0.9175531914893617	0.9340425531914894	0.002683110984117303	3000	arch0_0007
stationary_noise	0.0	0.6781914893617021	0.6691489361702128	0.005949631821121456	0.9441489361702128	0.9340425531914894	0.002683110984117303	3000	arch0_0008
stationary_noise	0.0	0.6835106382978723	0.6691489361702128	0.005949631821121456	0.9281914893617021	0.9340425531914894	0.002683110984117303	3000	arch0_0009
stationary_noise	0.0	0.6382978723404256	0.6691489361702128	0.005949631821121456	0.9361702127659575	0.9340425531914894	0.002683110984117303	3000	arch0_0016
stationary_noise	0.0	0.6648936170212766	0.6691489361702128	0.005949631821121456	0.9361702127659575	0.9340425531914894	0.002683110984117303	3000	arch0_0017
stationary_noise	3.0	0.7553191489361702	0.7659574468085106	0.004397020130367808	0.9601063829787234	0.961968085106383	0.0015883397931887315	3000	arch0_0000
stationary_noise	3.0	0.7659574468085106	0.7659574468085106	0.004397020130367808	0.9627659574468085	0.961968085106383	0.0015883397931887315	3000	arch0_0001
stationary_noise	3.0	0.7632978723404256	0.7659574468085106	0.004397020130367808	0.9601063829787234	0.961968085106383	0.0015883397931887315	3000	arch0_0002
[truncated: 17 more rows]
