# Supplementary material for: Models optimized for real-world tasks reveal the task-dependent necessity of precise temporal coding in hearing
Source: Nat Commun. 2024 Dec 4;15:10590. doi: 10.1038/s41467-024-54700-5 (PMC11618365; doi:10.1038/s41467-024-54700-5)
Supplement: Supplementary file 4 — Source Data [file 41467_2024_54700_MOESM4_ESM.zip › source_data_files/fig3h.csv]

azim_ref	model	maa	log_maa	log_maa_mean	log_maa_sem	subject
0	human	1.206159676	0.18744149086741144	0.07594675792917521	0.07096665750367734	S1_0250Hz
0	human	1.01085057	0.01079212495992114	0.07594675792917521	0.07096665750367734	S1_0500Hz
0	human	0.910906957	-0.09331451975916617	0.07594675792917521	0.07096665750367734	S1_0750Hz
0	human	1.220020834	0.19886793564853442	0.07594675792917521	0.07096665750367734	S1_1000Hz
30	human	1.698858891	0.5299567850911084	0.4914131702123265	0.028157202545900102	S1_0250Hz
30	human	1.716755368	0.5404360953522632	0.4914131702123265	0.028157202545900102	S1_0500Hz
30	human	1.612129362	0.47755589024427986	0.4914131702123265	0.028157202545900102	S1_0750Hz
30	human	1.518471004	0.4177039101616545	0.4914131702123265	0.028157202545900102	S1_1000Hz
45	human	2.501535832	0.9169048760490089	0.7578394195425717	0.0617547715739995	S1_0250Hz
45	human	2.212628953	0.7941813800433183	0.7578394195425717	0.0617547715739995	S1_0500Hz
45	human	1.925477741	0.6551741140917519	0.7578394195425717	0.0617547715739995	S1_0750Hz
45	human	1.944679745	0.6650973079862078	0.7578394195425717	0.0617547715739995	S1_1000Hz
60	human	3.60253852	1.2816387414089758	1.2391208522198272	0.021471734908762124	S1_0250Hz
60	human	3.257938762	1.1810947138092187	1.2391208522198272	0.021471734908762124	S1_0500Hz
60	human	3.517565748	1.2577692015161548	1.2391208522198272	0.021471734908762124	S1_0750Hz
60	human	3.441752372	1.2359807521449593	1.2391208522198272	0.021471734908762124	S1_1000Hz
75	human	6.581310102	1.8842338291661416	2.0415310107788947	0.05951396548447977	S1_0250Hz
75	human	7.550190144	2.0215727475795675	2.0415310107788947	0.05951396548447977	S1_0500Hz
75	human	8.177729048	2.1014144895765097	2.0415310107788947	0.05951396548447977	S1_0750Hz
75	human	8.661630435	2.15890297679336	2.0415310107788947	0.05951396548447977	S1_1000Hz
0	3000	7.813890589237111	1.646683002858823	0.5135765526195107	0.20844319588940366	arch01
0	3000	1.206611444223167	0.12071524660184274	0.5135765526195107	0.20844319588940366	arch02
0	3000	0.8326609779844087	-0.20947345509454376	0.5135765526195107	0.20844319588940366	arch03
0	3000	1.1382174546598531	0.09226203596777267	0.5135765526195107	0.20844319588940366	arch04
0	3000	5.83984347850513	1.1947005026224247	0.5135765526195107	0.20844319588940366	arch05
0	3000	1.7692604849855913	0.5468912964194214	0.5135765526195107	0.20844319588940366	arch06
0	3000	2.840950010709275	0.7147772672416659	0.5135765526195107	0.20844319588940366	arch07
0	3000	2.5381695029438975	0.811148905822456	0.5135765526195107	0.20844319588940366	arch08
0	3000	3.170771705203006	0.7611068458622651	0.5135765526195107	0.20844319588940366	arch09
0	3000	0.7037042654443789	-0.5430461221070204	0.5135765526195107	0.20844319588940366	arch10
5	3000	18.123112722985184	1.4584472049167518	0.5037990072581451	0.19864554214969848	arch01
5	3000	1.1730075483024318	0.08988054661235467	0.5037990072581451	0.19864554214969848	arch02
5	3000	0.8839457538316546	-0.17495047460727464	0.5037990072581451	0.19864554214969848	arch03
5	3000	1.168994698711267	0.10577620057210162	0.5037990072581451	0.19864554214969848	arch04
5	3000	16.668787281811024	1.2685718956637648	0.5037990072581451	0.19864554214969848	arch05
5	3000	1.8753875410321232	0.5637633143695178	0.5037990072581451	0.19864554214969848	arch06
5	3000	2.8429036148425992	0.593949163943944	0.5037990072581451	0.19864554214969848	arch07
5	3000	2.748832124967683	0.875661057686015	0.5037990072581451	0.19864554214969848	arch08
5	3000	3.81150220080081	0.7737896093049828	0.5037990072581451	0.19864554214969848	arch09
5	3000	0.793453435112856	-0.5168984458807074	0.5037990072581451	0.19864554214969848	arch10
10	3000	17.07767997052806	1.1581104220529082	0.4450329699846467	0.18265869733032516	arch01
10	3000	1.1915151976158918	0.1197827801334818	0.4450329699846467	0.18265869733032516	arch02
10	3000	0.8877544280680012	-0.19966853016076347	0.4450329699846467	0.18265869733032516	arch03
10	3000	1.2435479294626346	0.11105368482993198	0.4450329699846467	0.18265869733032516	arch04
10	3000	16.43843399171123	1.1873932087369818	0.4450329699846467	0.18265869733032516	arch05
10	3000	2.362628391865131	0.7593055870516956	0.4450329699846467	0.18265869733032516	arch06
10	3000	1.362224932345131	0.12446579249274858	0.4450329699846467	0.18265869733032516	arch07
10	3000	3.129778677776864	0.9558017545559543	0.4450329699846467	0.18265869733032516	arch08
10	3000	3.452693705459385	0.6794743105620374	0.4450329699846467	0.18265869733032516	arch09
10	3000	0.9807355291558121	-0.4453893104085094	0.4450329699846467	0.18265869733032516	arch10
15	3000	2.2298047446676015	0.4603135971237755	0.3737576001839143	0.17802787525409053	arch01
15	3000	1.1858576241472363	0.14816389756361142	0.3737576001839143	0.17802787525409053	arch02
15	3000	0.8900417233028532	-0.17427414631341653	0.3737576001839143	0.17802787525409053	arch03
15	3000	1.385549110559307	0.17879703164340632	0.3737576001839143	0.17802787525409053	arch04
15	3000	16.53068222546376	1.2344457351461873	0.3737576001839143	0.17802787525409053	arch05
15	3000	2.9906368153671328	0.9942665863434641	0.3737576001839143	0.17802787525409053	arch06
15	3000	0.9076385894912034	-0.17323735069605287	0.3737576001839143	0.17802787525409053	arch07
15	3000	3.3078167893363113	1.0133055944886815	0.3737576001839143	0.17802787525409053	arch08
15	3000	2.1752008579756956	0.46518539443174317	0.3737576001839143	0.17802787525409053	arch09
15	3000	0.9665714145711286	-0.40939033789225693	0.3737576001839143	0.17802787525409053	arch10
20	3000	1.8407720364885283	0.45264877752507604	0.4094240506263854	0.1868355965120313	arch01
20	3000	1.2423743992528868	0.19882114848840757	0.4094240506263854	0.1868355965120313	arch02
20	3000	0.9293349134040622	-0.10756989630331543	0.4094240506263854	0.1868355965120313	arch03
20	3000	1.950403527072222	0.3862402160484722	0.4094240506263854	0.1868355965120313	arch04
20	3000	16.7023976935202	1.3181187555020173	0.4094240506263854	0.1868355965120313	arch05
20	3000	3.573712270698701	1.1394072047330879	0.4094240506263854	0.1868355965120313	arch06
20	3000	0.7970767643915732	-0.2998109474015466	0.4094240506263854	0.1868355965120313	arch07
20	3000	3.0661009709512856	1.023804563327537	0.4094240506263854	0.1868355965120313	arch08
20	3000	1.716616360695678	0.33689535902928824	0.4094240506263854	0.1868355965120313	arch09
20	3000	0.8480182082041532	-0.35431467468517	0.4094240506263854	0.1868355965120313	arch10
25	3000	1.9259277888811803	0.5026618263379588	0.4066115862904221	0.16571783125645181	arch01
25	3000	1.4554658409445131	0.333020778194896	0.4066115862904221	0.16571783125645181	arch02
25	3000	0.9981927740660076	-0.031219538816746703	0.4066115862904221	0.16571783125645181	arch03
25	3000	2.444990026121237	0.5207387224036104	0.4066115862904221	0.16571783125645181	arch04
25	3000	3.93861367917132	1.0944648461635638	0.4066115862904221	0.16571783125645181	arch05
25	3000	3.1847677704995956	1.0649791600700687	0.4066115862904221	0.16571783125645181	arch06
25	3000	0.7410921057143304	-0.3732485441168046	0.4066115862904221	0.16571783125645181	arch07
25	3000	2.733950210538413	0.9193515446936505	0.4066115862904221	0.16571783125645181	arch08
25	3000	1.5636067448436226	0.31098328996171515	0.4066115862904221	0.16571783125645181	arch09
25	3000	0.8327497416545655	-0.2756162219876914	0.4066115862904221	0.16571783125645181	arch10
30	3000	1.7702721495247318	0.4366026191274531	0.4411430604603154	0.1541898279301871	arch01
30	3000	1.857730057297923	0.5158199300410693	0.4411430604603154	0.1541898279301871	arch02
30	3000	1.1193375806418109	0.08018572755389979	0.4411430604603154	0.1541898279301871	arch03
30	3000	2.4584476438165694	0.5265977018038255	0.4411430604603154	0.1541898279301871	arch04
30	3000	4.946318651481303	1.317223194219011	0.4411430604603154	0.1541898279301871	arch05
30	3000	2.502834499994164	0.8086009813407821	0.4411430604603154	0.1541898279301871	arch06
30	3000	0.8751820925770089	-0.2582436170360832	0.4411430604603154	0.1541898279301871	arch07
30	3000	2.5651621686818147	0.865342287146762	0.4411430604603154	0.1541898279301871	arch08
30	3000	1.5192908350508167	0.31831509924507806	0.4411430604603154	0.1541898279301871	arch09
30	3000	0.8832660415540331	-0.19901331883864348	0.4411430604603154	0.1541898279301871	arch10
35	3000	1.6201449145112787	0.3492793861081856	0.4552991436565949	0.157547552443735	arch01
35	3000	2.2269714881594935	0.639544020163543	0.4552991436565949	0.157547552443735	arch02
35	3000	1.0925798609746822	0.07173404778238553	0.4552991436565949	0.157547552443735	arch03
35	3000	1.772843340293764	0.37857878287963803	0.4552991436565949	0.157547552443735	arch04
35	3000	9.08022694387787	1.5221439163155097	0.4552991436565949	0.157547552443735	arch05
35	3000	2.3947785461199484	0.7150748172101876	0.4552991436565949	0.157547552443735	arch06
35	3000	0.9793743531586293	-0.16605463399151218	0.4552991436565949	0.157547552443735	arch07
35	3000	2.2992218572893663	0.7830561889640384	0.4552991436565949	0.157547552443735	arch08
35	3000	1.585829565417801	0.37951049654047164	0.4552991436565949	0.157547552443735	arch09
35	3000	0.9445660173398017	-0.1198755854064975	0.4552991436565949	0.157547552443735	arch10
40	3000	1.7130407058450297	0.4215871216944662	0.46500518074409286	0.13016337980146805	arch01
40	3000	1.9579746024074003	0.5759851824339887	0.46500518074409286	0.13016337980146805	arch02
40	3000	1.1840007776107386	0.1534662673670435	0.46500518074409286	0.13016337980146805	arch03
40	3000	1.5410656441290707	0.304907518667694	0.46500518074409286	0.13016337980146805	arch04
40	3000	4.381954039565262	1.256056176721281	0.46500518074409286	0.13016337980146805	arch05
40	3000	2.895566695210603	0.8429465010652352	0.46500518074409286	0.13016337980146805	arch06
40	3000	1.0100696841210832	-0.08238469529798104	0.46500518074409286	0.13016337980146805	arch07
40	3000	2.323297945534891	0.7511954399273376	0.46500518074409286	0.13016337980146805	arch08
40	3000	1.6785806047471883	0.44865436292808075	0.46500518074409286	0.13016337980146805	arch09
40	3000	1.0452590246143922	-0.022362068066216923	0.46500518074409286	0.13016337980146805	arch10
45	3000	2.4425068673214754	0.7658971996556198	0.5689249475056609	0.1236421660567883	arch01
45	3000	1.789242349010811	0.5314553099901883	0.5689249475056609	0.1236421660567883	arch02
45	3000	1.3026122420220718	0.22638230461233824	0.5689249475056609	0.1236421660567883	arch03
45	3000	1.570502411395318	0.3414935584128364	0.5689249475056609	0.1236421660567883	arch04
45	3000	3.025240361652385	1.0563146866306772	0.5689249475056609	0.1236421660567883	arch05
45	3000	5.579014026168139	1.2101191136450702	0.5689249475056609	0.1236421660567883	arch06
45	3000	1.146346893550918	0.07905616127455468	0.5689249475056609	0.1236421660567883	arch07
45	3000	2.692852178801079	0.8533181708389991	0.5689249475056609	0.1236421660567883	arch08
45	3000	1.7686446181612814	0.4938165447496192	0.5689249475056609	0.1236421660567883	arch09
45	3000	1.212351741758891	0.13139642524670608	0.5689249475056609	0.1236421660567883	arch10
50	3000	4.234652463816649	1.2807768750078858	0.7033253925498022	0.1305187847002818	arch01
50	3000	1.8756404614897806	0.555427268569978	0.7033253925498022	0.1305187847002818	arch02
50	3000	1.4977835643614548	0.3435317300418283	0.7033253925498022	0.1305187847002818	arch03
50	3000	1.8284963689724618	0.4595382195578666	0.7033253925498022	0.1305187847002818	arch04
50	3000	2.748097883057938	0.989943458194762	0.7033253925498022	0.1305187847002818	arch05
50	3000	6.31943120290299	1.3193843633370275	0.7033253925498022	0.1305187847002818	arch06
50	3000	1.268277154387831	0.19232035434475558	0.7033253925498022	0.1305187847002818	arch07
50	3000	3.198374378416457	1.0183888458973234	0.7033253925498022	0.1305187847002818	arch08
50	3000	1.8390291500205684	0.5487691167380414	0.7033253925498022	0.1305187847002818	arch09
50	3000	1.466695891769055	0.32517369380855243	0.7033253925498022	0.1305187847002818	arch10
55	3000	10.694047275430398	1.8094940102169665	0.8960250523701514	0.14681778975132628	arch01
55	3000	2.4746701003400537	0.7399859629280892	0.8960250523701514	0.14681778975132628	arch02
55	3000	1.9316718116004072	0.551674529461966	0.8960250523701514	0.14681778975132628	arch03
55	3000	2.3714646775924	0.6574886380527846	0.8960250523701514	0.14681778975132628	arch04
55	3000	2.899605589257319	1.0498283423661376	0.8960250523701514	0.14681778975132628	arch05
55	3000	5.169067365012572	1.2705423581018993	0.8960250523701514	0.14681778975132628	arch06
55	3000	1.3774139151014335	0.2753929585845191	0.8960250523701514	0.14681778975132628	arch07
55	3000	4.457281929193094	1.3491869708346746	0.8960250523701514	0.14681778975132628	arch08
55	3000	2.0885552578395035	0.6914134855774727	0.8960250523701514	0.14681778975132628	arch09
55	3000	1.852730412183721	0.5652432675770039	0.8960250523701514	0.14681778975132628	arch10
60	3000	10.373927387660517	1.9435133903560475	1.1975474066146892	0.15527297617930372	arch01
60	3000	4.479681075306751	1.1413322231020393	1.1975474066146892	0.15527297617930372	arch02
60	3000	2.7340374986525746	0.8887764408873627	1.1975474066146892	0.15527297617930372	arch03
60	3000	3.7860052644040096	0.9622604081495795	1.1975474066146892	0.15527297617930372	arch04
60	3000	4.407962517277352	1.4207727463078166	1.1975474066146892	0.15527297617930372	arch05
60	3000	6.0308603598469155	1.4499289844918586	1.1975474066146892	0.15527297617930372	arch06
60	3000	1.5955949181433315	0.4221404889623155	1.1975474066146892	0.15527297617930372	arch07
60	3000	18.878138558903004	1.9484712882551858	1.1975474066146892	0.15527297617930372	arch08
60	3000	2.8245743358949564	0.9364498429594795	1.1975474066146892	0.15527297617930372	arch09
60	3000	2.4857728180025154	0.8618282526752049	1.1975474066146892	0.15527297617930372	arch10
65	3000	8.24990941094275	2.0050207330361416	1.645017604270811	0.15592801157003466	arch01
65	3000	13.285500907909872	1.7141955321294564	1.645017604270811	0.15592801157003466	arch02
65	3000	8.114697638971414	1.5728672361411427	1.645017604270811	0.15592801157003466	arch03
65	3000	9.995742452308145	1.3671230363401243	1.645017604270811	0.15592801157003466	arch04
65	3000	19.649104217127753	2.1526822034635233	1.645017604270811	0.15592801157003466	arch05
65	3000	13.539758332751886	2.0594618849710398	1.645017604270811	0.15592801157003466	arch06
65	3000	1.9636937225739304	0.6224848781142099	1.645017604270811	0.15592801157003466	arch07
65	3000	20.362180680323622	2.2130230687879355	1.645017604270811	0.15592801157003466	arch08
65	3000	7.749690765964936	1.4817931811916016	1.645017604270811	0.15592801157003466	arch09
65	3000	3.7886327271752482	1.2615242885329323	1.645017604270811	0.15592801157003466	arch10
70	3000	13.976962362958139	2.531167964984908	2.2240405532234115	0.1827304616258938	arch01
70	3000	21.225310261130176	2.2668703351915203	2.2240405532234115	0.1827304616258938	arch02
70	3000	24.46469784960152	2.302509988573167	2.2240405532234115	0.1827304616258938	arch03
70	3000	18.845091960808578	1.7834474684793669	2.2240405532234115	0.1827304616258938	arch04
70	3000	23.127878840056358	2.6037510214202544	2.2240405532234115	0.1827304616258938	arch05
70	3000	47.29417840340926	2.9845144198184	2.2240405532234115	0.1827304616258938	arch06
70	3000	3.042222532739295	1.0051946750792862	2.2240405532234115	0.1827304616258938	arch07
70	3000	31.82565449485058	2.809154638077652	2.2240405532234115	0.1827304616258938	arch08
70	3000	19.813438048529616	2.1112346104146713	2.2240405532234115	0.1827304616258938	arch09
70	3000	7.9473208588987125	1.8425604101948876	2.2240405532234115	0.1827304616258938	arch10
75	3000	43.59822774206636	3.4204295887270013	2.8336513132878522	0.19185192355663586	arch01
75	3000	37.24769114307153	3.0046172727367	2.8336513132878522	0.19185192355663586	arch02
75	3000	47.384840365481125	3.0120296114617964	2.8336513132878522	0.19185192355663586	arch03
75	3000	21.210966425995736	2.1308285320956606	2.8336513132878522	0.19185192355663586	arch04
75	3000	36.70815564121221	3.344015340316369	2.8336513132878522	0.19185192355663586	arch05
75	3000	51.16165923479383	3.3779527645766394	2.8336513132878522	0.19185192355663586	arch06
75	3000	5.769234831412041	1.5601317361856137	2.8336513132878522	0.19185192355663586	arch07
75	3000	40.97000013205321	3.1901207261903415	2.8336513132878522	0.19185192355663586	arch08
75	3000	35.36865942091029	2.7876222745642156	2.8336513132878522	0.19185192355663586	arch09
75	3000	22.94379207944721	2.508765286024184	2.8336513132878522	0.19185192355663586	arch10
0	1000	4.2464327924023815	1.0952592688225653	0.20726217403134642	0.18017004321505753	arch01
0	1000	1.0710837456218196	0.017095132185708278	0.20726217403134642	0.18017004321505753	arch02
0	1000	4.081262424466961	1.153407093638996	0.20726217403134642	0.18017004321505753	arch03
0	1000	0.6307525527715031	-0.49892501268002803	0.20726217403134642	0.18017004321505753	arch04
0	1000	2.017351578891271	0.6070702540505025	0.20726217403134642	0.18017004321505753	arch05
0	1000	1.2763525938166422	0.1578410923260476	0.20726217403134642	0.18017004321505753	arch06
0	1000	1.2427459802822476	-0.07394574385433716	0.20726217403134642	0.18017004321505753	arch07
0	1000	1.01598884212934	0.009079534446271473	0.20726217403134642	0.18017004321505753	arch08
0	1000	1.0373260808553013	0.02105570206626538	0.20726217403134642	0.18017004321505753	arch09
0	1000	0.6919290278139737	-0.415315580688527	0.20726217403134642	0.18017004321505753	arch10
5	1000	17.004553355907913	1.1763837580735765	0.19784215433292882	0.1642567599875842	arch01
5	1000	1.119944261554431	0.022811168442653965	0.19784215433292882	0.1642567599875842	arch02
5	1000	3.0715125072212195	0.8776737985078582	0.19784215433292882	0.1642567599875842	arch03
5	1000	0.6797529518442468	-0.4140078948600719	0.19784215433292882	0.1642567599875842	arch04
5	1000	2.149930847479831	0.5516364752227221	0.19784215433292882	0.1642567599875842	arch05
5	1000	1.3057320515012965	0.18630516023766666	0.19784215433292882	0.1642567599875842	arch06
5	1000	1.1457054393001418	-0.12746940782094307	0.19784215433292882	0.1642567599875842	arch07
5	1000	1.23896094586718	0.08108428565922841	0.19784215433292882	0.1642567599875842	arch08
5	1000	1.0281641322596762	-0.013347114925995896	0.19784215433292882	0.1642567599875842	arch09
5	1000	0.7336947430774307	-0.36264868520740695	0.19784215433292882	0.1642567599875842	arch10
10	1000	2.729131159467165	0.49668538515611704	0.06745556443332815	0.09790958789132163	arch01
10	1000	1.1777326782626198	0.049605177664061466	0.06745556443332815	0.09790958789132163	arch02
10	1000	1.1106018560771749	0.04385443660663951	0.06745556443332815	0.09790958789132163	arch03
10	1000	0.7762577312147583	-0.30881855007663667	0.06745556443332815	0.09790958789132163	arch04
10	1000	2.311089425513002	0.45059749302046354	0.06745556443332815	0.09790958789132163	arch05
10	1000	1.575667480639031	0.32663638164785896	0.06745556443332815	0.09790958789132163	arch06
10	1000	0.9025988961528627	-0.23338480093835215	0.06745556443332815	0.09790958789132163	arch07
10	1000	1.8353174556362564	0.24724914234129192	0.06745556443332815	0.09790958789132163	arch08
10	1000	1.0520329822795969	-0.029613314789436195	0.06745556443332815	0.09790958789132163	arch09
10	1000	0.731782781919056	-0.3682557062987259	0.06745556443332815	0.09790958789132163	arch10
15	1000	1.3282317406244104	0.09101578649032233	-0.011307443537155982	0.08841692611101276	arch01
15	1000	0.9963774251628793	-0.030825845400230773	-0.011307443537155982	0.08841692611101276	arch02
15	1000	0.8187775525763167	-0.25572470947488724	-0.011307443537155982	0.08841692611101276	arch03
15	1000	0.8326592549506712	-0.25543068426026966	-0.011307443537155982	0.08841692611101276	arch04
15	1000	1.5047025174902593	0.23717770244459846	-0.011307443537155982	0.08841692611101276	arch05
15	1000	1.7178119898787783	0.39250122566146395	-0.011307443537155982	0.08841692611101276	arch06
15	1000	0.7631637067768415	-0.2968578432889966	-0.011307443537155982	0.08841692611101276	arch07
15	1000	1.940665859792449	0.3615894777236209	-0.011307443537155982	0.08841692611101276	arch08
15	1000	1.1153936489683884	0.011804916274509506	-0.011307443537155982	0.08841692611101276	arch09
15	1000	0.7388882964215225	-0.3683244615416907	-0.011307443537155982	0.08841692611101276	arch10
20	1000	1.6673930618460255	0.10343484659809958	0.03889047690314622	0.08881075679724938	arch01
20	1000	0.9920064118869302	-0.06347391396745443	0.03889047690314622	0.08881075679724938	arch02
20	1000	0.9046695795355005	-0.1734374257975698	0.03889047690314622	0.08881075679724938	arch03
20	1000	0.9141396822668302	-0.17741069904833753	0.03889047690314622	0.08881075679724938	arch04
20	1000	1.190035490376246	0.07060302994033697	0.03889047690314622	0.08881075679724938	arch05
20	1000	1.9792252975609965	0.5815729490360398	0.03889047690314622	0.08881075679724938	arch06
20	1000	0.903235526371989	-0.13753315682550757	0.03889047690314622	0.08881075679724938	arch07
20	1000	1.8766849680238273	0.40569559464255905	0.03889047690314622	0.08881075679724938	arch08
20	1000	1.24519621391986	0.1107096898879701	0.03889047690314622	0.08881075679724938	arch09
20	1000	0.7591194086577607	-0.331256145434674	0.03889047690314622	0.08881075679724938	arch10
25	1000	1.7928796932391986	0.13453779387924372	0.11040084094522411	0.09449981730261253	arch01
25	1000	1.0017036898889464	-0.09161280879217587	0.11040084094522411	0.09449981730261253	arch02
25	1000	1.1661365843283507	0.045406535739085783	0.11040084094522411	0.09449981730261253	arch03
25	1000	0.9559872687358407	-0.18035009510720634	0.11040084094522411	0.09449981730261253	arch04
25	1000	1.0676074417777783	-0.002476743712579369	0.11040084094522411	0.09449981730261253	arch05
25	1000	2.1373838967915475	0.7003544220558546	0.11040084094522411	0.09449981730261253	arch06
25	1000	1.3285997826574742	0.08376160445933932	0.11040084094522411	0.09449981730261253	arch07
25	1000	1.9368375720765527	0.4643345888452242	0.11040084094522411	0.09449981730261253	arch08
25	1000	1.4043464623482917	0.24902400200384664	0.11040084094522411	0.09449981730261253	arch09
25	1000	0.7760062939278073	-0.29897088991839166	0.11040084094522411	0.09449981730261253	arch10
30	1000	1.8060997720510699	0.21197743036777636	0.1992918510539887	0.0912156943891662	arch01
30	1000	1.0530542463992225	-0.07043131851645212	0.1992918510539887	0.0912156943891662	arch02
30	1000	1.7780451691355872	0.4548608368844591	0.1992918510539887	0.0912156943891662	arch03
30	1000	0.949962602934027	-0.1798074581511767	0.1992918510539887	0.0912156943891662	arch04
30	1000	1.1484634645523757	0.037545993724337805	0.1992918510539887	0.0912156943891662	arch05
30	1000	1.9397337094030591	0.6033162309334975	0.1992918510539887	0.0912156943891662	arch06
30	1000	1.7207256565381799	0.11811717671165718	0.1992918510539887	0.0912156943891662	arch07
30	1000	2.3785183244529082	0.575905128295872	0.1992918510539887	0.0912156943891662	arch08
30	1000	1.593218816835872	0.3622868093905387	0.1992918510539887	0.0912156943891662	arch09
30	1000	0.9345819970384307	-0.12085231910062293	0.1992918510539887	0.0912156943891662	arch10
35	1000	1.616077653528036	0.22254403842584322	0.2748463703544484	0.11390813154504412	arch01
35	1000	1.2097119943467438	0.03721829275306202	0.2748463703544484	0.11390813154504412	arch02
35	1000	3.3959710847705957	1.01842269487927	0.2748463703544484	0.11390813154504412	arch03
35	1000	0.9448864944229357	-0.16006562305167882	0.2748463703544484	0.11390813154504412	arch04
35	1000	1.2600858079925599	0.07317701633511971	0.2748463703544484	0.11390813154504412	arch05
35	1000	1.7962070849181495	0.5337977368090007	0.2748463703544484	0.11390813154504412	arch06
35	1000	1.0896332003739284	-0.09943483402174959	0.2748463703544484	0.11390813154504412	arch07
35	1000	2.7214465123314375	0.5985954775110274	0.2748463703544484	0.11390813154504412	arch08
35	1000	1.5304473004091566	0.34440825943735415	0.2748463703544484	0.11390813154504412	arch09
35	1000	1.6245556780806378	0.1798006444672354	0.2748463703544484	0.11390813154504412	arch10
40	1000	1.6154785435293342	0.2648741603970181	0.38393252430050745	0.19155801802384514	arch01
40	1000	1.3976276472906053	0.1975600833835394	0.38393252430050745	0.19155801802384514	arch02
40	1000	21.469696777720078	1.9299881791054403	0.38393252430050745	0.19155801802384514	arch03
40	1000	0.9821155739648558	-0.10141986758021311	0.38393252430050745	0.19155801802384514	arch04
40	1000	1.3041350973218517	0.1088539491924443	0.38393252430050745	0.19155801802384514	arch05
40	1000	1.563230977670365	0.39516105995415357	0.38393252430050745	0.19155801802384514	arch06
40	1000	0.7743119894199809	-0.2914882462011447	0.38393252430050745	0.19155801802384514	arch07
40	1000	3.5747428095342504	0.6823251295435241	0.38393252430050745	0.19155801802384514	arch08
40	1000	1.527211866759803	0.31753261994851606	0.38393252430050745	0.19155801802384514	arch09
40	1000	2.3560206421486947	0.33593817526179626	0.38393252430050745	0.19155801802384514	arch10
45	1000	1.7380643837110277	0.34615667103802644	0.4187614832929271	0.19698632783897638	arch01
45	1000	1.5642600629084533	0.3458747744109549	0.4187614832929271	0.19698632783897638	arch02
45	1000	22.793489503869182	2.0452915226708064	0.4187614832929271	0.19698632783897638	arch03
45	1000	1.0562195768377247	-0.01079796615631573	0.4187614832929271	0.19698632783897638	arch04
45	1000	1.346595594496392	0.16400567414548486	0.4187614832929271	0.19698632783897638	arch05
45	1000	1.4293818830490774	0.3116615385306211	0.4187614832929271	0.19698632783897638	arch06
45	1000	0.779181105237536	-0.2765178906020091	0.4187614832929271	0.19698632783897638	arch07
45	1000	2.6644552275567537	0.6674962138309137	0.4187614832929271	0.19698632783897638	arch08
45	1000	1.6555334032776254	0.3117663321495645	0.4187614832929271	0.19698632783897638	arch09
45	1000	1.648054171325543	0.2826779629112239	0.4187614832929271	0.19698632783897638	arch10
50	1000	1.6998494038904755	0.35791686014873014	0.4649753878298001	0.18921272034337328	arch01
50	1000	1.6542413570767038	0.4236710950312021	0.4649753878298001	0.18921272034337328	arch02
50	1000	25.824056250031774	2.0474066451112787	0.4649753878298001	0.18921272034337328	arch03
50	1000	1.1239871676681379	0.06028494059936861	0.4649753878298001	0.18921272034337328	arch04
50	1000	1.319807090997289	0.18543669134000088	0.4649753878298001	0.18921272034337328	arch05
50	1000	1.5990012936851459	0.42245400090161733	0.4649753878298001	0.18921272034337328	arch06
50	1000	0.9138974933198826	-0.12603937769623372	0.4649753878298001	0.18921272034337328	arch07
50	1000	2.318355749877064	0.6762275930598056	0.4649753878298001	0.18921272034337328	arch08
50	1000	2.0375908885247056	0.3835932631941194	0.4649753878298001	0.18921272034337328	arch09
50	1000	1.3456960733456353	0.2188021666081121	0.4649753878298001	0.18921272034337328	arch10
55	1000	1.7635469141179616	0.40129264023517325	0.5518658153890079	0.1553521861561091	arch01
55	1000	1.6943886605925658	0.4707574844205871	0.5518658153890079	0.1553521861561091	arch02
55	1000	20.336253375348033	1.8064926325890838	0.5518658153890079	0.1553521861561091	arch03
55	1000	1.2033735615653882	0.14134765585751538	0.5518658153890079	0.1553521861561091	arch04
55	1000	1.3408228415679135	0.23253984855259022	0.5518658153890079	0.1553521861561091	arch05
55	1000	2.26557108229628	0.6050006145366577	0.5518658153890079	0.1553521861561091	arch06
55	1000	1.5772470530063287	0.2180763079816945	0.5518658153890079	0.1553521861561091	arch07
55	1000	3.2912449049849553	0.8747522222381265	0.5518658153890079	0.1553521861561091	arch08
55	1000	2.3066630115334106	0.49267791187417753	0.5518658153890079	0.1553521861561091	arch09
55	1000	1.3833412249934363	0.27572083560447286	0.5518658153890079	0.1553521861561091	arch10
60	1000	3.568534737427674	0.8145548933647806	0.8921827546556423	0.16421844348862752	arch01
60	1000	2.3370515724434546	0.7072219085644199	0.8921827546556423	0.16421844348862752	arch02
60	1000	22.86766763993847	2.042129523910584	0.8921827546556423	0.16421844348862752	arch03
60	1000	1.3960822288104564	0.28331922865794484	0.8921827546556423	0.16421844348862752	arch04
60	1000	1.7309185770426874	0.4553850912939564	0.8921827546556423	0.16421844348862752	arch05
60	1000	16.46584406680721	1.1991096802290249	0.8921827546556423	0.16421844348862752	arch06
60	1000	16.01640940758536	0.8994941309096248	0.8921827546556423	0.16421844348862752	arch07
60	1000	9.066168557894706	1.345900690824932	0.8921827546556423	0.16421844348862752	arch08
60	1000	2.456902437498026	0.6795938429007699	0.8921827546556423	0.16421844348862752	arch09
60	1000	1.7651362974961613	0.4951185559003859	0.8921827546556423	0.16421844348862752	arch10
65	1000	17.371894373642828	1.4761454135765952	1.308976437604291	0.18448310411952243	arch01
65	1000	7.389215318370671	1.2626528443346832	1.308976437604291	0.18448310411952243	arch02
65	1000	25.007619965181068	2.404917179189455	1.308976437604291	0.18448310411952243	arch03
65	1000	1.8634429137943955	0.531249184036971	1.308976437604291	0.18448310411952243	arch04
65	1000	2.677707001602931	0.804805838871987	1.308976437604291	0.18448310411952243	arch05
65	1000	17.050853616131892	1.4725149518924558	1.308976437604291	0.18448310411952243	arch06
65	1000	16.338007136908605	1.1269656771804974	1.308976437604291	0.18448310411952243	arch07
65	1000	31.78582531694749	2.115343336315396	1.308976437604291	0.18448310411952243	arch08
65	1000	2.9065011466261192	0.9752288998262603	1.308976437604291	0.18448310411952243	arch09
65	1000	3.428949649652449	0.919941050818608	1.308976437604291	0.18448310411952243	arch10
70	1000	20.888665899169094	2.137956075326048	1.9097437221153792	0.22127972299481202	arch01
70	1000	32.21011711623542	2.1612704384057015	1.9097437221153792	0.22127972299481202	arch02
70	1000	41.17542761096669	3.2440514619879486	1.9097437221153792	0.22127972299481202	arch03
70	1000	3.6797164608180317	0.9499434672765084	1.9097437221153792	0.22127972299481202	arch04
70	1000	17.474140542542635	1.6018958122657547	1.9097437221153792	0.22127972299481202	arch05
70	1000	19.577776763060378	1.994367879009151	1.9097437221153792	0.22127972299481202	arch06
70	1000	4.779185599783081	1.1954301076774023	1.9097437221153792	0.22127972299481202	arch07
70	1000	34.94514261381347	2.743306636626071	1.9097437221153792	0.22127972299481202	arch08
70	1000	4.791042188582768	1.507892387882623	1.9097437221153792	0.22127972299481202	arch09
70	1000	11.795474880466152	1.5613229546965834	1.9097437221153792	0.22127972299481202	arch10
75	1000	54.23218875462533	3.3720867254363793	2.694641507317245	0.2815979202295814	arch01
75	1000	34.42519846451957	2.6176925474422528	2.694641507317245	0.2815979202295814	arch02
75	1000	70.0362806748871	4.130455214971291	2.694641507317245	0.2815979202295814	arch03
75	1000	17.722010876158027	1.6890752650262453	2.694641507317245	0.2815979202295814	arch04
75	1000	19.288243920947746	2.0539953272100875	2.694641507317245	0.2815979202295814	arch05
75	1000	36.097995908472576	2.742974201241344	2.694641507317245	0.2815979202295814	arch06
75	1000	6.706288672268495	1.6857306741156597	2.694641507317245	0.2815979202295814	arch07
75	1000	75.97497383230272	4.044243862311841	2.694641507317245	0.2815979202295814	arch08
75	1000	15.331375785445616	2.4526963841446836	2.694641507317245	0.2815979202295814	arch09
75	1000	23.391717514998394	2.157464871272665	2.694641507317245	0.2815979202295814	arch10
0	320	3.1926985677110675	1.1134298464881403	0.3479390619514997	0.10313185055595382	arch01
0	320	1.3235091385134232	0.27748956662551066	0.3479390619514997	0.10313185055595382	arch02
0	320	0.9667585577361244	-0.03754939398468975	0.3479390619514997	0.10313185055595382	arch03
0	320	1.7308406767895033	0.5259370297733754	0.3479390619514997	0.10313185055595382	arch04
0	320	1.4843451716014175	0.37973079081623723	0.3479390619514997	0.10313185055595382	arch05
0	320	1.1111057367269892	0.09637195788622589	0.3479390619514997	0.10313185055595382	arch06
0	320	1.527122496367512	0.3322315617555455	0.3479390619514997	0.10313185055595382	arch07
0	320	1.0683046365872761	0.04384737546894957	0.3479390619514997	0.10313185055595382	arch08
0	320	1.694210530510915	0.49155990892792484	0.3479390619514997	0.10313185055595382	arch09
0	320	1.3009822544888208	0.25634197575777723	0.3479390619514997	0.10313185055595382	arch10
5	320	3.239145310453648	1.080034815248111	0.3521064053821407	0.09729995209545786	arch01
5	320	1.3024043751800594	0.2574473899944478	0.3521064053821407	0.09729995209545786	arch02
5	320	1.0163659617923195	0.0108735144478505	0.3521064053821407	0.09729995209545786	arch03
5	320	1.7566004162192623	0.536062470862803	0.3521064053821407	0.09729995209545786	arch04
5	320	1.5058052957389794	0.3693908658969816	0.3521064053821407	0.09729995209545786	arch05
5	320	1.1108857287699956	0.09117684871874572	0.3521064053821407	0.09729995209545786	arch06
5	320	1.5068377888447255	0.3346381723758798	0.3521064053821407	0.09729995209545786	arch07
5	320	1.1385725090264631	0.09630985423339787	0.3521064053821407	0.09729995209545786	arch08
5	320	1.6955984127818533	0.4908408573462107	0.3521064053821407	0.09729995209545786	arch09
5	320	1.3033559293473294	0.25428926469697943	0.3521064053821407	0.09729995209545786	arch10
10	320	3.129848551982505	0.9998163025307808	0.38524493278489164	0.07930194652460475	arch01
10	320	1.3351618141680828	0.2603985747237472	0.38524493278489164	0.07930194652460475	arch02
10	320	1.1691277320930906	0.13754415285324065	0.38524493278489164	0.07930194652460475	arch03
10	320	1.8249409326029868	0.5603474295382872	0.38524493278489164	0.07930194652460475	arch04
10	320	1.5914154816251134	0.40096947411691763	0.38524493278489164	0.07930194652460475	arch05
10	320	1.309623383527758	0.2470419258844441	0.38524493278489164	0.07930194652460475	arch06
10	320	1.4333478501390886	0.32103858240228517	0.38524493278489164	0.07930194652460475	arch07
10	320	1.276123862918405	0.19202644394986526	0.38524493278489164	0.07930194652460475	arch08
10	320	1.6415912493656541	0.4645994876760786	0.38524493278489164	0.07930194652460475	arch09
10	320	1.3301761099996148	0.26866695417326997	0.38524493278489164	0.07930194652460475	arch10
15	320	3.1109479997712035	0.9577134608211427	0.47443541347651064	0.06218038736837371	arch01
15	320	1.4545820341338753	0.33398422069308015	0.47443541347651064	0.06218038736837371	arch02
15	320	1.4012703631439987	0.2824707191313889	0.47443541347651064	0.06218038736837371	arch03
15	320	1.908815347536045	0.6183709908636809	0.47443541347651064	0.06218038736837371	arch04
15	320	1.7132151197846213	0.45749180888720414	0.47443541347651064	0.06218038736837371	arch05
15	320	1.691022686125671	0.47334510223084925	0.47443541347651064	0.06218038736837371	arch06
15	320	1.4869983622692378	0.38267747178609285	0.47443541347651064	0.06218038736837371	arch07
15	320	1.5987163740615082	0.3992246007323623	0.47443541347651064	0.06218038736837371	arch08
15	320	1.7023211626937542	0.5110037465184191	0.47443541347651064	0.06218038736837371	arch09
15	320	1.4172306637045013	0.3280720131008862	0.47443541347651064	0.06218038736837371	arch10
20	320	3.868497842995698	1.0972866529833705	0.6684309587606636	0.058639888885990255	arch01
20	320	1.9490024318717716	0.5512191278030402	0.6684309587606636	0.058639888885990255	arch02
20	320	1.787348078760351	0.48428051972124314	0.6684309587606636	0.058639888885990255	arch03
20	320	2.1724369055243056	0.7499706676939111	0.6684309587606636	0.058639888885990255	arch04
20	320	2.0658353276424863	0.5975660147624792	0.6684309587606636	0.058639888885990255	arch05
20	320	2.3284377099285263	0.7269338269393893	0.6684309587606636	0.058639888885990255	arch06
20	320	1.8208699431179813	0.5709108755983404	0.6684309587606636	0.058639888885990255	arch07
20	320	2.36605583991543	0.7628821685334363	0.6684309587606636	0.058639888885990255	arch08
20	320	2.044075531472286	0.6848659845218212	0.6684309587606636	0.058639888885990255	arch09
20	320	1.6195801537767534	0.4583937490496049	0.6684309587606636	0.058639888885990255	arch10
25	320	7.5084989857344295	1.4120457077809683	0.967117011915232	0.0677467837836023	arch01
25	320	3.676409932256547	0.9637009874309536	0.967117011915232	0.0677467837836023	arch02
25	320	2.4529203632910277	0.7336405153059741	0.967117011915232	0.0677467837836023	arch03
25	320	2.7574053324694803	0.9544734904829283	0.967117011915232	0.0677467837836023	arch04
25	320	2.8031340571178274	0.8608679888073706	0.967117011915232	0.0677467837836023	arch05
25	320	3.951557284981116	1.1132039299603906	0.967117011915232	0.0677467837836023	arch06
25	320	2.671067148673517	0.8670580614463684	0.967117011915232	0.0677467837836023	arch07
25	320	3.6461569754247716	1.1433062519780604	0.967117011915232	0.0677467837836023	arch08
25	320	2.7810655800538346	0.9497561276497785	0.967117011915232	0.0677467837836023	arch09
25	320	2.0465216239359187	0.6731170583095271	0.967117011915232	0.0677467837836023	arch10
30	320	19.27980933843759	1.7937054244538733	1.388283371337248	0.0942006533828157	arch01
30	320	24.3127910638327	1.8480724554054653	1.388283371337248	0.0942006533828157	arch02
30	320	3.721928690123303	1.0312030366483416	1.388283371337248	0.0942006533828157	arch03
30	320	3.763652575881127	1.2026462351581702	1.388283371337248	0.0942006533828157	arch04
30	320	4.018065488355184	1.1726045305773731	1.388283371337248	0.0942006533828157	arch05
30	320	9.199781314565932	1.5965972859605007	1.388283371337248	0.0942006533828157	arch06
30	320	12.303070729471193	1.4810408917887787	1.388283371337248	0.0942006533828157	arch07
30	320	5.330720124792158	1.4859572612688108	1.388283371337248	0.0942006533828157	arch08
30	320	4.122592175407809	1.2474103900998583	1.388283371337248	0.0942006533828157	arch09
30	320	3.0919648090224467	1.023596202011307	1.388283371337248	0.0942006533828157	arch10
35	320	21.219227798344416	2.0067938913980865	1.7393130244688144	0.0910525230065291	arch01
35	320	32.116570829995716	2.1645351593569466	1.7393130244688144	0.0910525230065291	arch02
35	320	6.450534321021375	1.4265025337472237	1.7393130244688144	0.0910525230065291	arch03
35	320	6.014612100178778	1.5387723570712815	1.7393130244688144	0.0910525230065291	arch04
35	320	6.314593661590109	1.5315546005056617	1.7393130244688144	0.0910525230065291	arch05
35	320	28.97415498458969	2.185801299421815	1.7393130244688144	0.0910525230065291	arch06
35	320	18.441318273410122	1.7818473202015774	1.7393130244688144	0.0910525230065291	arch07
35	320	7.366375031469686	1.742289919150619	1.7393130244688144	0.0910525230065291	arch08
35	320	7.0753569603610105	1.551851570338646	1.7393130244688144	0.0910525230065291	arch09
35	320	5.667914846965804	1.4631815934962888	1.7393130244688144	0.0910525230065291	arch10
40	320	24.485493930115705	2.2143990181221382	2.0779582826203518	0.059405747653972905	arch01
40	320	33.26241240694516	2.404940217518164	2.0779582826203518	0.059405747653972905	arch02
40	320	19.42264883153522	1.9508901109641936	2.0779582826203518	0.059405747653972905	arch03
40	320	10.337954471243066	1.867604805299089	2.0779582826203518	0.059405747653972905	arch04
40	320	11.158445889939886	1.9385235390893787	2.0779582826203518	0.059405747653972905	arch05
40	320	33.82636657680638	2.373953552062714	2.0779582826203518	0.059405747653972905	arch06
40	320	20.65972657483292	2.0549984685458775	2.0779582826203518	0.059405747653972905	arch07
40	320	10.700054660776132	2.0048583555040977	2.0779582826203518	0.059405747653972905	arch08
40	320	19.872888298548123	1.95855179050287	2.0779582826203518	0.059405747653972905	arch09
40	320	14.911169785067543	2.010862968594996	2.0779582826203518	0.059405747653972905	arch10
45	320	27.99889651407223	2.4027041481075195	2.3639804404244282	0.04766167222972127	arch01
45	320	34.702056040621365	2.5944669448309905	2.3639804404244282	0.04766167222972127	arch02
45	320	26.013277261401928	2.249239182448623	2.3639804404244282	0.04766167222972127	arch03
45	320	18.895470680757	2.2132223174394428	2.3639804404244282	0.04766167222972127	arch04
45	320	23.75513727327123	2.3581488158580037	2.3639804404244282	0.04766167222972127	arch05
45	320	35.12726838527533	2.4886521103346424	2.3639804404244282	0.04766167222972127	arch06
45	320	33.505822960077516	2.4798884013518485	2.3639804404244282	0.04766167222972127	arch07
45	320	16.273220571692786	2.2555171487005166	2.3639804404244282	0.04766167222972127	arch08
45	320	21.796522941424758	2.119115170982804	2.3639804404244282	0.04766167222972127	arch09
45	320	30.81927352549087	2.47885016418989	2.3639804404244282	0.04766167222972127	arch10
50	320	37.31419671727458	2.6461184638536217	2.5947654218022085	0.034208212364628274	arch01
50	320	36.72287853906591	2.744339545430704	2.5947654218022085	0.034208212364628274	arch02
50	320	35.46354179692752	2.510078016497133	2.5947654218022085	0.034208212364628274	arch03
50	320	31.919411228198143	2.535940743463342	2.5947654218022085	0.034208212364628274	arch04
50	320	33.188268355220096	2.6209283527425966	2.5947654218022085	0.034208212364628274	arch05
50	320	36.921592381687326	2.627479188556609	2.5947654218022085	0.034208212364628274	arch06
50	320	34.3803304478859	2.5884394962204107	2.5947654218022085	0.034208212364628274	arch07
50	320	36.67221648776697	2.6579467753858803	2.5947654218022085	0.034208212364628274	arch08
50	320	27.95537197541645	2.3518272750212925	2.5947654218022085	0.034208212364628274	arch09
50	320	35.44193050916392	2.664556360850495	2.5947654218022085	0.034208212364628274	arch10
55	320	43.233251858593896	2.788833648783457	2.73228830151128	0.027156878208237593	arch01
55	320	38.44566503714939	2.804335680994324	2.73228830151128	0.027156878208237593	arch02
55	320	37.46751906610495	2.661369642680047	2.73228830151128	0.027156878208237593	arch03
55	320	35.46347877845222	2.6867863080380197	2.73228830151128	0.027156878208237593	arch04
55	320	37.35812138081503	2.754383371239554	2.73228830151128	0.027156878208237593	arch05
55	320	39.48134357042397	2.7720982983869646	2.73228830151128	0.027156878208237593	arch06
55	320	36.64172234256361	2.74503705150155	2.73228830151128	0.027156878208237593	arch07
55	320	38.39430125369293	2.7424408179869073	2.73228830151128	0.027156878208237593	arch08
55	320	31.677086025615512	2.535735739091068	2.73228830151128	0.027156878208237593	arch09
55	320	37.72693748630439	2.8318624564109087	2.73228830151128	0.027156878208237593	arch10
60	320	46.41376635690788	2.981247670959087	2.933630033069372	0.028253441359445484	arch01
60	320	38.631528242299126	2.930335564186995	2.933630033069372	0.028253441359445484	arch02
60	320	41.610322960456166	2.9234966675656167	2.933630033069372	0.028253441359445484	arch03
60	320	38.71004404829436	2.9299384110879245	2.933630033069372	0.028253441359445484	arch04
60	320	40.26037653034905	2.9712532571634136	2.933630033069372	0.028253441359445484	arch05
60	320	44.77989174880798	3.016567735656283	2.933630033069372	0.028253441359445484	arch06
60	320	34.72960904540083	2.836756394805866	2.933630033069372	0.028253441359445484	arch07
60	320	42.51181296350294	2.974265236053855	2.933630033069372	0.028253441359445484	arch08
60	320	36.334682809907456	2.735184687047575	2.933630033069372	0.028253441359445484	arch09
60	320	40.98181276087614	3.0372547061671042	2.933630033069372	0.028253441359445484	arch10
65	320	47.25893467561017	3.1673147374978896	3.0851078580341893	0.047977876519652254	arch01
65	320	33.00576417029399	2.885914846057776	3.0851078580341893	0.047977876519652254	arch02
65	320	43.25095587336519	3.1165923552912624	3.0851078580341893	0.047977876519652254	arch03
65	320	40.826178335752154	3.107601923236837	3.0851078580341893	0.047977876519652254	arch04
65	320	42.58344058954714	3.2189695303303556	3.0851078580341893	0.047977876519652254	arch05
65	320	45.3873401361033	3.1532543210323003	3.0851078580341893	0.047977876519652254	arch06
65	320	30.766632851210233	2.8445443387224767	3.0851078580341893	0.047977876519652254	arch07
65	320	49.86833114782953	3.266185940393959	3.0851078580341893	0.047977876519652254	arch08
65	320	37.96122585812086	2.898974887289502	3.0851078580341893	0.047977876519652254	arch09
65	320	43.87542433520846	3.191725700489537	3.0851078580341893	0.047977876519652254	arch10
70	320	40.937645472086686	3.324178857776445	3.2740323475415325	0.07701358316760552	arch01
70	320	30.78293923208202	2.9606644065298724	3.2740323475415325	0.07701358316760552	arch02
70	320	44.374494273394	3.34276340991962	3.2740323475415325	0.07701358316760552	arch03
70	320	40.486126853437746	3.209100140446631	3.2740323475415325	0.07701358316760552	arch04
70	320	58.91589261121086	3.8000150020311168	3.2740323475415325	0.07701358316760552	arch05
70	320	45.81110629542682	3.3208736343978864	3.2740323475415325	0.07701358316760552	arch06
70	320	33.20734583976678	2.9752435712841483	3.2740323475415325	0.07701358316760552	arch07
70	320	47.15314098200298	3.425016024784663	3.2740323475415325	0.07701358316760552	arch08
70	320	39.2943424060025	3.09246613849351	3.2740323475415325	0.07701358316760552	arch09
70	320	43.88586214116947	3.290002289751429	3.2740323475415325	0.07701358316760552	arch10
75	320	61.067296447162086	3.972673305209035	3.6000753104214867	0.09953435734682431	arch01
75	320	31.530192636278215	3.197216329057085	3.6000753104214867	0.09953435734682431	arch02
75	320	50.46194212475647	3.7255263746701206	3.6000753104214867	0.09953435734682431	arch03
75	320	40.6291352505537	3.3663785598005815	3.6000753104214867	0.09953435734682431	arch04
75	320	66.61676961194648	4.118818972884379	3.6000753104214867	0.09953435734682431	arch05
75	320	52.82519729069943	3.676502590306265	3.6000753104214867	0.09953435734682431	arch06
75	320	38.094015601391085	3.231961231073724	3.6000753104214867	0.09953435734682431	arch07
75	320	59.2542957095319	3.820157398689601	3.6000753104214867	0.09953435734682431	arch08
75	320	42.29062322342181	3.363133443108318	3.6000753104214867	0.09953435734682431	arch09
75	320	48.85029693347133	3.528384899415754	3.6000753104214867	0.09953435734682431	arch10
0	50	1.9210778214740163	0.5260862995704475	0.435609496111128	0.06916193662503542	arch01
0	50	1.923984097314479	0.6119848718702848	0.435609496111128	0.06916193662503542	arch02
0	50	1.5368946985759224	0.34148699118945	0.435609496111128	0.06916193662503542	arch03
0	50	1.6149404214246195	0.3585238079490652	0.435609496111128	0.06916193662503542	arch04
0	50	2.465282928364662	0.8399359427923437	0.435609496111128	0.06916193662503542	arch05
0	50	1.1259889174451858	0.012448158327662606	0.435609496111128	0.06916193662503542	arch06
0	50	1.4586635272620745	0.28603186752704174	0.435609496111128	0.06916193662503542	arch07
0	50	1.821096052278106	0.5245029671190232	0.435609496111128	0.06916193662503542	arch08
0	50	1.5736414694834593	0.38597105860574005	0.435609496111128	0.06916193662503542	arch09
0	50	1.7772725529226232	0.46912299616022074	0.435609496111128	0.06916193662503542	arch10
5	50	1.954144864054044	0.551262557614704	0.47316366613574934	0.0661031953071739	arch01
5	50	1.9768302139935487	0.6282289851356594	0.47316366613574934	0.0661031953071739	arch02
5	50	1.6944105502331335	0.41539199449746866	0.47316366613574934	0.0661031953071739	arch03
5	50	1.691597619219218	0.39659991798501015	0.47316366613574934	0.0661031953071739	arch04
5	50	2.510972690126765	0.8580035239970368	0.47316366613574934	0.0661031953071739	arch05
5	50	1.1863202213799695	0.04937282950150595	0.47316366613574934	0.0661031953071739	arch06
5	50	1.557410054125062	0.3322400170267738	0.47316366613574934	0.0661031953071739	arch07
5	50	1.9056239106813535	0.5398066088253272	0.47316366613574934	0.0661031953071739	arch08
5	50	1.6912001543685946	0.4502172501566816	0.47316366613574934	0.0661031953071739	arch09
5	50	1.87462145112313	0.5105129766173252	0.47316366613574934	0.0661031953071739	arch10
10	50	1.9949991097817075	0.5874152829236589	0.490907920562922	0.047108181495136875	arch01
10	50	1.9568707430241543	0.6197565646026425	0.490907920562922	0.047108181495136875	arch02
10	50	1.8209101125605536	0.4803038339050916	0.490907920562922	0.047108181495136875	arch03
10	50	1.7217570510684903	0.4258612235559031	0.490907920562922	0.047108181495136875	arch04
10	50	2.0300510855836436	0.6328669549359215	0.490907920562922	0.047108181495136875	arch05
10	50	1.297890116954551	0.15991623417912307	0.490907920562922	0.047108181495136875	arch06
10	50	1.6312820844163605	0.40671894211525705	0.490907920562922	0.047108181495136875	arch07
10	50	2.06460435576548	0.6239803397380546	0.490907920562922	0.047108181495136875	arch08
10	50	1.5943168667398968	0.3997657734814443	0.490907920562922	0.047108181495136875	arch09
10	50	1.9859108207075389	0.5724940561921231	0.490907920562922	0.047108181495136875	arch10
15	50	2.065541297849174	0.6656675959489865	0.5659784860489874	0.03798381216680775	arch01
15	50	1.9777976675329663	0.6500812903756119	0.5659784860489874	0.03798381216680775	arch02
15	50	1.9179914090096624	0.5661204454920913	0.5659784860489874	0.03798381216680775	arch03
15	50	1.7315957898646872	0.4730869123573466	0.5659784860489874	0.03798381216680775	arch04
15	50	1.9222098702356771	0.6008114297821628	0.5659784860489874	0.03798381216680775	arch05
15	50	1.4736667339165572	0.33705618627952894	0.5659784860489874	0.03798381216680775	arch06
15	50	1.7662757106499105	0.5165393073875506	0.5659784860489874	0.03798381216680775	arch07
15	50	2.170145122064799	0.7144846630157901	0.5659784860489874	0.03798381216680775	arch08
15	50	1.6378557139643417	0.45376640648006056	0.5659784860489874	0.03798381216680775	arch09
15	50	2.125388142482139	0.6821706233707444	0.5659784860489874	0.03798381216680775	arch10
20	50	2.4974076050786853	0.8964686622765902	0.7831026239254888	0.03318843128639351	arch01
20	50	2.410997286935395	0.8576406030379472	0.7831026239254888	0.03318843128639351	arch02
20	50	2.2706920236491848	0.7721112580981545	0.7831026239254888	0.03318843128639351	arch03
20	50	2.057371204112747	0.6801935696596995	0.7831026239254888	0.03318843128639351	arch04
20	50	2.2885254035381783	0.8066461622368902	0.7831026239254888	0.03318843128639351	arch05
20	50	1.8392352099773213	0.5817307895088066	0.7831026239254888	0.03318843128639351	arch06
20	50	2.1156055682147836	0.7183800341671294	0.7831026239254888	0.03318843128639351	arch07
20	50	2.546198162374742	0.9019241269696057	0.7831026239254888	0.03318843128639351	arch08
20	50	2.1109150288407172	0.7395373759259446	0.7831026239254888	0.03318843128639351	arch09
20	50	2.4735164126894484	0.8763936573741208	0.7831026239254888	0.03318843128639351	arch10
25	50	3.515820281173775	1.228408632380724	1.0745827223548328	0.038709616732557135	arch01
25	50	3.6612760578137356	1.198530860628989	1.0745827223548328	0.038709616732557135	arch02
25	50	2.63362338839852	0.9609635022051023	1.0745827223548328	0.038709616732557135	arch03
25	50	2.5967141003391974	0.938413171263876	1.0745827223548328	0.038709616732557135	arch04
25	50	3.2299512497968386	1.1032226993106156	1.0745827223548328	0.038709616732557135	arch05
25	50	2.635732432360897	0.9189872668752846	1.0745827223548328	0.038709616732557135	arch06
25	50	2.6029987541972797	0.9467563717236062	1.0745827223548328	0.038709616732557135	arch07
25	50	3.4224587171059966	1.1865191340590944	1.0745827223548328	0.038709616732557135	arch08
25	50	3.061520762310105	1.0879326557457067	1.0745827223548328	0.038709616732557135	arch09
25	50	3.3959242579580597	1.1760929293553295	1.0745827223548328	0.038709616732557135	arch10
30	50	6.002255455749587	1.6656197850901364	1.5652852270199349	0.0693249629372725	arch01
30	50	19.422375009035743	1.9394972584270063	1.5652852270199349	0.0693249629372725	arch02
30	50	3.751066016179124	1.2931548699776527	1.5652852270199349	0.0693249629372725	arch03
30	50	4.417526882922176	1.377111261949023	1.5652852270199349	0.0693249629372725	arch04
30	50	8.641189933876168	1.6470181938280446	1.5652852270199349	0.0693249629372725	arch05
30	50	4.808897912706105	1.371894310541779	1.5652852270199349	0.0693249629372725	arch06
30	50	3.9752991284588597	1.3229631469275294	1.5652852270199349	0.0693249629372725	arch07
30	50	5.927265996343274	1.6114512535033303	1.5652852270199349	0.0693249629372725	arch08
30	50	6.088533882665037	1.6003891707230904	1.5652852270199349	0.0693249629372725	arch09
30	50	18.07483453920208	1.8237530192317566	1.5652852270199349	0.0693249629372725	arch10
35	50	14.039831488048955	2.222710819750385	2.11426357193749	0.07576338937630693	arch01
35	50	32.74408359998123	2.4193937089331183	2.11426357193749	0.07576338937630693	arch02
35	50	6.290163787697783	1.6837016863319587	2.11426357193749	0.07576338937630693	arch03
35	50	19.52981931328981	2.056657661309855	2.11426357193749	0.07576338937630693	arch04
35	50	19.793639842552384	2.11658149578625	2.11426357193749	0.07576338937630693	arch05
35	50	12.444191172939803	1.9349309094078695	2.11426357193749	0.07576338937630693	arch06
35	50	9.83266550949834	1.8833418292723503	2.11426357193749	0.07576338937630693	arch07
35	50	15.894311578298492	2.2213685695017693	2.11426357193749	0.07576338937630693	arch08
35	50	32.96371036692414	2.468720303421838	2.11426357193749	0.07576338937630693	arch09
35	50	19.94093092514133	2.1352287356595063	2.11426357193749	0.07576338937630693	arch10
40	50	34.52819041128841	2.7461696185913826	2.5518406814326946	0.05296964159126099	arch01
40	50	33.749248312642756	2.594764086711232	2.5518406814326946	0.05296964159126099	arch02
40	50	20.230276436062393	2.226519502848587	2.5518406814326946	0.05296964159126099	arch03
40	50	22.938070782683155	2.3930083482764264	2.5518406814326946	0.05296964159126099	arch04
40	50	27.113633703363025	2.600587960263003	2.5518406814326946	0.05296964159126099	arch05
40	50	34.08155816040735	2.6345300121020645	2.5518406814326946	0.05296964159126099	arch06
40	50	22.349711207413733	2.3785652768018966	2.5518406814326946	0.05296964159126099	arch07
40	50	35.646448377269756	2.730495737376931	2.5518406814326946	0.05296964159126099	arch08
40	50	34.171369599036105	2.655036894074683	2.5518406814326946	0.05296964159126099	arch09
40	50	28.32577281112533	2.5587293772807387	2.5518406814326946	0.05296964159126099	arch10
45	50	36.51126265464617	2.9686793153403728	2.8488450470201383	0.04288193692805099	arch01
45	50	35.488209849090055	2.8201021828412203	2.8488450470201383	0.04288193692805099	arch02
45	50	23.35546124764423	2.526057495634239	2.8488450470201383	0.04288193692805099	arch03
45	50	34.65846753032579	2.7635938281186356	2.8488450470201383	0.04288193692805099	arch04
45	50	37.982233743173595	2.9684451682525483	2.8488450470201383	0.04288193692805099	arch05
45	50	36.74425251974137	2.9345619009374055	2.8488450470201383	0.04288193692805099	arch06
45	50	32.63307800329488	2.8089256693466886	2.8488450470201383	0.04288193692805099	arch07
45	50	38.461831747791	2.9641701273492305	2.8488450470201383	0.04288193692805099	arch08
45	50	36.68187882036795	2.8956832996221906	2.8488450470201383	0.04288193692805099	arch09
45	50	35.625620893091735	2.8382314827588506	2.8488450470201383	0.04288193692805099	arch10
50	50	39.512389483240135	3.196259824594853	3.0722923911381153	0.046297383339902284	arch01
50	50	37.1717861226644	2.991480743434692	3.0722923911381153	0.046297383339902284	arch02
50	50	30.335480801825796	2.842551676792907	3.0722923911381153	0.046297383339902284	arch03
50	50	35.94007654209693	2.9020381495990857	3.0722923911381153	0.046297383339902284	arch04
50	50	39.446806901864356	3.119680720312592	3.0722923911381153	0.046297383339902284	arch05
50	50	41.79205244040421	3.2388765107801363	3.0722923911381153	0.046297383339902284	arch06
50	50	37.384784412169175	2.9943411638763373	3.0722923911381153	0.046297383339902284	arch07
50	50	43.72010908034661	3.201867632258821	3.0722923911381153	0.046297383339902284	arch08
50	50	48.17689734776517	3.2448386604357213	3.0722923911381153	0.046297383339902284	arch09
50	50	37.43108097366456	2.990988829296006	3.0722923911381153	0.046297383339902284	arch10
55	50	45.81852687680841	3.439835705757799	3.247843488655321	0.05627401306449725	arch01
55	50	38.923199190204926	3.1216095088631364	3.247843488655321	0.05627401306449725	arch02
55	50	36.3729429397683	3.0564039852598675	3.247843488655321	0.05627401306449725	arch03
55	50	37.63385446644322	3.019252138904283	3.247843488655321	0.05627401306449725	arch04
55	50	48.12104301597177	3.364022998475369	3.247843488655321	0.05627401306449725	arch05
55	50	52.040167884103795	3.4951475384582515	3.247843488655321	0.05627401306449725	arch06
55	50	39.371272460896705	3.1347339183153218	3.247843488655321	0.05627401306449725	arch07
55	50	52.20705184935493	3.4090436099702006	3.247843488655321	0.05627401306449725	arch08
55	50	50.2445353407035	3.338002958079997	3.247843488655321	0.05627401306449725	arch09
55	50	39.111394330408196	3.1003825244689858	3.247843488655321	0.05627401306449725	arch10
60	50	58.037859585288054	3.7085820645933425	3.394089147992325	0.05603809370805627	arch01
60	50	38.93065279003001	3.2769408629596692	3.394089147992325	0.05603809370805627	arch02
60	50	43.711445344159756	3.3028105684931965	3.394089147992325	0.05603809370805627	arch03
60	50	41.13703620751745	3.210980586772525	3.394089147992325	0.05603809370805627	arch04
60	50	51.89217134577954	3.491437824379632	3.394089147992325	0.05603809370805627	arch05
60	50	54.310548857931934	3.59874995127366	3.394089147992325	0.05603809370805627	arch06
60	50	37.53133704822714	3.1996782905010885	3.394089147992325	0.05603809370805627	arch07
60	50	55.35360781743913	3.5210513474584566	3.394089147992325	0.05603809370805627	arch08
60	50	47.94519330111419	3.3876151058776443	3.394089147992325	0.05603809370805627	arch09
60	50	41.62706625810154	3.2430448776140364	3.394089147992325	0.05603809370805627	arch10
65	50	56.39033105091763	3.8302858215604423	3.5894710049624217	0.06293185409294563	arch01
65	50	43.1490091011367	3.4982612697459143	3.5894710049624217	0.06293185409294563	arch02
65	50	53.75083442771038	3.634898878890128	3.5894710049624217	0.06293185409294563	arch03
65	50	41.905725298735184	3.3959897940303834	3.5894710049624217	0.06293185409294563	arch04
65	50	55.515898231511194	3.695097998649382	3.5894710049624217	0.06293185409294563	arch05
65	50	62.41065253224764	3.8585400625015716	3.5894710049624217	0.06293185409294563	arch06
65	50	45.168129409882845	3.527337032665326	3.5894710049624217	0.06293185409294563	arch07
65	50	58.74067866081604	3.738426950391915	3.5894710049624217	0.06293185409294563	arch08
65	50	45.741820250164075	3.4879504503549423	3.5894710049624217	0.06293185409294563	arch09
65	50	31.36074776032386	3.2279217908342113	3.5894710049624217	0.06293185409294563	arch10
70	50	65.32121768840558	4.125146722254182	3.872918926053117	0.07516014489112306	arch01
70	50	44.81128598655775	3.726766154730001	3.872918926053117	0.07516014489112306	arch02
70	50	57.67893093948649	3.888920256254671	3.872918926053117	0.07516014489112306	arch03
70	50	33.40205762562378	3.4659101603648352	3.872918926053117	0.07516014489112306	arch04
70	50	60.61431865993435	3.9938964644087704	3.872918926053117	0.07516014489112306	arch05
70	50	74.39043906246765	4.247280318494069	3.872918926053117	0.07516014489112306	arch06
70	50	50.3520796610818	3.8038589169526915	3.872918926053117	0.07516014489112306	arch07
70	50	63.745050321105005	4.063211748235274	3.872918926053117	0.07516014489112306	arch08
70	50	47.676935934947814	3.765269736870666	3.872918926053117	0.07516014489112306	arch09
70	50	44.790344350442915	3.6489287819660112	3.872918926053117	0.07516014489112306	arch10
75	50	85.7265906589601	4.44392226464765	4.22083995640794	0.06557194764267789	arch01
75	50	58.773739731843165	3.9772305055298394	4.22083995640794	0.06557194764267789	arch02
75	50	77.89116582048874	4.225411273292262	4.22083995640794	0.06557194764267789	arch03
75	50	62.6281604393428	4.057315361348889	4.22083995640794	0.06557194764267789	arch04
75	50	74.35150712374309	4.2456559897707775	4.22083995640794	0.06557194764267789	arch05
75	50	90.0	4.499809670330265	4.22083995640794	0.06557194764267789	arch06
75	50	73.62391925417928	4.235821794478816	4.22083995640794	0.06557194764267789	arch07
75	50	90.0	4.499809670330265	4.22083995640794	0.06557194764267789	arch08
75	50	64.10667534947133	4.071464575287421	4.22083995640794	0.06557194764267789	arch09
75	50	62.36555772452645	3.951958459063213	4.22083995640794	0.06557194764267789	arch10
