# Supplementary material for: Models optimized for real-world tasks reveal the task-dependent necessity of precise temporal coding in hearing
Source: Nat Commun. 2024 Dec 4;15:10590. doi: 10.1038/s41467-024-54700-5 (PMC11618365; doi:10.1038/s41467-024-54700-5)
Supplement: Supplementary file 4 — Source Data [file 41467_2024_54700_MOESM4_ESM.zip › source_data_files/fig5e_fig5f.csv]

condition	snr	correct_word	correct_word_mean	correct_word_sem	correct_spkr	correct_spkr_mean	correct_spkr_sem	model	subject
16mm film projector	-3.0	0.4444444444444444	0.38015873015873014	0.023234487798829636				human	0
16mm film projector	-3.0	0.25	0.38015873015873014	0.023234487798829636				human	1
16mm film projector	-3.0	0.2222222222222222	0.38015873015873014	0.023234487798829636				human	2
16mm film projector	-3.0	0.5	0.38015873015873014	0.023234487798829636				human	3
16mm film projector	-3.0	0.2222222222222222	0.38015873015873014	0.023234487798829636				human	4
16mm film projector	-3.0	0.375	0.38015873015873014	0.023234487798829636				human	5
16mm film projector	-3.0	0.4444444444444444	0.38015873015873014	0.023234487798829636				human	6
16mm film projector	-3.0	0.6	0.38015873015873014	0.023234487798829636				human	7
16mm film projector	-3.0	0.5	0.38015873015873014	0.023234487798829636				human	8
16mm film projector	-3.0	0.4	0.38015873015873014	0.023234487798829636				human	9
16mm film projector	-3.0	0.3333333333333333	0.38015873015873014	0.023234487798829636				human	10
16mm film projector	-3.0	0.6	0.38015873015873014	0.023234487798829636				human	11
16mm film projector	-3.0	0.2222222222222222	0.38015873015873014	0.023234487798829636				human	12
16mm film projector	-3.0	0.5555555555555556	0.38015873015873014	0.023234487798829636				human	13
16mm film projector	-3.0	0.2222222222222222	0.38015873015873014	0.023234487798829636				human	14
16mm film projector	-3.0	0.4285714285714285	0.38015873015873014	0.023234487798829636				human	15
16mm film projector	-3.0	0.2222222222222222	0.38015873015873014	0.023234487798829636				human	16
16mm film projector	-3.0	0.6666666666666666	0.38015873015873014	0.023234487798829636				human	17
16mm film projector	-3.0	0.6666666666666666	0.38015873015873014	0.023234487798829636				human	18
16mm film projector	-3.0	0.5555555555555556	0.38015873015873014	0.023234487798829636				human	19
16mm film projector	-3.0	0.2222222222222222	0.38015873015873014	0.023234487798829636				human	20
16mm film projector	-3.0	0.5555555555555556	0.38015873015873014	0.023234487798829636				human	21
16mm film projector	-3.0	0.1111111111111111	0.38015873015873014	0.023234487798829636				human	22
16mm film projector	-3.0	0.2222222222222222	0.38015873015873014	0.023234487798829636				human	23
16mm film projector	-3.0	0.3333333333333333	0.38015873015873014	0.023234487798829636				human	24
16mm film projector	-3.0	0.4444444444444444	0.38015873015873014	0.023234487798829636				human	25
16mm film projector	-3.0	0.2222222222222222	0.38015873015873014	0.023234487798829636				human	26
16mm film projector	-3.0	0.3333333333333333	0.38015873015873014	0.023234487798829636				human	27
16mm film projector	-3.0	0.4444444444444444	0.38015873015873014	0.023234487798829636				human	28
16mm film projector	-3.0	0.375	0.38015873015873014	0.023234487798829636				human	29
16mm film projector	-3.0	0.1111111111111111	0.38015873015873014	0.023234487798829636				human	30
16mm film projector	-3.0	0.3333333333333333	0.38015873015873014	0.023234487798829636				human	31
16mm film projector	-3.0	0.2222222222222222	0.38015873015873014	0.023234487798829636				human	32
16mm film projector	-3.0	0.3333333333333333	0.38015873015873014	0.023234487798829636				human	33
16mm film projector	-3.0	0.5555555555555556	0.38015873015873014	0.023234487798829636				human	34
16mm film projector	-3.0	0.3333333333333333	0.38015873015873014	0.023234487798829636				human	35
16mm film projector	-3.0	0.3333333333333333	0.38015873015873014	0.023234487798829636				human	36
16mm film projector	-3.0	0.4444444444444444	0.38015873015873014	0.023234487798829636				human	37
16mm film projector	-3.0	0.4444444444444444	0.38015873015873014	0.023234487798829636				human	38
16mm film projector	-3.0	0.4	0.38015873015873014	0.023234487798829636				human	39
Airplane engine	-3.0	0.5555555555555556	0.31492063492063493	0.0282410235903097				human	0
Airplane engine	-3.0	0.4444444444444444	0.31492063492063493	0.0282410235903097				human	1
Airplane engine	-3.0	0.6666666666666666	0.31492063492063493	0.0282410235903097				human	2
Airplane engine	-3.0	0.2222222222222222	0.31492063492063493	0.0282410235903097				human	3
Airplane engine	-3.0	0.1111111111111111	0.31492063492063493	0.0282410235903097				human	4
Airplane engine	-3.0	0.0	0.31492063492063493	0.0282410235903097				human	5
Airplane engine	-3.0	0.375	0.31492063492063493	0.0282410235903097				human	6
Airplane engine	-3.0	0.3333333333333333	0.31492063492063493	0.0282410235903097				human	7
Airplane engine	-3.0	0.3333333333333333	0.31492063492063493	0.0282410235903097				human	8
Airplane engine	-3.0	0.125	0.31492063492063493	0.0282410235903097				human	9
Airplane engine	-3.0	0.4444444444444444	0.31492063492063493	0.0282410235903097				human	10
Airplane engine	-3.0	0.3333333333333333	0.31492063492063493	0.0282410235903097				human	11
Airplane engine	-3.0	0.1428571428571428	0.31492063492063493	0.0282410235903097				human	12
Airplane engine	-3.0	0.5	0.31492063492063493	0.0282410235903097				human	13
Airplane engine	-3.0	0.125	0.31492063492063493	0.0282410235903097				human	14
Airplane engine	-3.0	0.4444444444444444	0.31492063492063493	0.0282410235903097				human	15
Airplane engine	-3.0	0.1111111111111111	0.31492063492063493	0.0282410235903097				human	16
Airplane engine	-3.0	0.25	0.31492063492063493	0.0282410235903097				human	17
Airplane engine	-3.0	0.6666666666666666	0.31492063492063493	0.0282410235903097				human	18
Airplane engine	-3.0	0.3333333333333333	0.31492063492063493	0.0282410235903097				human	19
Airplane engine	-3.0	0.2222222222222222	0.31492063492063493	0.0282410235903097				human	20
Airplane engine	-3.0	0.8	0.31492063492063493	0.0282410235903097				human	21
Airplane engine	-3.0	0.25	0.31492063492063493	0.0282410235903097				human	22
Airplane engine	-3.0	0.3333333333333333	0.31492063492063493	0.0282410235903097				human	23
Airplane engine	-3.0	0.1111111111111111	0.31492063492063493	0.0282410235903097				human	24
Airplane engine	-3.0	0.1428571428571428	0.31492063492063493	0.0282410235903097				human	25
Airplane engine	-3.0	0.25	0.31492063492063493	0.0282410235903097				human	26
Airplane engine	-3.0	0.25	0.31492063492063493	0.0282410235903097				human	27
Airplane engine	-3.0	0.3333333333333333	0.31492063492063493	0.0282410235903097				human	28
Airplane engine	-3.0	0.4444444444444444	0.31492063492063493	0.0282410235903097				human	29
Airplane engine	-3.0	0.5	0.31492063492063493	0.0282410235903097				human	30
Airplane engine	-3.0	0.4444444444444444	0.31492063492063493	0.0282410235903097				human	31
Airplane engine	-3.0	0.25	0.31492063492063493	0.0282410235903097				human	32
Airplane engine	-3.0	0.3333333333333333	0.31492063492063493	0.0282410235903097				human	33
Airplane engine	-3.0	0.0	0.31492063492063493	0.0282410235903097				human	34
Airplane engine	-3.0	0.3333333333333333	0.31492063492063493	0.0282410235903097				human	35
Airplane engine	-3.0	0.3333333333333333	0.31492063492063493	0.0282410235903097				human	36
Airplane engine	-3.0	0.2222222222222222	0.31492063492063493	0.0282410235903097				human	37
Airplane engine	-3.0	0.125	0.31492063492063493	0.0282410235903097				human	38
Airplane engine	-3.0	0.4	0.31492063492063493	0.0282410235903097				human	39
Airplane cabin	-3.0	1.0	0.7844729344729345	0.025978164405389054				human	0
Airplane cabin	-3.0	0.625	0.7844729344729345	0.025978164405389054				human	1
Airplane cabin	-3.0	0.875	0.7844729344729345	0.025978164405389054				human	2
Airplane cabin	-3.0	0.7777777777777778	0.7844729344729345	0.025978164405389054				human	3
Airplane cabin	-3.0	0.5555555555555556	0.7844729344729345	0.025978164405389054				human	4
Airplane cabin	-3.0	0.875	0.7844729344729345	0.025978164405389054				human	5
Airplane cabin	-3.0	0.8888888888888888	0.7844729344729345	0.025978164405389054				human	6
Airplane cabin	-3.0	0.8333333333333334	0.7844729344729345	0.025978164405389054				human	7
Airplane cabin	-3.0	0.4444444444444444	0.7844729344729345	0.025978164405389054				human	8
Airplane cabin	-3.0	0.7777777777777778	0.7844729344729345	0.025978164405389054				human	9
Airplane cabin	-3.0	0.8888888888888888	0.7844729344729345	0.025978164405389054				human	10
Airplane cabin	-3.0	0.8888888888888888	0.7844729344729345	0.025978164405389054				human	11
Airplane cabin	-3.0	0.5555555555555556	0.7844729344729345	0.025978164405389054				human	12
Airplane cabin	-3.0	0.4	0.7844729344729345	0.025978164405389054				human	13
Airplane cabin	-3.0	0.5	0.7844729344729345	0.025978164405389054				human	14
Airplane cabin	-3.0	0.7777777777777778	0.7844729344729345	0.025978164405389054				human	15
Airplane cabin	-3.0	1.0	0.7844729344729345	0.025978164405389054				human	16
Airplane cabin	-3.0	1.0	0.7844729344729345	0.025978164405389054				human	17
Airplane cabin	-3.0	0.625	0.7844729344729345	0.025978164405389054				human	18
Airplane cabin	-3.0	0.875	0.7844729344729345	0.025978164405389054				human	19
Airplane cabin	-3.0	0.8888888888888888	0.7844729344729345	0.025978164405389054				human	20
Airplane cabin	-3.0	0.7777777777777778	0.7844729344729345	0.025978164405389054				human	21
Airplane cabin	-3.0	0.875	0.7844729344729345	0.025978164405389054				human	22
Airplane cabin	-3.0	0.8888888888888888	0.7844729344729345	0.025978164405389054				human	23
Airplane cabin	-3.0	0.875	0.7844729344729345	0.025978164405389054				human	24
Airplane cabin	-3.0	0.6666666666666666	0.7844729344729345	0.025978164405389054				human	25
Airplane cabin	-3.0	0.8888888888888888	0.7844729344729345	0.025978164405389054				human	26
Airplane cabin	-3.0	0.875	0.7844729344729345	0.025978164405389054				human	27
Airplane cabin	-3.0	1.0	0.7844729344729345	0.025978164405389054				human	28
Airplane cabin	-3.0	0.8888888888888888	0.7844729344729345	0.025978164405389054				human	29
Airplane cabin	-3.0	0.6666666666666666	0.7844729344729345	0.025978164405389054				human	30
Airplane cabin	-3.0	0.875	0.7844729344729345	0.025978164405389054				human	31
Airplane cabin	-3.0	0.75	0.7844729344729345	0.025978164405389054				human	32
Airplane cabin	-3.0	0.7777777777777778	0.7844729344729345	0.025978164405389054				human	33
Airplane cabin	-3.0	0.8888888888888888	0.7844729344729345	0.025978164405389054				human	34
Airplane cabin	-3.0	0.625	0.7844729344729345	0.025978164405389054				human	35
Airplane cabin	-3.0	0.5555555555555556	0.7844729344729345	0.025978164405389054				human	36
Airplane cabin	-3.0	0.6666666666666666	0.7844729344729345	0.025978164405389054				human	37
Airplane cabin	-3.0	1.0	0.7844729344729345	0.025978164405389054				human	38
Alarm bell	-3.0	0.625	0.7053619821912505	0.02783849043057536				human	0
Alarm bell	-3.0	1.0	0.7053619821912505	0.02783849043057536				human	1
Alarm bell	-3.0	0.8888888888888888	0.7053619821912505	0.02783849043057536				human	2
Alarm bell	-3.0	0.5	0.7053619821912505	0.02783849043057536				human	3
Alarm bell	-3.0	0.8888888888888888	0.7053619821912505	0.02783849043057536				human	4
Alarm bell	-3.0	0.6666666666666666	0.7053619821912505	0.02783849043057536				human	5
Alarm bell	-3.0	0.625	0.7053619821912505	0.02783849043057536				human	6
Alarm bell	-3.0	0.6666666666666666	0.7053619821912505	0.02783849043057536				human	7
Alarm bell	-3.0	0.5	0.7053619821912505	0.02783849043057536				human	8
Alarm bell	-3.0	0.6666666666666666	0.7053619821912505	0.02783849043057536				human	9
Alarm bell	-3.0	0.7777777777777778	0.7053619821912505	0.02783849043057536				human	10
Alarm bell	-3.0	0.6	0.7053619821912505	0.02783849043057536				human	11
Alarm bell	-3.0	0.75	0.7053619821912505	0.02783849043057536				human	12
Alarm bell	-3.0	0.7777777777777778	0.7053619821912505	0.02783849043057536				human	13
Alarm bell	-3.0	0.5555555555555556	0.7053619821912505	0.02783849043057536				human	14
Alarm bell	-3.0	0.8333333333333334	0.7053619821912505	0.02783849043057536				human	15
Alarm bell	-3.0	0.3333333333333333	0.7053619821912505	0.02783849043057536				human	16
Alarm bell	-3.0	0.75	0.7053619821912505	0.02783849043057536				human	17
Alarm bell	-3.0	0.8888888888888888	0.7053619821912505	0.02783849043057536				human	18
Alarm bell	-3.0	0.4444444444444444	0.7053619821912505	0.02783849043057536				human	19
Alarm bell	-3.0	0.5555555555555556	0.7053619821912505	0.02783849043057536				human	20
Alarm bell	-3.0	0.75	0.7053619821912505	0.02783849043057536				human	21
Alarm bell	-3.0	0.7777777777777778	0.7053619821912505	0.02783849043057536				human	22
Alarm bell	-3.0	1.0	0.7053619821912505	0.02783849043057536				human	23
Alarm bell	-3.0	0.7142857142857143	0.7053619821912505	0.02783849043057536				human	24
Alarm bell	-3.0	0.8	0.7053619821912505	0.02783849043057536				human	25
Alarm bell	-3.0	0.3333333333333333	0.7053619821912505	0.02783849043057536				human	26
Alarm bell	-3.0	0.75	0.7053619821912505	0.02783849043057536				human	27
Alarm bell	-3.0	0.7777777777777778	0.7053619821912505	0.02783849043057536				human	28
Alarm bell	-3.0	0.875	0.7053619821912505	0.02783849043057536				human	29
Alarm bell	-3.0	0.7777777777777778	0.7053619821912505	0.02783849043057536				human	30
Alarm bell	-3.0	0.6666666666666666	0.7053619821912505	0.02783849043057536				human	31
Alarm bell	-3.0	1.0	0.7053619821912505	0.02783849043057536				human	32
Alarm bell	-3.0	0.8888888888888888	0.7053619821912505	0.02783849043057536				human	33
Alarm bell	-3.0	0.4444444444444444	0.7053619821912505	0.02783849043057536				human	34
Alarm bell	-3.0	0.8888888888888888	0.7053619821912505	0.02783849043057536				human	35
Alarm bell	-3.0	0.8888888888888888	0.7053619821912505	0.02783849043057536				human	36
Alarm bell	-3.0	0.7777777777777778	0.7053619821912505	0.02783849043057536				human	37
Alarm bell	-3.0	0.4444444444444444	0.7053619821912505	0.02783849043057536				human	38
Alarm bell	-3.0	0.625	0.7053619821912505	0.02783849043057536				human	39
Alarm bell	-3.0	0.4444444444444444	0.7053619821912505	0.02783849043057536				human	40
Applause (large crowd)	-3.0	0.4444444444444444	0.4247123015873016	0.030109793465061173				human	0
Applause (large crowd)	-3.0	0.4285714285714285	0.4247123015873016	0.030109793465061173				human	1
Applause (large crowd)	-3.0	0.6666666666666666	0.4247123015873016	0.030109793465061173				human	2
Applause (large crowd)	-3.0	0.6666666666666666	0.4247123015873016	0.030109793465061173				human	3
Applause (large crowd)	-3.0	0.2222222222222222	0.4247123015873016	0.030109793465061173				human	4
Applause (large crowd)	-3.0	0.4444444444444444	0.4247123015873016	0.030109793465061173				human	5
Applause (large crowd)	-3.0	0.2222222222222222	0.4247123015873016	0.030109793465061173				human	6
Applause (large crowd)	-3.0	0.2222222222222222	0.4247123015873016	0.030109793465061173				human	7
Applause (large crowd)	-3.0	0.2	0.4247123015873016	0.030109793465061173				human	8
Applause (large crowd)	-3.0	0.3333333333333333	0.4247123015873016	0.030109793465061173				human	9
Applause (large crowd)	-3.0	0.6	0.4247123015873016	0.030109793465061173				human	10
Applause (large crowd)	-3.0	0.3333333333333333	0.4247123015873016	0.030109793465061173				human	11
Applause (large crowd)	-3.0	0.5555555555555556	0.4247123015873016	0.030109793465061173				human	12
Applause (large crowd)	-3.0	0.1111111111111111	0.4247123015873016	0.030109793465061173				human	13
Applause (large crowd)	-3.0	0.5	0.4247123015873016	0.030109793465061173				human	14
Applause (large crowd)	-3.0	0.2222222222222222	0.4247123015873016	0.030109793465061173				human	15
Applause (large crowd)	-3.0	0.4444444444444444	0.4247123015873016	0.030109793465061173				human	16
Applause (large crowd)	-3.0	0.3333333333333333	0.4247123015873016	0.030109793465061173				human	17
Applause (large crowd)	-3.0	0.4444444444444444	0.4247123015873016	0.030109793465061173				human	18
Applause (large crowd)	-3.0	0.4444444444444444	0.4247123015873016	0.030109793465061173				human	19
Applause (large crowd)	-3.0	0.5555555555555556	0.4247123015873016	0.030109793465061173				human	20
Applause (large crowd)	-3.0	0.4444444444444444	0.4247123015873016	0.030109793465061173				human	21
Applause (large crowd)	-3.0	0.8571428571428571	0.4247123015873016	0.030109793465061173				human	22
Applause (large crowd)	-3.0	1.0	0.4247123015873016	0.030109793465061173				human	23
Applause (large crowd)	-3.0	0.375	0.4247123015873016	0.030109793465061173				human	24
Applause (large crowd)	-3.0	0.3333333333333333	0.4247123015873016	0.030109793465061173				human	25
Applause (large crowd)	-3.0	0.2222222222222222	0.4247123015873016	0.030109793465061173				human	26
Applause (large crowd)	-3.0	0.5555555555555556	0.4247123015873016	0.030109793465061173				human	27
Applause (large crowd)	-3.0	0.5555555555555556	0.4247123015873016	0.030109793465061173				human	28
Applause (large crowd)	-3.0	0.4444444444444444	0.4247123015873016	0.030109793465061173				human	29
Applause (large crowd)	-3.0	0.5555555555555556	0.4247123015873016	0.030109793465061173				human	30
Applause (large crowd)	-3.0	0.2222222222222222	0.4247123015873016	0.030109793465061173				human	31
Applause (large crowd)	-3.0	0.5	0.4247123015873016	0.030109793465061173				human	32
Applause (large crowd)	-3.0	0.3333333333333333	0.4247123015873016	0.030109793465061173				human	33
Applause (large crowd)	-3.0	0.5	0.4247123015873016	0.030109793465061173				human	34
Applause (large crowd)	-3.0	0.3333333333333333	0.4247123015873016	0.030109793465061173				human	35
Applause (large crowd)	-3.0	0.1111111111111111	0.4247123015873016	0.030109793465061173				human	36
Applause (large crowd)	-3.0	0.3333333333333333	0.4247123015873016	0.030109793465061173				human	37
Applause (large crowd)	-3.0	0.25	0.4247123015873016	0.030109793465061173				human	38
Applause (large crowd)	-3.0	0.6666666666666666	0.4247123015873016	0.030109793465061173				human	39
Applause (small crowd)	-3.0	0.5555555555555556	0.5132464096749811	0.02887667943793769				human	0
Applause (small crowd)	-3.0	0.4444444444444444	0.5132464096749811	0.02887667943793769				human	1
Applause (small crowd)	-3.0	0.375	0.5132464096749811	0.02887667943793769				human	2
Applause (small crowd)	-3.0	0.4444444444444444	0.5132464096749811	0.02887667943793769				human	3
Applause (small crowd)	-3.0	0.4444444444444444	0.5132464096749811	0.02887667943793769				human	4
Applause (small crowd)	-3.0	0.4444444444444444	0.5132464096749811	0.02887667943793769				human	5
Applause (small crowd)	-3.0	0.7777777777777778	0.5132464096749811	0.02887667943793769				human	6
Applause (small crowd)	-3.0	0.4444444444444444	0.5132464096749811	0.02887667943793769				human	7
Applause (small crowd)	-3.0	0.2	0.5132464096749811	0.02887667943793769				human	8
Applause (small crowd)	-3.0	0.5555555555555556	0.5132464096749811	0.02887667943793769				human	9
Applause (small crowd)	-3.0	0.8	0.5132464096749811	0.02887667943793769				human	10
Applause (small crowd)	-3.0	0.3333333333333333	0.5132464096749811	0.02887667943793769				human	11
Applause (small crowd)	-3.0	0.25	0.5132464096749811	0.02887667943793769				human	12
Applause (small crowd)	-3.0	0.7777777777777778	0.5132464096749811	0.02887667943793769				human	13
Applause (small crowd)	-3.0	0.625	0.5132464096749811	0.02887667943793769				human	14
Applause (small crowd)	-3.0	0.875	0.5132464096749811	0.02887667943793769				human	15
Applause (small crowd)	-3.0	0.5555555555555556	0.5132464096749811	0.02887667943793769				human	16
Applause (small crowd)	-3.0	0.6666666666666666	0.5132464096749811	0.02887667943793769				human	17
Applause (small crowd)	-3.0	0.5555555555555556	0.5132464096749811	0.02887667943793769				human	18
Applause (small crowd)	-3.0	0.2222222222222222	0.5132464096749811	0.02887667943793769				human	19
Applause (small crowd)	-3.0	0.6666666666666666	0.5132464096749811	0.02887667943793769				human	20
Applause (small crowd)	-3.0	0.625	0.5132464096749811	0.02887667943793769				human	21
Applause (small crowd)	-3.0	0.6666666666666666	0.5132464096749811	0.02887667943793769				human	22
Applause (small crowd)	-3.0	0.4	0.5132464096749811	0.02887667943793769				human	23
Applause (small crowd)	-3.0	0.2	0.5132464096749811	0.02887667943793769				human	24
Applause (small crowd)	-3.0	0.6666666666666666	0.5132464096749811	0.02887667943793769				human	25
Applause (small crowd)	-3.0	0.5555555555555556	0.5132464096749811	0.02887667943793769				human	26
Applause (small crowd)	-3.0	0.625	0.5132464096749811	0.02887667943793769				human	27
Applause (small crowd)	-3.0	0.3333333333333333	0.5132464096749811	0.02887667943793769				human	28
Applause (small crowd)	-3.0	0.5	0.5132464096749811	0.02887667943793769				human	29
Applause (small crowd)	-3.0	0.6666666666666666	0.5132464096749811	0.02887667943793769				human	30
Applause (small crowd)	-3.0	0.625	0.5132464096749811	0.02887667943793769				human	31
Applause (small crowd)	-3.0	0.7777777777777778	0.5132464096749811	0.02887667943793769				human	32
Applause (small crowd)	-3.0	0.375	0.5132464096749811	0.02887667943793769				human	33
Applause (small crowd)	-3.0	0.1111111111111111	0.5132464096749811	0.02887667943793769				human	34
Applause (small crowd)	-3.0	0.3333333333333333	0.5132464096749811	0.02887667943793769				human	35
Applause (small crowd)	-3.0	0.375	0.5132464096749811	0.02887667943793769				human	36
Applause (small crowd)	-3.0	0.7777777777777778	0.5132464096749811	0.02887667943793769				human	37
Applause (small crowd)	-3.0	0.6666666666666666	0.5132464096749811	0.02887667943793769				human	38
Applause (small crowd)	-3.0	0.3333333333333333	0.5132464096749811	0.02887667943793769				human	39
Applause (small crowd)	-3.0	0.5	0.5132464096749811	0.02887667943793769				human	40
Applause (small crowd)	-3.0	0.4285714285714285	0.5132464096749811	0.02887667943793769				human	41
Bamboo water fountain	-3.0	0.2222222222222222	0.3923034330011074	0.024519135167610867				human	0
Bamboo water fountain	-3.0	0.2857142857142857	0.3923034330011074	0.024519135167610867				human	1
Bamboo water fountain	-3.0	0.5	0.3923034330011074	0.024519135167610867				human	2
Bamboo water fountain	-3.0	0.5555555555555556	0.3923034330011074	0.024519135167610867				human	3
Bamboo water fountain	-3.0	0.1111111111111111	0.3923034330011074	0.024519135167610867				human	4
Bamboo water fountain	-3.0	0.3333333333333333	0.3923034330011074	0.024519135167610867				human	5
Bamboo water fountain	-3.0	0.5	0.3923034330011074	0.024519135167610867				human	6
Bamboo water fountain	-3.0	0.5555555555555556	0.3923034330011074	0.024519135167610867				human	7
Bamboo water fountain	-3.0	0.1666666666666666	0.3923034330011074	0.024519135167610867				human	8
Bamboo water fountain	-3.0	0.375	0.3923034330011074	0.024519135167610867				human	9
Bamboo water fountain	-3.0	0.4	0.3923034330011074	0.024519135167610867				human	10
Bamboo water fountain	-3.0	0.4444444444444444	0.3923034330011074	0.024519135167610867				human	11
Bamboo water fountain	-3.0	0.4444444444444444	0.3923034330011074	0.024519135167610867				human	12
Bamboo water fountain	-3.0	0.375	0.3923034330011074	0.024519135167610867				human	13
Bamboo water fountain	-3.0	0.1666666666666666	0.3923034330011074	0.024519135167610867				human	14
Bamboo water fountain	-3.0	0.4444444444444444	0.3923034330011074	0.024519135167610867				human	15
Bamboo water fountain	-3.0	0.6666666666666666	0.3923034330011074	0.024519135167610867				human	16
Bamboo water fountain	-3.0	0.3333333333333333	0.3923034330011074	0.024519135167610867				human	17
Bamboo water fountain	-3.0	0.4444444444444444	0.3923034330011074	0.024519135167610867				human	18
Bamboo water fountain	-3.0	0.5555555555555556	0.3923034330011074	0.024519135167610867				human	19
Bamboo water fountain	-3.0	0.2222222222222222	0.3923034330011074	0.024519135167610867				human	20
Bamboo water fountain	-3.0	0.2222222222222222	0.3923034330011074	0.024519135167610867				human	21
Bamboo water fountain	-3.0	0.625	0.3923034330011074	0.024519135167610867				human	22
Bamboo water fountain	-3.0	0.6	0.3923034330011074	0.024519135167610867				human	23
Bamboo water fountain	-3.0	0.5	0.3923034330011074	0.024519135167610867				human	24
Bamboo water fountain	-3.0	0.2222222222222222	0.3923034330011074	0.024519135167610867				human	25
Bamboo water fountain	-3.0	0.5555555555555556	0.3923034330011074	0.024519135167610867				human	26
Bamboo water fountain	-3.0	0.375	0.3923034330011074	0.024519135167610867				human	27
Bamboo water fountain	-3.0	0.2	0.3923034330011074	0.024519135167610867				human	28
Bamboo water fountain	-3.0	0.5555555555555556	0.3923034330011074	0.024519135167610867				human	29
Bamboo water fountain	-3.0	0.625	0.3923034330011074	0.024519135167610867				human	30
Bamboo water fountain	-3.0	0.375	0.3923034330011074	0.024519135167610867				human	31
Bamboo water fountain	-3.0	0.4444444444444444	0.3923034330011074	0.024519135167610867				human	32
Bamboo water fountain	-3.0	0.6666666666666666	0.3923034330011074	0.024519135167610867				human	33
Bamboo water fountain	-3.0	0.5555555555555556	0.3923034330011074	0.024519135167610867				human	34
Bamboo water fountain	-3.0	0.2222222222222222	0.3923034330011074	0.024519135167610867				human	35
Bamboo water fountain	-3.0	0.2222222222222222	0.3923034330011074	0.024519135167610867				human	36
Bamboo water fountain	-3.0	0.4	0.3923034330011074	0.024519135167610867				human	37
Bamboo water fountain	-3.0	0.1111111111111111	0.3923034330011074	0.024519135167610867				human	38
Bamboo water fountain	-3.0	0.3333333333333333	0.3923034330011074	0.024519135167610867				human	39
Bamboo water fountain	-3.0	0.4444444444444444	0.3923034330011074	0.024519135167610867				human	40
Bamboo water fountain	-3.0	0.1111111111111111	0.3923034330011074	0.024519135167610867				human	41
Bamboo water fountain	-3.0	0.4	0.3923034330011074	0.024519135167610867				human	42
Bicycle	-3.0	0.1111111111111111	0.4250730994152047	0.03149752249514843				human	0
Bicycle	-3.0	0.4444444444444444	0.4250730994152047	0.03149752249514843				human	1
Bicycle	-3.0	0.7777777777777778	0.4250730994152047	0.03149752249514843				human	2
Bicycle	-3.0	0.2222222222222222	0.4250730994152047	0.03149752249514843				human	3
Bicycle	-3.0	0.625	0.4250730994152047	0.03149752249514843				human	4
Bicycle	-3.0	0.3333333333333333	0.4250730994152047	0.03149752249514843				human	5
Bicycle	-3.0	0.3333333333333333	0.4250730994152047	0.03149752249514843				human	6
Bicycle	-3.0	0.25	0.4250730994152047	0.03149752249514843				human	7
Bicycle	-3.0	0.1666666666666666	0.4250730994152047	0.03149752249514843				human	8
Bicycle	-3.0	0.125	0.4250730994152047	0.03149752249514843				human	9
Bicycle	-3.0	0.5	0.4250730994152047	0.03149752249514843				human	10
Bicycle	-3.0	0.3333333333333333	0.4250730994152047	0.03149752249514843				human	11
Bicycle	-3.0	0.3333333333333333	0.4250730994152047	0.03149752249514843				human	12
Bicycle	-3.0	0.6666666666666666	0.4250730994152047	0.03149752249514843				human	13
Bicycle	-3.0	0.3333333333333333	0.4250730994152047	0.03149752249514843				human	14
Bicycle	-3.0	0.25	0.4250730994152047	0.03149752249514843				human	15
Bicycle	-3.0	0.7777777777777778	0.4250730994152047	0.03149752249514843				human	16
Bicycle	-3.0	0.4444444444444444	0.4250730994152047	0.03149752249514843				human	17
Bicycle	-3.0	0.4444444444444444	0.4250730994152047	0.03149752249514843				human	18
Bicycle	-3.0	0.6666666666666666	0.4250730994152047	0.03149752249514843				human	19
Bicycle	-3.0	0.625	0.4250730994152047	0.03149752249514843				human	20
Bicycle	-3.0	0.3333333333333333	0.4250730994152047	0.03149752249514843				human	21
Bicycle	-3.0	0.3333333333333333	0.4250730994152047	0.03149752249514843				human	22
Bicycle	-3.0	0.5555555555555556	0.4250730994152047	0.03149752249514843				human	23
Bicycle	-3.0	0.4444444444444444	0.4250730994152047	0.03149752249514843				human	24
Bicycle	-3.0	0.6666666666666666	0.4250730994152047	0.03149752249514843				human	25
Bicycle	-3.0	0.875	0.4250730994152047	0.03149752249514843				human	26
Bicycle	-3.0	0.375	0.4250730994152047	0.03149752249514843				human	27
Bicycle	-3.0	0.5555555555555556	0.4250730994152047	0.03149752249514843				human	28
Bicycle	-3.0	0.2222222222222222	0.4250730994152047	0.03149752249514843				human	29
Bicycle	-3.0	0.5	0.4250730994152047	0.03149752249514843				human	30
Bicycle	-3.0	0.3333333333333333	0.4250730994152047	0.03149752249514843				human	31
Bicycle	-3.0	0.25	0.4250730994152047	0.03149752249514843				human	32
Bicycle	-3.0	0.3333333333333333	0.4250730994152047	0.03149752249514843				human	33
Bicycle	-3.0	0.3333333333333333	0.4250730994152047	0.03149752249514843				human	34
Bicycle	-3.0	0.4444444444444444	0.4250730994152047	0.03149752249514843				human	35
Bicycle	-3.0	0.6666666666666666	0.4250730994152047	0.03149752249514843				human	36
Bicycle	-3.0	0.1666666666666666	0.4250730994152047	0.03149752249514843				human	37
Birdsong	-3.0	0.7777777777777778	0.7059821428571429	0.02796819865926645				human	0
Birdsong	-3.0	0.5555555555555556	0.7059821428571429	0.02796819865926645				human	1
Birdsong	-3.0	0.7777777777777778	0.7059821428571429	0.02796819865926645				human	2
Birdsong	-3.0	0.625	0.7059821428571429	0.02796819865926645				human	3
Birdsong	-3.0	0.5555555555555556	0.7059821428571429	0.02796819865926645				human	4
Birdsong	-3.0	0.5555555555555556	0.7059821428571429	0.02796819865926645				human	5
Birdsong	-3.0	0.6666666666666666	0.7059821428571429	0.02796819865926645				human	6
Birdsong	-3.0	0.875	0.7059821428571429	0.02796819865926645				human	7
Birdsong	-3.0	0.6	0.7059821428571429	0.02796819865926645				human	8
Birdsong	-3.0	0.5	0.7059821428571429	0.02796819865926645				human	9
Birdsong	-3.0	0.8571428571428571	0.7059821428571429	0.02796819865926645				human	10
Birdsong	-3.0	0.375	0.7059821428571429	0.02796819865926645				human	11
Birdsong	-3.0	0.875	0.7059821428571429	0.02796819865926645				human	12
Birdsong	-3.0	0.8571428571428571	0.7059821428571429	0.02796819865926645				human	13
Birdsong	-3.0	0.8333333333333334	0.7059821428571429	0.02796819865926645				human	14
Birdsong	-3.0	0.7777777777777778	0.7059821428571429	0.02796819865926645				human	15
Birdsong	-3.0	0.4444444444444444	0.7059821428571429	0.02796819865926645				human	16
Birdsong	-3.0	0.75	0.7059821428571429	0.02796819865926645				human	17
Birdsong	-3.0	0.5	0.7059821428571429	0.02796819865926645				human	18
Birdsong	-3.0	0.6666666666666666	0.7059821428571429	0.02796819865926645				human	19
Birdsong	-3.0	0.6666666666666666	0.7059821428571429	0.02796819865926645				human	20
Birdsong	-3.0	0.625	0.7059821428571429	0.02796819865926645				human	21
Birdsong	-3.0	0.8888888888888888	0.7059821428571429	0.02796819865926645				human	22
Birdsong	-3.0	0.8	0.7059821428571429	0.02796819865926645				human	23
Birdsong	-3.0	1.0	0.7059821428571429	0.02796819865926645				human	24
Birdsong	-3.0	1.0	0.7059821428571429	0.02796819865926645				human	25
Birdsong	-3.0	0.8888888888888888	0.7059821428571429	0.02796819865926645				human	26
Birdsong	-3.0	1.0	0.7059821428571429	0.02796819865926645				human	27
Birdsong	-3.0	0.5555555555555556	0.7059821428571429	0.02796819865926645				human	28
Birdsong	-3.0	1.0	0.7059821428571429	0.02796819865926645				human	29
Birdsong	-3.0	0.5555555555555556	0.7059821428571429	0.02796819865926645				human	30
Birdsong	-3.0	0.875	0.7059821428571429	0.02796819865926645				human	31
Birdsong	-3.0	0.8888888888888888	0.7059821428571429	0.02796819865926645				human	32
Birdsong	-3.0	0.5555555555555556	0.7059821428571429	0.02796819865926645				human	33
Birdsong	-3.0	0.7777777777777778	0.7059821428571429	0.02796819865926645				human	34
Birdsong	-3.0	0.4444444444444444	0.7059821428571429	0.02796819865926645				human	35
Birdsong	-3.0	0.4444444444444444	0.7059821428571429	0.02796819865926645				human	36
Birdsong	-3.0	0.625	0.7059821428571429	0.02796819865926645				human	37
Birdsong	-3.0	0.6666666666666666	0.7059821428571429	0.02796819865926645				human	38
Birdsong	-3.0	0.5555555555555556	0.7059821428571429	0.02796819865926645				human	39
Disc grinder	-3.0	0.3333333333333333	0.539766081871345	0.027724206533902652				human	0
Disc grinder	-3.0	0.5555555555555556	0.539766081871345	0.027724206533902652				human	1
Disc grinder	-3.0	0.5555555555555556	0.539766081871345	0.027724206533902652				human	2
Disc grinder	-3.0	0.6666666666666666	0.539766081871345	0.027724206533902652				human	3
Disc grinder	-3.0	0.5555555555555556	0.539766081871345	0.027724206533902652				human	4
Disc grinder	-3.0	0.6666666666666666	0.539766081871345	0.027724206533902652				human	5
Disc grinder	-3.0	0.6666666666666666	0.539766081871345	0.027724206533902652				human	6
Disc grinder	-3.0	0.4444444444444444	0.539766081871345	0.027724206533902652				human	7
Disc grinder	-3.0	0.6666666666666666	0.539766081871345	0.027724206533902652				human	8
Disc grinder	-3.0	0.2222222222222222	0.539766081871345	0.027724206533902652				human	9
Disc grinder	-3.0	0.3333333333333333	0.539766081871345	0.027724206533902652				human	10
Disc grinder	-3.0	0.625	0.539766081871345	0.027724206533902652				human	11
Disc grinder	-3.0	0.5555555555555556	0.539766081871345	0.027724206533902652				human	12
Disc grinder	-3.0	0.8888888888888888	0.539766081871345	0.027724206533902652				human	13
Disc grinder	-3.0	0.6666666666666666	0.539766081871345	0.027724206533902652				human	14
Disc grinder	-3.0	0.3333333333333333	0.539766081871345	0.027724206533902652				human	15
Disc grinder	-3.0	0.5	0.539766081871345	0.027724206533902652				human	16
Disc grinder	-3.0	0.5555555555555556	0.539766081871345	0.027724206533902652				human	17
Disc grinder	-3.0	0.5555555555555556	0.539766081871345	0.027724206533902652				human	18
Disc grinder	-3.0	0.6666666666666666	0.539766081871345	0.027724206533902652				human	19
Disc grinder	-3.0	0.625	0.539766081871345	0.027724206533902652				human	20
Disc grinder	-3.0	0.0	0.539766081871345	0.027724206533902652				human	21
Disc grinder	-3.0	0.3333333333333333	0.539766081871345	0.027724206533902652				human	22
Disc grinder	-3.0	0.5555555555555556	0.539766081871345	0.027724206533902652				human	23
Disc grinder	-3.0	0.5	0.539766081871345	0.027724206533902652				human	24
Disc grinder	-3.0	0.4444444444444444	0.539766081871345	0.027724206533902652				human	25
Disc grinder	-3.0	0.6666666666666666	0.539766081871345	0.027724206533902652				human	26
Disc grinder	-3.0	0.4444444444444444	0.539766081871345	0.027724206533902652				human	27
Disc grinder	-3.0	0.5555555555555556	0.539766081871345	0.027724206533902652				human	28
Disc grinder	-3.0	0.75	0.539766081871345	0.027724206533902652				human	29
Disc grinder	-3.0	0.5555555555555556	0.539766081871345	0.027724206533902652				human	30
Disc grinder	-3.0	0.6666666666666666	0.539766081871345	0.027724206533902652				human	31
Disc grinder	-3.0	0.8888888888888888	0.539766081871345	0.027724206533902652				human	32
Disc grinder	-3.0	0.4444444444444444	0.539766081871345	0.027724206533902652				human	33
Disc grinder	-3.0	0.6666666666666666	0.539766081871345	0.027724206533902652				human	34
Disc grinder	-3.0	0.5555555555555556	0.539766081871345	0.027724206533902652				human	35
Disc grinder	-3.0	0.4444444444444444	0.539766081871345	0.027724206533902652				human	36
Disc grinder	-3.0	0.4	0.539766081871345	0.027724206533902652				human	37
Dolphins clicking	-3.0	0.875	0.5084785133565621	0.025340485821011293				human	0
Dolphins clicking	-3.0	0.5	0.5084785133565621	0.025340485821011293				human	1
Dolphins clicking	-3.0	0.5555555555555556	0.5084785133565621	0.025340485821011293				human	2
Dolphins clicking	-3.0	0.5	0.5084785133565621	0.025340485821011293				human	3
Dolphins clicking	-3.0	0.5555555555555556	0.5084785133565621	0.025340485821011293				human	4
Dolphins clicking	-3.0	0.375	0.5084785133565621	0.025340485821011293				human	5
Dolphins clicking	-3.0	0.3333333333333333	0.5084785133565621	0.025340485821011293				human	6
Dolphins clicking	-3.0	0.5555555555555556	0.5084785133565621	0.025340485821011293				human	7
Dolphins clicking	-3.0	0.8	0.5084785133565621	0.025340485821011293				human	8
Dolphins clicking	-3.0	0.5555555555555556	0.5084785133565621	0.025340485821011293				human	9
Dolphins clicking	-3.0	0.625	0.5084785133565621	0.025340485821011293				human	10
Dolphins clicking	-3.0	0.4444444444444444	0.5084785133565621	0.025340485821011293				human	11
Dolphins clicking	-3.0	0.3333333333333333	0.5084785133565621	0.025340485821011293				human	12
Dolphins clicking	-3.0	0.7142857142857143	0.5084785133565621	0.025340485821011293				human	13
Dolphins clicking	-3.0	0.5555555555555556	0.5084785133565621	0.025340485821011293				human	14
Dolphins clicking	-3.0	0.375	0.5084785133565621	0.025340485821011293				human	15
Dolphins clicking	-3.0	0.4444444444444444	0.5084785133565621	0.025340485821011293				human	16
Dolphins clicking	-3.0	0.375	0.5084785133565621	0.025340485821011293				human	17
Dolphins clicking	-3.0	0.4444444444444444	0.5084785133565621	0.025340485821011293				human	18
Dolphins clicking	-3.0	0.625	0.5084785133565621	0.025340485821011293				human	19
Dolphins clicking	-3.0	0.5555555555555556	0.5084785133565621	0.025340485821011293				human	20
Dolphins clicking	-3.0	0.7777777777777778	0.5084785133565621	0.025340485821011293				human	21
Dolphins clicking	-3.0	0.5	0.5084785133565621	0.025340485821011293				human	22
Dolphins clicking	-3.0	0.6666666666666666	0.5084785133565621	0.025340485821011293				human	23
Dolphins clicking	-3.0	0.1666666666666666	0.5084785133565621	0.025340485821011293				human	24
Dolphins clicking	-3.0	0.3333333333333333	0.5084785133565621	0.025340485821011293				human	25
Dolphins clicking	-3.0	0.3333333333333333	0.5084785133565621	0.025340485821011293				human	26
Dolphins clicking	-3.0	0.7777777777777778	0.5084785133565621	0.025340485821011293				human	27
Dolphins clicking	-3.0	0.2222222222222222	0.5084785133565621	0.025340485821011293				human	28
Dolphins clicking	-3.0	0.4444444444444444	0.5084785133565621	0.025340485821011293				human	29
Dolphins clicking	-3.0	0.5555555555555556	0.5084785133565621	0.025340485821011293				human	30
Dolphins clicking	-3.0	0.4444444444444444	0.5084785133565621	0.025340485821011293				human	31
Dolphins clicking	-3.0	0.6666666666666666	0.5084785133565621	0.025340485821011293				human	32
Dolphins clicking	-3.0	0.6666666666666666	0.5084785133565621	0.025340485821011293				human	33
Dolphins clicking	-3.0	0.4444444444444444	0.5084785133565621	0.025340485821011293				human	34
Dolphins clicking	-3.0	0.5555555555555556	0.5084785133565621	0.025340485821011293				human	35
Dolphins clicking	-3.0	0.25	0.5084785133565621	0.025340485821011293				human	36
Dolphins clicking	-3.0	0.3333333333333333	0.5084785133565621	0.025340485821011293				human	37
Dolphins clicking	-3.0	0.6666666666666666	0.5084785133565621	0.025340485821011293				human	38
Dolphins clicking	-3.0	0.4444444444444444	0.5084785133565621	0.025340485821011293				human	39
Dolphins clicking	-3.0	0.5	0.5084785133565621	0.025340485821011293				human	40
Fire (small, indoor)	-3.0	0.625	0.5322202864885792	0.03198793343881014				human	0
Fire (small, indoor)	-3.0	0.5714285714285714	0.5322202864885792	0.03198793343881014				human	1
Fire (small, indoor)	-3.0	0.3333333333333333	0.5322202864885792	0.03198793343881014				human	2
Fire (small, indoor)	-3.0	0.5	0.5322202864885792	0.03198793343881014				human	3
Fire (small, indoor)	-3.0	0.7777777777777778	0.5322202864885792	0.03198793343881014				human	4
Fire (small, indoor)	-3.0	0.4444444444444444	0.5322202864885792	0.03198793343881014				human	5
Fire (small, indoor)	-3.0	0.7777777777777778	0.5322202864885792	0.03198793343881014				human	6
Fire (small, indoor)	-3.0	0.4444444444444444	0.5322202864885792	0.03198793343881014				human	7
Fire (small, indoor)	-3.0	0.5555555555555556	0.5322202864885792	0.03198793343881014				human	8
Fire (small, indoor)	-3.0	0.8	0.5322202864885792	0.03198793343881014				human	9
Fire (small, indoor)	-3.0	0.4444444444444444	0.5322202864885792	0.03198793343881014				human	10
Fire (small, indoor)	-3.0	0.6666666666666666	0.5322202864885792	0.03198793343881014				human	11
Fire (small, indoor)	-3.0	0.7777777777777778	0.5322202864885792	0.03198793343881014				human	12
Fire (small, indoor)	-3.0	0.6666666666666666	0.5322202864885792	0.03198793343881014				human	13
Fire (small, indoor)	-3.0	0.3333333333333333	0.5322202864885792	0.03198793343881014				human	14
Fire (small, indoor)	-3.0	0.375	0.5322202864885792	0.03198793343881014				human	15
Fire (small, indoor)	-3.0	0.25	0.5322202864885792	0.03198793343881014				human	16
Fire (small, indoor)	-3.0	0.4444444444444444	0.5322202864885792	0.03198793343881014				human	17
Fire (small, indoor)	-3.0	0.3333333333333333	0.5322202864885792	0.03198793343881014				human	18
Fire (small, indoor)	-3.0	0.7777777777777778	0.5322202864885792	0.03198793343881014				human	19
Fire (small, indoor)	-3.0	0.625	0.5322202864885792	0.03198793343881014				human	20
Fire (small, indoor)	-3.0	0.625	0.5322202864885792	0.03198793343881014				human	21
Fire (small, indoor)	-3.0	0.5555555555555556	0.5322202864885792	0.03198793343881014				human	22
Fire (small, indoor)	-3.0	0.1666666666666666	0.5322202864885792	0.03198793343881014				human	23
Fire (small, indoor)	-3.0	0.3333333333333333	0.5322202864885792	0.03198793343881014				human	24
Fire (small, indoor)	-3.0	1.0	0.5322202864885792	0.03198793343881014				human	25
Fire (small, indoor)	-3.0	0.7777777777777778	0.5322202864885792	0.03198793343881014				human	26
Fire (small, indoor)	-3.0	0.1111111111111111	0.5322202864885792	0.03198793343881014				human	27
Fire (small, indoor)	-3.0	0.75	0.5322202864885792	0.03198793343881014				human	28
Fire (small, indoor)	-3.0	0.4444444444444444	0.5322202864885792	0.03198793343881014				human	29
Fire (small, indoor)	-3.0	0.4444444444444444	0.5322202864885792	0.03198793343881014				human	30
Fire (small, indoor)	-3.0	0.5555555555555556	0.5322202864885792	0.03198793343881014				human	31
Fire (small, indoor)	-3.0	0.3333333333333333	0.5322202864885792	0.03198793343881014				human	32
Fire (small, indoor)	-3.0	0.5555555555555556	0.5322202864885792	0.03198793343881014				human	33
Fire (small, indoor)	-3.0	0.6666666666666666	0.5322202864885792	0.03198793343881014				human	34
Fire (small, indoor)	-3.0	0.2857142857142857	0.5322202864885792	0.03198793343881014				human	35
Fire (small, indoor)	-3.0	0.875	0.5322202864885792	0.03198793343881014				human	36
Fire (small, indoor)	-3.0	0.25	0.5322202864885792	0.03198793343881014				human	37
Fire (small, indoor)	-3.0	0.6666666666666666	0.5322202864885792	0.03198793343881014				human	38
Fire (small, indoor)	-3.0	0.5	0.5322202864885792	0.03198793343881014				human	39
Fire (small, indoor)	-3.0	0.4	0.5322202864885792	0.03198793343881014				human	40
Fire (large, outdoor)	-3.0	0.875	0.7477579365079365	0.02088320169698702				human	0
Fire (large, outdoor)	-3.0	0.5	0.7477579365079365	0.02088320169698702				human	1
Fire (large, outdoor)	-3.0	0.7777777777777778	0.7477579365079365	0.02088320169698702				human	2
Fire (large, outdoor)	-3.0	0.8888888888888888	0.7477579365079365	0.02088320169698702				human	3
Fire (large, outdoor)	-3.0	0.6666666666666666	0.7477579365079365	0.02088320169698702				human	4
Fire (large, outdoor)	-3.0	0.6666666666666666	0.7477579365079365	0.02088320169698702				human	5
Fire (large, outdoor)	-3.0	0.7777777777777778	0.7477579365079365	0.02088320169698702				human	6
Fire (large, outdoor)	-3.0	0.6	0.7477579365079365	0.02088320169698702				human	7
Fire (large, outdoor)	-3.0	0.5555555555555556	0.7477579365079365	0.02088320169698702				human	8
Fire (large, outdoor)	-3.0	0.8	0.7477579365079365	0.02088320169698702				human	9
Fire (large, outdoor)	-3.0	0.6666666666666666	0.7477579365079365	0.02088320169698702				human	10
Fire (large, outdoor)	-3.0	1.0	0.7477579365079365	0.02088320169698702				human	11
Fire (large, outdoor)	-3.0	0.7777777777777778	0.7477579365079365	0.02088320169698702				human	12
Fire (large, outdoor)	-3.0	0.7777777777777778	0.7477579365079365	0.02088320169698702				human	13
Fire (large, outdoor)	-3.0	0.7777777777777778	0.7477579365079365	0.02088320169698702				human	14
Fire (large, outdoor)	-3.0	0.75	0.7477579365079365	0.02088320169698702				human	15
Fire (large, outdoor)	-3.0	0.6666666666666666	0.7477579365079365	0.02088320169698702				human	16
Fire (large, outdoor)	-3.0	0.75	0.7477579365079365	0.02088320169698702				human	17
Fire (large, outdoor)	-3.0	0.7777777777777778	0.7477579365079365	0.02088320169698702				human	18
Fire (large, outdoor)	-3.0	1.0	0.7477579365079365	0.02088320169698702				human	19
Fire (large, outdoor)	-3.0	0.75	0.7477579365079365	0.02088320169698702				human	20
Fire (large, outdoor)	-3.0	1.0	0.7477579365079365	0.02088320169698702				human	21
Fire (large, outdoor)	-3.0	0.875	0.7477579365079365	0.02088320169698702				human	22
Fire (large, outdoor)	-3.0	0.8	0.7477579365079365	0.02088320169698702				human	23
Fire (large, outdoor)	-3.0	0.5714285714285714	0.7477579365079365	0.02088320169698702				human	24
Fire (large, outdoor)	-3.0	0.7777777777777778	0.7477579365079365	0.02088320169698702				human	25
Fire (large, outdoor)	-3.0	0.7777777777777778	0.7477579365079365	0.02088320169698702				human	26
Fire (large, outdoor)	-3.0	0.6666666666666666	0.7477579365079365	0.02088320169698702				human	27
Fire (large, outdoor)	-3.0	0.5555555555555556	0.7477579365079365	0.02088320169698702				human	28
Fire (large, outdoor)	-3.0	0.75	0.7477579365079365	0.02088320169698702				human	29
Fire (large, outdoor)	-3.0	0.6666666666666666	0.7477579365079365	0.02088320169698702				human	30
Fire (large, outdoor)	-3.0	0.7777777777777778	0.7477579365079365	0.02088320169698702				human	31
Fire (large, outdoor)	-3.0	1.0	0.7477579365079365	0.02088320169698702				human	32
Fire (large, outdoor)	-3.0	0.5	0.7477579365079365	0.02088320169698702				human	33
Fire (large, outdoor)	-3.0	0.7777777777777778	0.7477579365079365	0.02088320169698702				human	34
Fire (large, outdoor)	-3.0	0.5555555555555556	0.7477579365079365	0.02088320169698702				human	35
Fire (large, outdoor)	-3.0	0.7777777777777778	0.7477579365079365	0.02088320169698702				human	36
Fire (large, outdoor)	-3.0	0.875	0.7477579365079365	0.02088320169698702				human	37
Fire (large, outdoor)	-3.0	0.625	0.7477579365079365	0.02088320169698702				human	38
Fire (large, outdoor)	-3.0	0.7777777777777778	0.7477579365079365	0.02088320169698702				human	39
Fire (dry grass, near)	-3.0	0.3333333333333333	0.6044159544159544	0.03259601489293433				human	0
Fire (dry grass, near)	-3.0	0.125	0.6044159544159544	0.03259601489293433				human	1
Fire (dry grass, near)	-3.0	0.625	0.6044159544159544	0.03259601489293433				human	2
Fire (dry grass, near)	-3.0	0.375	0.6044159544159544	0.03259601489293433				human	3
Fire (dry grass, near)	-3.0	1.0	0.6044159544159544	0.03259601489293433				human	4
Fire (dry grass, near)	-3.0	0.6666666666666666	0.6044159544159544	0.03259601489293433				human	5
Fire (dry grass, near)	-3.0	0.8888888888888888	0.6044159544159544	0.03259601489293433				human	6
Fire (dry grass, near)	-3.0	0.7777777777777778	0.6044159544159544	0.03259601489293433				human	7
Fire (dry grass, near)	-3.0	0.6666666666666666	0.6044159544159544	0.03259601489293433				human	8
Fire (dry grass, near)	-3.0	0.2222222222222222	0.6044159544159544	0.03259601489293433				human	9
Fire (dry grass, near)	-3.0	0.6666666666666666	0.6044159544159544	0.03259601489293433				human	10
Fire (dry grass, near)	-3.0	0.6666666666666666	0.6044159544159544	0.03259601489293433				human	11
Fire (dry grass, near)	-3.0	0.625	0.6044159544159544	0.03259601489293433				human	12
Fire (dry grass, near)	-3.0	0.8	0.6044159544159544	0.03259601489293433				human	13
Fire (dry grass, near)	-3.0	0.8888888888888888	0.6044159544159544	0.03259601489293433				human	14
Fire (dry grass, near)	-3.0	0.4444444444444444	0.6044159544159544	0.03259601489293433				human	15
Fire (dry grass, near)	-3.0	0.75	0.6044159544159544	0.03259601489293433				human	16
Fire (dry grass, near)	-3.0	0.5	0.6044159544159544	0.03259601489293433				human	17
Fire (dry grass, near)	-3.0	0.6666666666666666	0.6044159544159544	0.03259601489293433				human	18
Fire (dry grass, near)	-3.0	0.75	0.6044159544159544	0.03259601489293433				human	19
Fire (dry grass, near)	-3.0	0.7777777777777778	0.6044159544159544	0.03259601489293433				human	20
Fire (dry grass, near)	-3.0	0.625	0.6044159544159544	0.03259601489293433				human	21
Fire (dry grass, near)	-3.0	0.8	0.6044159544159544	0.03259601489293433				human	22
Fire (dry grass, near)	-3.0	0.6666666666666666	0.6044159544159544	0.03259601489293433				human	23
Fire (dry grass, near)	-3.0	0.4444444444444444	0.6044159544159544	0.03259601489293433				human	24
Fire (dry grass, near)	-3.0	0.4444444444444444	0.6044159544159544	0.03259601489293433				human	25
Fire (dry grass, near)	-3.0	0.5555555555555556	0.6044159544159544	0.03259601489293433				human	26
Fire (dry grass, near)	-3.0	0.7777777777777778	0.6044159544159544	0.03259601489293433				human	27
Fire (dry grass, near)	-3.0	0.5555555555555556	0.6044159544159544	0.03259601489293433				human	28
Fire (dry grass, near)	-3.0	0.6666666666666666	0.6044159544159544	0.03259601489293433				human	29
Fire (dry grass, near)	-3.0	0.625	0.6044159544159544	0.03259601489293433				human	30
Fire (dry grass, near)	-3.0	0.4444444444444444	0.6044159544159544	0.03259601489293433				human	31
Fire (dry grass, near)	-3.0	0.4444444444444444	0.6044159544159544	0.03259601489293433				human	32
Fire (dry grass, near)	-3.0	0.6666666666666666	0.6044159544159544	0.03259601489293433				human	33
Fire (dry grass, near)	-3.0	0.5	0.6044159544159544	0.03259601489293433				human	34
Fire (dry grass, near)	-3.0	1.0	0.6044159544159544	0.03259601489293433				human	35
Fire (dry grass, near)	-3.0	0.3333333333333333	0.6044159544159544	0.03259601489293433				human	36
Fire (dry grass, near)	-3.0	0.5555555555555556	0.6044159544159544	0.03259601489293433				human	37
Fire (dry grass, near)	-3.0	0.25	0.6044159544159544	0.03259601489293433				human	38
Fire (windy, distant)	-3.0	0.5555555555555556	0.8011607142857142	0.02181057506999695				human	0
Fire (windy, distant)	-3.0	0.625	0.8011607142857142	0.02181057506999695				human	1
Fire (windy, distant)	-3.0	0.7777777777777778	0.8011607142857142	0.02181057506999695				human	2
Fire (windy, distant)	-3.0	0.8888888888888888	0.8011607142857142	0.02181057506999695				human	3
Fire (windy, distant)	-3.0	0.875	0.8011607142857142	0.02181057506999695				human	4
Fire (windy, distant)	-3.0	0.8888888888888888	0.8011607142857142	0.02181057506999695				human	5
Fire (windy, distant)	-3.0	1.0	0.8011607142857142	0.02181057506999695				human	6
Fire (windy, distant)	-3.0	0.5555555555555556	0.8011607142857142	0.02181057506999695				human	7
Fire (windy, distant)	-3.0	1.0	0.8011607142857142	0.02181057506999695				human	8
Fire (windy, distant)	-3.0	0.6666666666666666	0.8011607142857142	0.02181057506999695				human	9
Fire (windy, distant)	-3.0	1.0	0.8011607142857142	0.02181057506999695				human	10
Fire (windy, distant)	-3.0	0.8888888888888888	0.8011607142857142	0.02181057506999695				human	11
Fire (windy, distant)	-3.0	0.6666666666666666	0.8011607142857142	0.02181057506999695				human	12
Fire (windy, distant)	-3.0	1.0	0.8011607142857142	0.02181057506999695				human	13
Fire (windy, distant)	-3.0	0.8888888888888888	0.8011607142857142	0.02181057506999695				human	14
Fire (windy, distant)	-3.0	0.6666666666666666	0.8011607142857142	0.02181057506999695				human	15
Fire (windy, distant)	-3.0	0.7777777777777778	0.8011607142857142	0.02181057506999695				human	16
Fire (windy, distant)	-3.0	0.8888888888888888	0.8011607142857142	0.02181057506999695				human	17
Fire (windy, distant)	-3.0	0.6666666666666666	0.8011607142857142	0.02181057506999695				human	18
Fire (windy, distant)	-3.0	0.6666666666666666	0.8011607142857142	0.02181057506999695				human	19
Fire (windy, distant)	-3.0	0.6666666666666666	0.8011607142857142	0.02181057506999695				human	20
Fire (windy, distant)	-3.0	0.875	0.8011607142857142	0.02181057506999695				human	21
Fire (windy, distant)	-3.0	0.6	0.8011607142857142	0.02181057506999695				human	22
Fire (windy, distant)	-3.0	0.7142857142857143	0.8011607142857142	0.02181057506999695				human	23
Fire (windy, distant)	-3.0	0.6666666666666666	0.8011607142857142	0.02181057506999695				human	24
Fire (windy, distant)	-3.0	0.6666666666666666	0.8011607142857142	0.02181057506999695				human	25
Fire (windy, distant)	-3.0	0.6666666666666666	0.8011607142857142	0.02181057506999695				human	26
Fire (windy, distant)	-3.0	0.875	0.8011607142857142	0.02181057506999695				human	27
Fire (windy, distant)	-3.0	0.8888888888888888	0.8011607142857142	0.02181057506999695				human	28
Fire (windy, distant)	-3.0	0.7777777777777778	0.8011607142857142	0.02181057506999695				human	29
Fire (windy, distant)	-3.0	1.0	0.8011607142857142	0.02181057506999695				human	30
Fire (windy, distant)	-3.0	0.875	0.8011607142857142	0.02181057506999695				human	31
Fire (windy, distant)	-3.0	0.875	0.8011607142857142	0.02181057506999695				human	32
Fire (windy, distant)	-3.0	0.6666666666666666	0.8011607142857142	0.02181057506999695				human	33
Fire (windy, distant)	-3.0	1.0	0.8011607142857142	0.02181057506999695				human	34
Fire (windy, distant)	-3.0	0.875	0.8011607142857142	0.02181057506999695				human	35
Fire (windy, distant)	-3.0	0.7777777777777778	0.8011607142857142	0.02181057506999695				human	36
Fire (windy, distant)	-3.0	1.0	0.8011607142857142	0.02181057506999695				human	37
Fire (windy, distant)	-3.0	0.7777777777777778	0.8011607142857142	0.02181057506999695				human	38
Fire (windy, distant)	-3.0	0.8571428571428571	0.8011607142857142	0.02181057506999695				human	39
Frying bacon	-3.0	0.5	0.5952477739063105	0.027610122917138144				human	0
Frying bacon	-3.0	0.2857142857142857	0.5952477739063105	0.027610122917138144				human	1
Frying bacon	-3.0	1.0	0.5952477739063105	0.027610122917138144				human	2
Frying bacon	-3.0	0.5555555555555556	0.5952477739063105	0.027610122917138144				human	3
Frying bacon	-3.0	0.4444444444444444	0.5952477739063105	0.027610122917138144				human	4
Frying bacon	-3.0	0.4444444444444444	0.5952477739063105	0.027610122917138144				human	5
Frying bacon	-3.0	0.6666666666666666	0.5952477739063105	0.027610122917138144				human	6
Frying bacon	-3.0	0.4444444444444444	0.5952477739063105	0.027610122917138144				human	7
Frying bacon	-3.0	0.6	0.5952477739063105	0.027610122917138144				human	8
Frying bacon	-3.0	0.5555555555555556	0.5952477739063105	0.027610122917138144				human	9
Frying bacon	-3.0	0.5555555555555556	0.5952477739063105	0.027610122917138144				human	10
Frying bacon	-3.0	0.2222222222222222	0.5952477739063105	0.027610122917138144				human	11
Frying bacon	-3.0	0.75	0.5952477739063105	0.027610122917138144				human	12
Frying bacon	-3.0	0.5	0.5952477739063105	0.027610122917138144				human	13
Frying bacon	-3.0	0.75	0.5952477739063105	0.027610122917138144				human	14
Frying bacon	-3.0	0.7777777777777778	0.5952477739063105	0.027610122917138144				human	15
Frying bacon	-3.0	0.4444444444444444	0.5952477739063105	0.027610122917138144				human	16
Frying bacon	-3.0	0.6666666666666666	0.5952477739063105	0.027610122917138144				human	17
Frying bacon	-3.0	0.75	0.5952477739063105	0.027610122917138144				human	18
Frying bacon	-3.0	0.7777777777777778	0.5952477739063105	0.027610122917138144				human	19
Frying bacon	-3.0	0.3333333333333333	0.5952477739063105	0.027610122917138144				human	20
Frying bacon	-3.0	0.7777777777777778	0.5952477739063105	0.027610122917138144				human	21
Frying bacon	-3.0	0.5	0.5952477739063105	0.027610122917138144				human	22
Frying bacon	-3.0	0.8	0.5952477739063105	0.027610122917138144				human	23
Frying bacon	-3.0	0.6666666666666666	0.5952477739063105	0.027610122917138144				human	24
Frying bacon	-3.0	0.5555555555555556	0.5952477739063105	0.027610122917138144				human	25
Frying bacon	-3.0	0.6666666666666666	0.5952477739063105	0.027610122917138144				human	26
Frying bacon	-3.0	0.75	0.5952477739063105	0.027610122917138144				human	27
Frying bacon	-3.0	0.5555555555555556	0.5952477739063105	0.027610122917138144				human	28
Frying bacon	-3.0	0.6666666666666666	0.5952477739063105	0.027610122917138144				human	29
Frying bacon	-3.0	0.7777777777777778	0.5952477739063105	0.027610122917138144				human	30
Frying bacon	-3.0	0.7777777777777778	0.5952477739063105	0.027610122917138144				human	31
Frying bacon	-3.0	0.5555555555555556	0.5952477739063105	0.027610122917138144				human	32
Frying bacon	-3.0	0.4444444444444444	0.5952477739063105	0.027610122917138144				human	33
Frying bacon	-3.0	0.4444444444444444	0.5952477739063105	0.027610122917138144				human	34
Frying bacon	-3.0	0.3333333333333333	0.5952477739063105	0.027610122917138144				human	35
Frying bacon	-3.0	0.7777777777777778	0.5952477739063105	0.027610122917138144				human	36
Frying bacon	-3.0	0.6666666666666666	0.5952477739063105	0.027610122917138144				human	37
Frying bacon	-3.0	0.375	0.5952477739063105	0.027610122917138144				human	38
Frying bacon	-3.0	0.8888888888888888	0.5952477739063105	0.027610122917138144				human	39
Frying bacon	-3.0	0.4	0.5952477739063105	0.027610122917138144				human	40
Hand drill	-3.0	0.625	0.44764880952380953	0.03114766447547002				human	0
Hand drill	-3.0	0.3333333333333333	0.44764880952380953	0.03114766447547002				human	1
Hand drill	-3.0	0.4444444444444444	0.44764880952380953	0.03114766447547002				human	2
Hand drill	-3.0	0.2222222222222222	0.44764880952380953	0.03114766447547002				human	3
Hand drill	-3.0	0.3333333333333333	0.44764880952380953	0.03114766447547002				human	4
Hand drill	-3.0	0.0	0.44764880952380953	0.03114766447547002				human	5
Hand drill	-3.0	0.5	0.44764880952380953	0.03114766447547002				human	6
Hand drill	-3.0	0.5555555555555556	0.44764880952380953	0.03114766447547002				human	7
Hand drill	-3.0	0.5	0.44764880952380953	0.03114766447547002				human	8
Hand drill	-3.0	0.1111111111111111	0.44764880952380953	0.03114766447547002				human	9
Hand drill	-3.0	0.3333333333333333	0.44764880952380953	0.03114766447547002				human	10
Hand drill	-3.0	0.3333333333333333	0.44764880952380953	0.03114766447547002				human	11
Hand drill	-3.0	0.4444444444444444	0.44764880952380953	0.03114766447547002				human	12
Hand drill	-3.0	0.5	0.44764880952380953	0.03114766447547002				human	13
Hand drill	-3.0	0.3333333333333333	0.44764880952380953	0.03114766447547002				human	14
Hand drill	-3.0	0.6666666666666666	0.44764880952380953	0.03114766447547002				human	15
Hand drill	-3.0	0.3333333333333333	0.44764880952380953	0.03114766447547002				human	16
Hand drill	-3.0	0.1111111111111111	0.44764880952380953	0.03114766447547002				human	17
Hand drill	-3.0	0.7777777777777778	0.44764880952380953	0.03114766447547002				human	18
Hand drill	-3.0	0.5	0.44764880952380953	0.03114766447547002				human	19
Hand drill	-3.0	0.5555555555555556	0.44764880952380953	0.03114766447547002				human	20
Hand drill	-3.0	0.7142857142857143	0.44764880952380953	0.03114766447547002				human	21
Hand drill	-3.0	0.8333333333333334	0.44764880952380953	0.03114766447547002				human	22
Hand drill	-3.0	0.4444444444444444	0.44764880952380953	0.03114766447547002				human	23
Hand drill	-3.0	0.4444444444444444	0.44764880952380953	0.03114766447547002				human	24
Hand drill	-3.0	0.5555555555555556	0.44764880952380953	0.03114766447547002				human	25
Hand drill	-3.0	0.75	0.44764880952380953	0.03114766447547002				human	26
Hand drill	-3.0	0.5555555555555556	0.44764880952380953	0.03114766447547002				human	27
Hand drill	-3.0	0.375	0.44764880952380953	0.03114766447547002				human	28
Hand drill	-3.0	0.5555555555555556	0.44764880952380953	0.03114766447547002				human	29
Hand drill	-3.0	0.6666666666666666	0.44764880952380953	0.03114766447547002				human	30
Hand drill	-3.0	0.625	0.44764880952380953	0.03114766447547002				human	31
Hand drill	-3.0	0.25	0.44764880952380953	0.03114766447547002				human	32
Hand drill	-3.0	0.5555555555555556	0.44764880952380953	0.03114766447547002				human	33
Hand drill	-3.0	0.2	0.44764880952380953	0.03114766447547002				human	34
Hand drill	-3.0	0.1111111111111111	0.44764880952380953	0.03114766447547002				human	35
Hand drill	-3.0	0.5	0.44764880952380953	0.03114766447547002				human	36
Hand drill	-3.0	0.5	0.44764880952380953	0.03114766447547002				human	37
Hand drill	-3.0	0.5555555555555556	0.44764880952380953	0.03114766447547002				human	38
Hand drill	-3.0	0.2	0.44764880952380953	0.03114766447547002				human	39
Heavy traffic (wet road)	-3.0	0.2222222222222222	0.3832171893147503	0.032412991318774				human	0
Heavy traffic (wet road)	-3.0	0.75	0.3832171893147503	0.032412991318774				human	1
Heavy traffic (wet road)	-3.0	0.3333333333333333	0.3832171893147503	0.032412991318774				human	2
Heavy traffic (wet road)	-3.0	0.6666666666666666	0.3832171893147503	0.032412991318774				human	3
Heavy traffic (wet road)	-3.0	0.3333333333333333	0.3832171893147503	0.032412991318774				human	4
Heavy traffic (wet road)	-3.0	0.1111111111111111	0.3832171893147503	0.032412991318774				human	5
Heavy traffic (wet road)	-3.0	0.3333333333333333	0.3832171893147503	0.032412991318774				human	6
Heavy traffic (wet road)	-3.0	0.625	0.3832171893147503	0.032412991318774				human	7
Heavy traffic (wet road)	-3.0	0.2	0.3832171893147503	0.032412991318774				human	8
Heavy traffic (wet road)	-3.0	0.25	0.3832171893147503	0.032412991318774				human	9
Heavy traffic (wet road)	-3.0	0.6	0.3832171893147503	0.032412991318774				human	10
Heavy traffic (wet road)	-3.0	0.5	0.3832171893147503	0.032412991318774				human	11
Heavy traffic (wet road)	-3.0	0.3333333333333333	0.3832171893147503	0.032412991318774				human	12
Heavy traffic (wet road)	-3.0	0.1111111111111111	0.3832171893147503	0.032412991318774				human	13
Heavy traffic (wet road)	-3.0	0.0	0.3832171893147503	0.032412991318774				human	14
Heavy traffic (wet road)	-3.0	0.625	0.3832171893147503	0.032412991318774				human	15
Heavy traffic (wet road)	-3.0	0.3333333333333333	0.3832171893147503	0.032412991318774				human	16
Heavy traffic (wet road)	-3.0	0.3333333333333333	0.3832171893147503	0.032412991318774				human	17
Heavy traffic (wet road)	-3.0	0.4444444444444444	0.3832171893147503	0.032412991318774				human	18
Heavy traffic (wet road)	-3.0	0.1111111111111111	0.3832171893147503	0.032412991318774				human	19
Heavy traffic (wet road)	-3.0	0.1111111111111111	0.3832171893147503	0.032412991318774				human	20
Heavy traffic (wet road)	-3.0	0.6666666666666666	0.3832171893147503	0.032412991318774				human	21
Heavy traffic (wet road)	-3.0	0.875	0.3832171893147503	0.032412991318774				human	22
Heavy traffic (wet road)	-3.0	0.4285714285714285	0.3832171893147503	0.032412991318774				human	23
Heavy traffic (wet road)	-3.0	0.5	0.3832171893147503	0.032412991318774				human	24
Heavy traffic (wet road)	-3.0	0.125	0.3832171893147503	0.032412991318774				human	25
Heavy traffic (wet road)	-3.0	0.625	0.3832171893147503	0.032412991318774				human	26
Heavy traffic (wet road)	-3.0	0.3333333333333333	0.3832171893147503	0.032412991318774				human	27
Heavy traffic (wet road)	-3.0	0.2222222222222222	0.3832171893147503	0.032412991318774				human	28
Heavy traffic (wet road)	-3.0	0.625	0.3832171893147503	0.032412991318774				human	29
Heavy traffic (wet road)	-3.0	0.25	0.3832171893147503	0.032412991318774				human	30
Heavy traffic (wet road)	-3.0	0.6666666666666666	0.3832171893147503	0.032412991318774				human	31
Heavy traffic (wet road)	-3.0	0.2222222222222222	0.3832171893147503	0.032412991318774				human	32
Heavy traffic (wet road)	-3.0	0.4444444444444444	0.3832171893147503	0.032412991318774				human	33
Heavy traffic (wet road)	-3.0	0.5555555555555556	0.3832171893147503	0.032412991318774				human	34
Heavy traffic (wet road)	-3.0	0.3333333333333333	0.3832171893147503	0.032412991318774				human	35
Heavy traffic (wet road)	-3.0	0.4	0.3832171893147503	0.032412991318774				human	36
Heavy traffic (wet road)	-3.0	0.2222222222222222	0.3832171893147503	0.032412991318774				human	37
Heavy traffic (wet road)	-3.0	0.2222222222222222	0.3832171893147503	0.032412991318774				human	38
Heavy traffic (wet road)	-3.0	0.2222222222222222	0.3832171893147503	0.032412991318774				human	39
Heavy traffic (wet road)	-3.0	0.4444444444444444	0.3832171893147503	0.032412991318774				human	40
Hissing air (small)	-3.0	0.7777777777777778	0.7467105263157895	0.02364458185619279				human	0
Hissing air (small)	-3.0	0.7777777777777778	0.7467105263157895	0.02364458185619279				human	1
Hissing air (small)	-3.0	0.8888888888888888	0.7467105263157895	0.02364458185619279				human	2
Hissing air (small)	-3.0	0.6666666666666666	0.7467105263157895	0.02364458185619279				human	3
Hissing air (small)	-3.0	0.8888888888888888	0.7467105263157895	0.02364458185619279				human	4
Hissing air (small)	-3.0	0.5555555555555556	0.7467105263157895	0.02364458185619279				human	5
Hissing air (small)	-3.0	0.7777777777777778	0.7467105263157895	0.02364458185619279				human	6
Hissing air (small)	-3.0	1.0	0.7467105263157895	0.02364458185619279				human	7
Hissing air (small)	-3.0	0.4444444444444444	0.7467105263157895	0.02364458185619279				human	8
Hissing air (small)	-3.0	0.75	0.7467105263157895	0.02364458185619279				human	9
Hissing air (small)	-3.0	0.6666666666666666	0.7467105263157895	0.02364458185619279				human	10
Hissing air (small)	-3.0	0.8888888888888888	0.7467105263157895	0.02364458185619279				human	11
Hissing air (small)	-3.0	0.75	0.7467105263157895	0.02364458185619279				human	12
Hissing air (small)	-3.0	0.7777777777777778	0.7467105263157895	0.02364458185619279				human	13
Hissing air (small)	-3.0	0.75	0.7467105263157895	0.02364458185619279				human	14
Hissing air (small)	-3.0	0.8888888888888888	0.7467105263157895	0.02364458185619279				human	15
Hissing air (small)	-3.0	0.7777777777777778	0.7467105263157895	0.02364458185619279				human	16
Hissing air (small)	-3.0	0.4444444444444444	0.7467105263157895	0.02364458185619279				human	17
Hissing air (small)	-3.0	0.7777777777777778	0.7467105263157895	0.02364458185619279				human	18
Hissing air (small)	-3.0	0.75	0.7467105263157895	0.02364458185619279				human	19
Hissing air (small)	-3.0	0.7777777777777778	0.7467105263157895	0.02364458185619279				human	20
Hissing air (small)	-3.0	0.8333333333333334	0.7467105263157895	0.02364458185619279				human	21
Hissing air (small)	-3.0	0.7777777777777778	0.7467105263157895	0.02364458185619279				human	22
Hissing air (small)	-3.0	0.4444444444444444	0.7467105263157895	0.02364458185619279				human	23
Hissing air (small)	-3.0	0.5555555555555556	0.7467105263157895	0.02364458185619279				human	24
Hissing air (small)	-3.0	0.875	0.7467105263157895	0.02364458185619279				human	25
Hissing air (small)	-3.0	0.5555555555555556	0.7467105263157895	0.02364458185619279				human	26
Hissing air (small)	-3.0	0.5555555555555556	0.7467105263157895	0.02364458185619279				human	27
Hissing air (small)	-3.0	0.8888888888888888	0.7467105263157895	0.02364458185619279				human	28
Hissing air (small)	-3.0	0.75	0.7467105263157895	0.02364458185619279				human	29
Hissing air (small)	-3.0	1.0	0.7467105263157895	0.02364458185619279				human	30
Hissing air (small)	-3.0	0.8888888888888888	0.7467105263157895	0.02364458185619279				human	31
Hissing air (small)	-3.0	0.5555555555555556	0.7467105263157895	0.02364458185619279				human	32
Hissing air (small)	-3.0	0.7777777777777778	0.7467105263157895	0.02364458185619279				human	33
Hissing air (small)	-3.0	0.6666666666666666	0.7467105263157895	0.02364458185619279				human	34
Hissing air (small)	-3.0	0.75	0.7467105263157895	0.02364458185619279				human	35
Hissing air (small)	-3.0	0.8888888888888888	0.7467105263157895	0.02364458185619279				human	36
Hissing air (small)	-3.0	0.8333333333333334	0.7467105263157895	0.02364458185619279				human	37
Hissing air (large)	-3.0	0.7777777777777778	0.5298511904761904	0.029099484365496545				human	0
Hissing air (large)	-3.0	0.2857142857142857	0.5298511904761904	0.029099484365496545				human	1
Hissing air (large)	-3.0	0.25	0.5298511904761904	0.029099484365496545				human	2
Hissing air (large)	-3.0	0.5555555555555556	0.5298511904761904	0.029099484365496545				human	3
Hissing air (large)	-3.0	0.1111111111111111	0.5298511904761904	0.029099484365496545				human	4
Hissing air (large)	-3.0	0.5555555555555556	0.5298511904761904	0.029099484365496545				human	5
Hissing air (large)	-3.0	0.625	0.5298511904761904	0.029099484365496545				human	6
Hissing air (large)	-3.0	0.625	0.5298511904761904	0.029099484365496545				human	7
Hissing air (large)	-3.0	0.5555555555555556	0.5298511904761904	0.029099484365496545				human	8
Hissing air (large)	-3.0	0.2222222222222222	0.5298511904761904	0.029099484365496545				human	9
Hissing air (large)	-3.0	0.5	0.5298511904761904	0.029099484365496545				human	10
Hissing air (large)	-3.0	0.4444444444444444	0.5298511904761904	0.029099484365496545				human	11
Hissing air (large)	-3.0	0.2222222222222222	0.5298511904761904	0.029099484365496545				human	12
Hissing air (large)	-3.0	0.6666666666666666	0.5298511904761904	0.029099484365496545				human	13
Hissing air (large)	-3.0	0.5555555555555556	0.5298511904761904	0.029099484365496545				human	14
Hissing air (large)	-3.0	0.5555555555555556	0.5298511904761904	0.029099484365496545				human	15
Hissing air (large)	-3.0	0.5555555555555556	0.5298511904761904	0.029099484365496545				human	16
Hissing air (large)	-3.0	0.5	0.5298511904761904	0.029099484365496545				human	17
Hissing air (large)	-3.0	0.8888888888888888	0.5298511904761904	0.029099484365496545				human	18
Hissing air (large)	-3.0	0.4444444444444444	0.5298511904761904	0.029099484365496545				human	19
Hissing air (large)	-3.0	0.8888888888888888	0.5298511904761904	0.029099484365496545				human	20
Hissing air (large)	-3.0	0.6666666666666666	0.5298511904761904	0.029099484365496545				human	21
Hissing air (large)	-3.0	0.6	0.5298511904761904	0.029099484365496545				human	22
Hissing air (large)	-3.0	0.6666666666666666	0.5298511904761904	0.029099484365496545				human	23
Hissing air (large)	-3.0	0.25	0.5298511904761904	0.029099484365496545				human	24
Hissing air (large)	-3.0	0.6666666666666666	0.5298511904761904	0.029099484365496545				human	25
Hissing air (large)	-3.0	0.4444444444444444	0.5298511904761904	0.029099484365496545				human	26
Hissing air (large)	-3.0	0.3333333333333333	0.5298511904761904	0.029099484365496545				human	27
Hissing air (large)	-3.0	0.4444444444444444	0.5298511904761904	0.029099484365496545				human	28
Hissing air (large)	-3.0	0.25	0.5298511904761904	0.029099484365496545				human	29
Hissing air (large)	-3.0	0.5	0.5298511904761904	0.029099484365496545				human	30
Hissing air (large)	-3.0	0.6666666666666666	0.5298511904761904	0.029099484365496545				human	31
Hissing air (large)	-3.0	0.75	0.5298511904761904	0.029099484365496545				human	32
Hissing air (large)	-3.0	0.6666666666666666	0.5298511904761904	0.029099484365496545				human	33
Hissing air (large)	-3.0	0.625	0.5298511904761904	0.029099484365496545				human	34
Hissing air (large)	-3.0	0.6	0.5298511904761904	0.029099484365496545				human	35
Hissing air (large)	-3.0	0.5	0.5298511904761904	0.029099484365496545				human	36
Hissing air (large)	-3.0	0.4444444444444444	0.5298511904761904	0.029099484365496545				human	37
Hissing air (large)	-3.0	0.5555555555555556	0.5298511904761904	0.029099484365496545				human	38
Hissing air (large)	-3.0	0.7777777777777778	0.5298511904761904	0.029099484365496545				human	39
Jackhammer	-3.0	0.5555555555555556	0.4955128205128205	0.028991445299568666				human	0
Jackhammer	-3.0	0.625	0.4955128205128205	0.028991445299568666				human	1
Jackhammer	-3.0	0.5	0.4955128205128205	0.028991445299568666				human	2
Jackhammer	-3.0	0.3333333333333333	0.4955128205128205	0.028991445299568666				human	3
Jackhammer	-3.0	0.6666666666666666	0.4955128205128205	0.028991445299568666				human	4
Jackhammer	-3.0	0.5555555555555556	0.4955128205128205	0.028991445299568666				human	5
Jackhammer	-3.0	0.7777777777777778	0.4955128205128205	0.028991445299568666				human	6
Jackhammer	-3.0	0.5555555555555556	0.4955128205128205	0.028991445299568666				human	7
Jackhammer	-3.0	0.6666666666666666	0.4955128205128205	0.028991445299568666				human	8
Jackhammer	-3.0	0.2222222222222222	0.4955128205128205	0.028991445299568666				human	9
Jackhammer	-3.0	0.4444444444444444	0.4955128205128205	0.028991445299568666				human	10
Jackhammer	-3.0	0.3333333333333333	0.4955128205128205	0.028991445299568666				human	11
Jackhammer	-3.0	0.6666666666666666	0.4955128205128205	0.028991445299568666				human	12
Jackhammer	-3.0	0.375	0.4955128205128205	0.028991445299568666				human	13
Jackhammer	-3.0	0.5	0.4955128205128205	0.028991445299568666				human	14
Jackhammer	-3.0	0.3333333333333333	0.4955128205128205	0.028991445299568666				human	15
Jackhammer	-3.0	0.4444444444444444	0.4955128205128205	0.028991445299568666				human	16
Jackhammer	-3.0	0.6666666666666666	0.4955128205128205	0.028991445299568666				human	17
Jackhammer	-3.0	0.5	0.4955128205128205	0.028991445299568666				human	18
Jackhammer	-3.0	0.7777777777777778	0.4955128205128205	0.028991445299568666				human	19
Jackhammer	-3.0	0.8333333333333334	0.4955128205128205	0.028991445299568666				human	20
Jackhammer	-3.0	0.4	0.4955128205128205	0.028991445299568666				human	21
Jackhammer	-3.0	0.8	0.4955128205128205	0.028991445299568666				human	22
Jackhammer	-3.0	0.1111111111111111	0.4955128205128205	0.028991445299568666				human	23
Jackhammer	-3.0	0.5555555555555556	0.4955128205128205	0.028991445299568666				human	24
Jackhammer	-3.0	0.4444444444444444	0.4955128205128205	0.028991445299568666				human	25
Jackhammer	-3.0	0.4444444444444444	0.4955128205128205	0.028991445299568666				human	26
Jackhammer	-3.0	0.8888888888888888	0.4955128205128205	0.028991445299568666				human	27
Jackhammer	-3.0	0.4444444444444444	0.4955128205128205	0.028991445299568666				human	28
Jackhammer	-3.0	0.5555555555555556	0.4955128205128205	0.028991445299568666				human	29
Jackhammer	-3.0	0.5555555555555556	0.4955128205128205	0.028991445299568666				human	30
Jackhammer	-3.0	0.3333333333333333	0.4955128205128205	0.028991445299568666				human	31
Jackhammer	-3.0	0.375	0.4955128205128205	0.028991445299568666				human	32
Jackhammer	-3.0	0.25	0.4955128205128205	0.028991445299568666				human	33
Jackhammer	-3.0	0.4444444444444444	0.4955128205128205	0.028991445299568666				human	34
Jackhammer	-3.0	0.2222222222222222	0.4955128205128205	0.028991445299568666				human	35
Jackhammer	-3.0	0.3333333333333333	0.4955128205128205	0.028991445299568666				human	36
Jackhammer	-3.0	0.3333333333333333	0.4955128205128205	0.028991445299568666				human	37
Jackhammer	-3.0	0.5	0.4955128205128205	0.028991445299568666				human	38
Jungle environment	-3.0	0.3333333333333333	0.3646087117017349	0.029912080044306632				human	0
Jungle environment	-3.0	0.2222222222222222	0.3646087117017349	0.029912080044306632				human	1
Jungle environment	-3.0	0.25	0.3646087117017349	0.029912080044306632				human	2
Jungle environment	-3.0	0.1111111111111111	0.3646087117017349	0.029912080044306632				human	3
Jungle environment	-3.0	0.2222222222222222	0.3646087117017349	0.029912080044306632				human	4
Jungle environment	-3.0	0.1111111111111111	0.3646087117017349	0.029912080044306632				human	5
Jungle environment	-3.0	0.5	0.3646087117017349	0.029912080044306632				human	6
Jungle environment	-3.0	0.0	0.3646087117017349	0.029912080044306632				human	7
Jungle environment	-3.0	0.4444444444444444	0.3646087117017349	0.029912080044306632				human	8
Jungle environment	-3.0	0.1666666666666666	0.3646087117017349	0.029912080044306632				human	9
Jungle environment	-3.0	0.25	0.3646087117017349	0.029912080044306632				human	10
Jungle environment	-3.0	0.3333333333333333	0.3646087117017349	0.029912080044306632				human	11
Jungle environment	-3.0	0.5555555555555556	0.3646087117017349	0.029912080044306632				human	12
Jungle environment	-3.0	0.3333333333333333	0.3646087117017349	0.029912080044306632				human	13
Jungle environment	-3.0	0.125	0.3646087117017349	0.029912080044306632				human	14
Jungle environment	-3.0	0.2	0.3646087117017349	0.029912080044306632				human	15
Jungle environment	-3.0	0.4444444444444444	0.3646087117017349	0.029912080044306632				human	16
Jungle environment	-3.0	0.3333333333333333	0.3646087117017349	0.029912080044306632				human	17
Jungle environment	-3.0	0.4444444444444444	0.3646087117017349	0.029912080044306632				human	18
Jungle environment	-3.0	0.6666666666666666	0.3646087117017349	0.029912080044306632				human	19
Jungle environment	-3.0	0.25	0.3646087117017349	0.029912080044306632				human	20
Jungle environment	-3.0	0.5555555555555556	0.3646087117017349	0.029912080044306632				human	21
Jungle environment	-3.0	0.3333333333333333	0.3646087117017349	0.029912080044306632				human	22
Jungle environment	-3.0	0.6666666666666666	0.3646087117017349	0.029912080044306632				human	23
Jungle environment	-3.0	0.6	0.3646087117017349	0.029912080044306632				human	24
Jungle environment	-3.0	0.5714285714285714	0.3646087117017349	0.029912080044306632				human	25
Jungle environment	-3.0	0.1111111111111111	0.3646087117017349	0.029912080044306632				human	26
Jungle environment	-3.0	0.5	0.3646087117017349	0.029912080044306632				human	27
Jungle environment	-3.0	0.5555555555555556	0.3646087117017349	0.029912080044306632				human	28
Jungle environment	-3.0	0.8888888888888888	0.3646087117017349	0.029912080044306632				human	29
Jungle environment	-3.0	0.3333333333333333	0.3646087117017349	0.029912080044306632				human	30
Jungle environment	-3.0	0.2222222222222222	0.3646087117017349	0.029912080044306632				human	31
Jungle environment	-3.0	0.5	0.3646087117017349	0.029912080044306632				human	32
Jungle environment	-3.0	0.6666666666666666	0.3646087117017349	0.029912080044306632				human	33
Jungle environment	-3.0	0.1111111111111111	0.3646087117017349	0.029912080044306632				human	34
Jungle environment	-3.0	0.2222222222222222	0.3646087117017349	0.029912080044306632				human	35
Jungle environment	-3.0	0.3333333333333333	0.3646087117017349	0.029912080044306632				human	36
Jungle environment	-3.0	0.4	0.3646087117017349	0.029912080044306632				human	37
Jungle environment	-3.0	0.2222222222222222	0.3646087117017349	0.029912080044306632				human	38
Jungle environment	-3.0	0.3333333333333333	0.3646087117017349	0.029912080044306632				human	39
Jungle environment	-3.0	0.5555555555555556	0.3646087117017349	0.029912080044306632				human	40
Jungle environment	-3.0	0.5555555555555556	0.3646087117017349	0.029912080044306632				human	41
Jungle environment	-3.0	0.1428571428571428	0.3646087117017349	0.029912080044306632				human	42
Manual hand mixer	-3.0	0.4444444444444444	0.45739723239723235	0.024777242028914567				human	0
Manual hand mixer	-3.0	0.2857142857142857	0.45739723239723235	0.024777242028914567				human	1
Manual hand mixer	-3.0	0.5555555555555556	0.45739723239723235	0.024777242028914567				human	2
Manual hand mixer	-3.0	0.4444444444444444	0.45739723239723235	0.024777242028914567				human	3
Manual hand mixer	-3.0	0.625	0.45739723239723235	0.024777242028914567				human	4
Manual hand mixer	-3.0	0.3333333333333333	0.45739723239723235	0.024777242028914567				human	5
Manual hand mixer	-3.0	0.4444444444444444	0.45739723239723235	0.024777242028914567				human	6
Manual hand mixer	-3.0	0.6	0.45739723239723235	0.024777242028914567				human	7
Manual hand mixer	-3.0	0.625	0.45739723239723235	0.024777242028914567				human	8
Manual hand mixer	-3.0	0.8	0.45739723239723235	0.024777242028914567				human	9
Manual hand mixer	-3.0	0.3333333333333333	0.45739723239723235	0.024777242028914567				human	10
Manual hand mixer	-3.0	0.3333333333333333	0.45739723239723235	0.024777242028914567				human	11
Manual hand mixer	-3.0	0.4444444444444444	0.45739723239723235	0.024777242028914567				human	12
Manual hand mixer	-3.0	0.3333333333333333	0.45739723239723235	0.024777242028914567				human	13
Manual hand mixer	-3.0	0.3333333333333333	0.45739723239723235	0.024777242028914567				human	14
Manual hand mixer	-3.0	0.6666666666666666	0.45739723239723235	0.024777242028914567				human	15
Manual hand mixer	-3.0	0.3333333333333333	0.45739723239723235	0.024777242028914567				human	16
Manual hand mixer	-3.0	0.5	0.45739723239723235	0.024777242028914567				human	17
Manual hand mixer	-3.0	0.5555555555555556	0.45739723239723235	0.024777242028914567				human	18
Manual hand mixer	-3.0	0.7777777777777778	0.45739723239723235	0.024777242028914567				human	19
Manual hand mixer	-3.0	0.5	0.45739723239723235	0.024777242028914567				human	20
Manual hand mixer	-3.0	0.5	0.45739723239723235	0.024777242028914567				human	21
Manual hand mixer	-3.0	0.4444444444444444	0.45739723239723235	0.024777242028914567				human	22
Manual hand mixer	-3.0	0.2222222222222222	0.45739723239723235	0.024777242028914567				human	23
Manual hand mixer	-3.0	0.6666666666666666	0.45739723239723235	0.024777242028914567				human	24
Manual hand mixer	-3.0	0.4444444444444444	0.45739723239723235	0.024777242028914567				human	25
Manual hand mixer	-3.0	0.4444444444444444	0.45739723239723235	0.024777242028914567				human	26
Manual hand mixer	-3.0	0.1111111111111111	0.45739723239723235	0.024777242028914567				human	27
Manual hand mixer	-3.0	0.25	0.45739723239723235	0.024777242028914567				human	28
Manual hand mixer	-3.0	0.6666666666666666	0.45739723239723235	0.024777242028914567				human	29
Manual hand mixer	-3.0	0.2222222222222222	0.45739723239723235	0.024777242028914567				human	30
Manual hand mixer	-3.0	0.3333333333333333	0.45739723239723235	0.024777242028914567				human	31
Manual hand mixer	-3.0	0.5	0.45739723239723235	0.024777242028914567				human	32
Manual hand mixer	-3.0	0.3333333333333333	0.45739723239723235	0.024777242028914567				human	33
Manual hand mixer	-3.0	0.5555555555555556	0.45739723239723235	0.024777242028914567				human	34
Manual hand mixer	-3.0	0.5	0.45739723239723235	0.024777242028914567				human	35
Manual hand mixer	-3.0	0.375	0.45739723239723235	0.024777242028914567				human	36
Manual hand mixer	-3.0	0.5555555555555556	0.45739723239723235	0.024777242028914567				human	37
Manual hand mixer	-3.0	0.4444444444444444	0.45739723239723235	0.024777242028914567				human	38
Mechanical - castanets	-3.0	0.7777777777777778	0.7540674603174603	0.023251406779806253				human	0
Mechanical - castanets	-3.0	0.8571428571428571	0.7540674603174603	0.023251406779806253				human	1
Mechanical - castanets	-3.0	0.8888888888888888	0.7540674603174603	0.023251406779806253				human	2
Mechanical - castanets	-3.0	0.6666666666666666	0.7540674603174603	0.023251406779806253				human	3
Mechanical - castanets	-3.0	0.7777777777777778	0.7540674603174603	0.023251406779806253				human	4
Mechanical - castanets	-3.0	0.7777777777777778	0.7540674603174603	0.023251406779806253				human	5
Mechanical - castanets	-3.0	0.7777777777777778	0.7540674603174603	0.023251406779806253				human	6
Mechanical - castanets	-3.0	1.0	0.7540674603174603	0.023251406779806253				human	7
Mechanical - castanets	-3.0	0.5555555555555556	0.7540674603174603	0.023251406779806253				human	8
Mechanical - castanets	-3.0	0.6666666666666666	0.7540674603174603	0.023251406779806253				human	9
Mechanical - castanets	-3.0	0.625	0.7540674603174603	0.023251406779806253				human	10
Mechanical - castanets	-3.0	0.625	0.7540674603174603	0.023251406779806253				human	11
Mechanical - castanets	-3.0	0.875	0.7540674603174603	0.023251406779806253				human	12
Mechanical - castanets	-3.0	0.875	0.7540674603174603	0.023251406779806253				human	13
Mechanical - castanets	-3.0	0.8333333333333334	0.7540674603174603	0.023251406779806253				human	14
Mechanical - castanets	-3.0	0.8888888888888888	0.7540674603174603	0.023251406779806253				human	15
Mechanical - castanets	-3.0	0.4444444444444444	0.7540674603174603	0.023251406779806253				human	16
Mechanical - castanets	-3.0	1.0	0.7540674603174603	0.023251406779806253				human	17
Mechanical - castanets	-3.0	0.875	0.7540674603174603	0.023251406779806253				human	18
Mechanical - castanets	-3.0	0.7777777777777778	0.7540674603174603	0.023251406779806253				human	19
Mechanical - castanets	-3.0	0.8888888888888888	0.7540674603174603	0.023251406779806253				human	20
Mechanical - castanets	-3.0	0.875	0.7540674603174603	0.023251406779806253				human	21
Mechanical - castanets	-3.0	0.8888888888888888	0.7540674603174603	0.023251406779806253				human	22
Mechanical - castanets	-3.0	0.8333333333333334	0.7540674603174603	0.023251406779806253				human	23
Mechanical - castanets	-3.0	0.625	0.7540674603174603	0.023251406779806253				human	24
Mechanical - castanets	-3.0	0.5555555555555556	0.7540674603174603	0.023251406779806253				human	25
Mechanical - castanets	-3.0	0.875	0.7540674603174603	0.023251406779806253				human	26
Mechanical - castanets	-3.0	0.5555555555555556	0.7540674603174603	0.023251406779806253				human	27
Mechanical - castanets	-3.0	0.6666666666666666	0.7540674603174603	0.023251406779806253				human	28
Mechanical - castanets	-3.0	0.8888888888888888	0.7540674603174603	0.023251406779806253				human	29
Mechanical - castanets	-3.0	0.6666666666666666	0.7540674603174603	0.023251406779806253				human	30
Mechanical - castanets	-3.0	1.0	0.7540674603174603	0.023251406779806253				human	31
Mechanical - castanets	-3.0	0.75	0.7540674603174603	0.023251406779806253				human	32
Mechanical - castanets	-3.0	0.5555555555555556	0.7540674603174603	0.023251406779806253				human	33
Mechanical - castanets	-3.0	0.5	0.7540674603174603	0.023251406779806253				human	34
Mechanical - castanets	-3.0	0.6666666666666666	0.7540674603174603	0.023251406779806253				human	35
Mechanical - castanets	-3.0	0.75	0.7540674603174603	0.023251406779806253				human	36
Mechanical - castanets	-3.0	0.7777777777777778	0.7540674603174603	0.023251406779806253				human	37
Mechanical - castanets	-3.0	0.5	0.7540674603174603	0.023251406779806253				human	38
Mechanical - castanets	-3.0	0.7777777777777778	0.7540674603174603	0.023251406779806253				human	39
Mechanical - frying bacon	-3.0	0.4444444444444444	0.6022938443670152	0.029740928574553276				human	0
Mechanical - frying bacon	-3.0	0.5714285714285714	0.6022938443670152	0.029740928574553276				human	1
Mechanical - frying bacon	-3.0	0.625	0.6022938443670152	0.029740928574553276				human	2
Mechanical - frying bacon	-3.0	0.75	0.6022938443670152	0.029740928574553276				human	3
Mechanical - frying bacon	-3.0	0.4444444444444444	0.6022938443670152	0.029740928574553276				human	4
Mechanical - frying bacon	-3.0	0.7777777777777778	0.6022938443670152	0.029740928574553276				human	5
Mechanical - frying bacon	-3.0	0.4444444444444444	0.6022938443670152	0.029740928574553276				human	6
Mechanical - frying bacon	-3.0	0.4285714285714285	0.6022938443670152	0.029740928574553276				human	7
Mechanical - frying bacon	-3.0	0.5	0.6022938443670152	0.029740928574553276				human	8
Mechanical - frying bacon	-3.0	0.4444444444444444	0.6022938443670152	0.029740928574553276				human	9
Mechanical - frying bacon	-3.0	0.7142857142857143	0.6022938443670152	0.029740928574553276				human	10
Mechanical - frying bacon	-3.0	0.4444444444444444	0.6022938443670152	0.029740928574553276				human	11
Mechanical - frying bacon	-3.0	0.75	0.6022938443670152	0.029740928574553276				human	12
Mechanical - frying bacon	-3.0	0.5714285714285714	0.6022938443670152	0.029740928574553276				human	13
Mechanical - frying bacon	-3.0	0.875	0.6022938443670152	0.029740928574553276				human	14
Mechanical - frying bacon	-3.0	0.4444444444444444	0.6022938443670152	0.029740928574553276				human	15
Mechanical - frying bacon	-3.0	0.875	0.6022938443670152	0.029740928574553276				human	16
Mechanical - frying bacon	-3.0	0.8888888888888888	0.6022938443670152	0.029740928574553276				human	17
Mechanical - frying bacon	-3.0	0.5	0.6022938443670152	0.029740928574553276				human	18
Mechanical - frying bacon	-3.0	0.8888888888888888	0.6022938443670152	0.029740928574553276				human	19
Mechanical - frying bacon	-3.0	0.5555555555555556	0.6022938443670152	0.029740928574553276				human	20
Mechanical - frying bacon	-3.0	0.8888888888888888	0.6022938443670152	0.029740928574553276				human	21
Mechanical - frying bacon	-3.0	0.6	0.6022938443670152	0.029740928574553276				human	22
Mechanical - frying bacon	-3.0	0.625	0.6022938443670152	0.029740928574553276				human	23
Mechanical - frying bacon	-3.0	0.6	0.6022938443670152	0.029740928574553276				human	24
Mechanical - frying bacon	-3.0	0.375	0.6022938443670152	0.029740928574553276				human	25
Mechanical - frying bacon	-3.0	0.7777777777777778	0.6022938443670152	0.029740928574553276				human	26
Mechanical - frying bacon	-3.0	0.4444444444444444	0.6022938443670152	0.029740928574553276				human	27
Mechanical - frying bacon	-3.0	0.75	0.6022938443670152	0.029740928574553276				human	28
Mechanical - frying bacon	-3.0	0.5555555555555556	0.6022938443670152	0.029740928574553276				human	29
Mechanical - frying bacon	-3.0	0.4444444444444444	0.6022938443670152	0.029740928574553276				human	30
Mechanical - frying bacon	-3.0	0.8888888888888888	0.6022938443670152	0.029740928574553276				human	31
Mechanical - frying bacon	-3.0	0.8888888888888888	0.6022938443670152	0.029740928574553276				human	32
Mechanical - frying bacon	-3.0	0.375	0.6022938443670152	0.029740928574553276				human	33
Mechanical - frying bacon	-3.0	0.8888888888888888	0.6022938443670152	0.029740928574553276				human	34
Mechanical - frying bacon	-3.0	0.5555555555555556	0.6022938443670152	0.029740928574553276				human	35
Mechanical - frying bacon	-3.0	0.375	0.6022938443670152	0.029740928574553276				human	36
Mechanical - frying bacon	-3.0	0.25	0.6022938443670152	0.029740928574553276				human	37
Mechanical - frying bacon	-3.0	0.5555555555555556	0.6022938443670152	0.029740928574553276				human	38
Mechanical - frying bacon	-3.0	0.25	0.6022938443670152	0.029740928574553276				human	39
Mechanical - frying bacon	-3.0	0.6666666666666666	0.6022938443670152	0.029740928574553276				human	40
Mechanical - horse trotting	-3.0	0.3333333333333333	0.5119918699186992	0.022980876012549743				human	0
Mechanical - horse trotting	-3.0	0.5	0.5119918699186992	0.022980876012549743				human	1
Mechanical - horse trotting	-3.0	0.6666666666666666	0.5119918699186992	0.022980876012549743				human	2
Mechanical - horse trotting	-3.0	0.625	0.5119918699186992	0.022980876012549743				human	3
Mechanical - horse trotting	-3.0	0.4444444444444444	0.5119918699186992	0.022980876012549743				human	4
Mechanical - horse trotting	-3.0	0.4444444444444444	0.5119918699186992	0.022980876012549743				human	5
Mechanical - horse trotting	-3.0	0.5555555555555556	0.5119918699186992	0.022980876012549743				human	6
Mechanical - horse trotting	-3.0	1.0	0.5119918699186992	0.022980876012549743				human	7
Mechanical - horse trotting	-3.0	0.25	0.5119918699186992	0.022980876012549743				human	8
Mechanical - horse trotting	-3.0	0.6666666666666666	0.5119918699186992	0.022980876012549743				human	9
Mechanical - horse trotting	-3.0	0.5	0.5119918699186992	0.022980876012549743				human	10
Mechanical - horse trotting	-3.0	0.5555555555555556	0.5119918699186992	0.022980876012549743				human	11
Mechanical - horse trotting	-3.0	0.4444444444444444	0.5119918699186992	0.022980876012549743				human	12
Mechanical - horse trotting	-3.0	0.375	0.5119918699186992	0.022980876012549743				human	13
Mechanical - horse trotting	-3.0	0.6666666666666666	0.5119918699186992	0.022980876012549743				human	14
Mechanical - horse trotting	-3.0	0.6666666666666666	0.5119918699186992	0.022980876012549743				human	15
Mechanical - horse trotting	-3.0	0.5555555555555556	0.5119918699186992	0.022980876012549743				human	16
Mechanical - horse trotting	-3.0	0.8888888888888888	0.5119918699186992	0.022980876012549743				human	17
Mechanical - horse trotting	-3.0	0.625	0.5119918699186992	0.022980876012549743				human	18
Mechanical - horse trotting	-3.0	0.5555555555555556	0.5119918699186992	0.022980876012549743				human	19
Mechanical - horse trotting	-3.0	0.5555555555555556	0.5119918699186992	0.022980876012549743				human	20
Mechanical - horse trotting	-3.0	0.5	0.5119918699186992	0.022980876012549743				human	21
Mechanical - horse trotting	-3.0	0.5	0.5119918699186992	0.022980876012549743				human	22
Mechanical - horse trotting	-3.0	0.4	0.5119918699186992	0.022980876012549743				human	23
Mechanical - horse trotting	-3.0	0.4444444444444444	0.5119918699186992	0.022980876012549743				human	24
Mechanical - horse trotting	-3.0	0.3333333333333333	0.5119918699186992	0.022980876012549743				human	25
Mechanical - horse trotting	-3.0	0.25	0.5119918699186992	0.022980876012549743				human	26
Mechanical - horse trotting	-3.0	0.4	0.5119918699186992	0.022980876012549743				human	27
Mechanical - horse trotting	-3.0	0.4444444444444444	0.5119918699186992	0.022980876012549743				human	28
Mechanical - horse trotting	-3.0	0.5	0.5119918699186992	0.022980876012549743				human	29
Mechanical - horse trotting	-3.0	0.4444444444444444	0.5119918699186992	0.022980876012549743				human	30
Mechanical - horse trotting	-3.0	0.625	0.5119918699186992	0.022980876012549743				human	31
Mechanical - horse trotting	-3.0	0.5	0.5119918699186992	0.022980876012549743				human	32
Mechanical - horse trotting	-3.0	0.6666666666666666	0.5119918699186992	0.022980876012549743				human	33
Mechanical - horse trotting	-3.0	0.4444444444444444	0.5119918699186992	0.022980876012549743				human	34
Mechanical - horse trotting	-3.0	0.5	0.5119918699186992	0.022980876012549743				human	35
Mechanical - horse trotting	-3.0	0.4444444444444444	0.5119918699186992	0.022980876012549743				human	36
Mechanical - horse trotting	-3.0	0.375	0.5119918699186992	0.022980876012549743				human	37
Mechanical - horse trotting	-3.0	0.4444444444444444	0.5119918699186992	0.022980876012549743				human	38
Mechanical - horse trotting	-3.0	0.5	0.5119918699186992	0.022980876012549743				human	39
Mechanical - horse trotting	-3.0	0.4	0.5119918699186992	0.022980876012549743				human	40
Mechanical - typewriter	-3.0	0.75	0.5797434477667036	0.028822201195932477				human	0
Mechanical - typewriter	-3.0	0.3333333333333333	0.5797434477667036	0.028822201195932477				human	1
Mechanical - typewriter	-3.0	0.5555555555555556	0.5797434477667036	0.028822201195932477				human	2
Mechanical - typewriter	-3.0	0.8888888888888888	0.5797434477667036	0.028822201195932477				human	3
Mechanical - typewriter	-3.0	0.75	0.5797434477667036	0.028822201195932477				human	4
Mechanical - typewriter	-3.0	0.375	0.5797434477667036	0.028822201195932477				human	5
Mechanical - typewriter	-3.0	0.5555555555555556	0.5797434477667036	0.028822201195932477				human	6
Mechanical - typewriter	-3.0	0.7142857142857143	0.5797434477667036	0.028822201195932477				human	7
Mechanical - typewriter	-3.0	0.4444444444444444	0.5797434477667036	0.028822201195932477				human	8
Mechanical - typewriter	-3.0	0.3333333333333333	0.5797434477667036	0.028822201195932477				human	9
Mechanical - typewriter	-3.0	0.2222222222222222	0.5797434477667036	0.028822201195932477				human	10
Mechanical - typewriter	-3.0	0.625	0.5797434477667036	0.028822201195932477				human	11
Mechanical - typewriter	-3.0	0.75	0.5797434477667036	0.028822201195932477				human	12
Mechanical - typewriter	-3.0	0.4285714285714285	0.5797434477667036	0.028822201195932477				human	13
Mechanical - typewriter	-3.0	0.3333333333333333	0.5797434477667036	0.028822201195932477				human	14
Mechanical - typewriter	-3.0	0.6666666666666666	0.5797434477667036	0.028822201195932477				human	15
Mechanical - typewriter	-3.0	0.7777777777777778	0.5797434477667036	0.028822201195932477				human	16
Mechanical - typewriter	-3.0	0.5555555555555556	0.5797434477667036	0.028822201195932477				human	17
Mechanical - typewriter	-3.0	0.6666666666666666	0.5797434477667036	0.028822201195932477				human	18
Mechanical - typewriter	-3.0	0.5555555555555556	0.5797434477667036	0.028822201195932477				human	19
Mechanical - typewriter	-3.0	0.4444444444444444	0.5797434477667036	0.028822201195932477				human	20
Mechanical - typewriter	-3.0	0.6666666666666666	0.5797434477667036	0.028822201195932477				human	21
Mechanical - typewriter	-3.0	0.5	0.5797434477667036	0.028822201195932477				human	22
Mechanical - typewriter	-3.0	0.8	0.5797434477667036	0.028822201195932477				human	23
Mechanical - typewriter	-3.0	0.5	0.5797434477667036	0.028822201195932477				human	24
Mechanical - typewriter	-3.0	0.8333333333333334	0.5797434477667036	0.028822201195932477				human	25
Mechanical - typewriter	-3.0	0.7777777777777778	0.5797434477667036	0.028822201195932477				human	26
Mechanical - typewriter	-3.0	0.75	0.5797434477667036	0.028822201195932477				human	27
Mechanical - typewriter	-3.0	0.5	0.5797434477667036	0.028822201195932477				human	28
Mechanical - typewriter	-3.0	0.4285714285714285	0.5797434477667036	0.028822201195932477				human	29
Mechanical - typewriter	-3.0	0.5555555555555556	0.5797434477667036	0.028822201195932477				human	30
Mechanical - typewriter	-3.0	0.6666666666666666	0.5797434477667036	0.028822201195932477				human	31
Mechanical - typewriter	-3.0	0.375	0.5797434477667036	0.028822201195932477				human	32
Mechanical - typewriter	-3.0	0.75	0.5797434477667036	0.028822201195932477				human	33
Mechanical - typewriter	-3.0	0.6666666666666666	0.5797434477667036	0.028822201195932477				human	34
Mechanical - typewriter	-3.0	0.5555555555555556	0.5797434477667036	0.028822201195932477				human	35
Mechanical - typewriter	-3.0	0.75	0.5797434477667036	0.028822201195932477				human	36
Mechanical - typewriter	-3.0	0.6666666666666666	0.5797434477667036	0.028822201195932477				human	37
Mechanical - typewriter	-3.0	0.4444444444444444	0.5797434477667036	0.028822201195932477				human	38
Mechanical - typewriter	-3.0	0.3333333333333333	0.5797434477667036	0.028822201195932477				human	39
Mechanical - typewriter	-3.0	1.0	0.5797434477667036	0.028822201195932477				human	40
Mechanical - typewriter	-3.0	0.1111111111111111	0.5797434477667036	0.028822201195932477				human	41
Mechanical - typewriter	-3.0	0.5714285714285714	0.5797434477667036	0.028822201195932477				human	42
Mechanical - linotypes	-3.0	0.3333333333333333	0.3664199914199914	0.027586564948422952				human	0
Mechanical - linotypes	-3.0	0.25	0.3664199914199914	0.027586564948422952				human	1
Mechanical - linotypes	-3.0	0.5555555555555556	0.3664199914199914	0.027586564948422952				human	2
Mechanical - linotypes	-3.0	0.4444444444444444	0.3664199914199914	0.027586564948422952				human	3
Mechanical - linotypes	-3.0	0.1111111111111111	0.3664199914199914	0.027586564948422952				human	4
Mechanical - linotypes	-3.0	0.5	0.3664199914199914	0.027586564948422952				human	5
Mechanical - linotypes	-3.0	0.25	0.3664199914199914	0.027586564948422952				human	6
Mechanical - linotypes	-3.0	0.2222222222222222	0.3664199914199914	0.027586564948422952				human	7
Mechanical - linotypes	-3.0	0.2222222222222222	0.3664199914199914	0.027586564948422952				human	8
Mechanical - linotypes	-3.0	0.3333333333333333	0.3664199914199914	0.027586564948422952				human	9
Mechanical - linotypes	-3.0	0.3333333333333333	0.3664199914199914	0.027586564948422952				human	10
Mechanical - linotypes	-3.0	0.5555555555555556	0.3664199914199914	0.027586564948422952				human	11
Mechanical - linotypes	-3.0	0.0	0.3664199914199914	0.027586564948422952				human	12
Mechanical - linotypes	-3.0	0.3333333333333333	0.3664199914199914	0.027586564948422952				human	13
Mechanical - linotypes	-3.0	0.2222222222222222	0.3664199914199914	0.027586564948422952				human	14
Mechanical - linotypes	-3.0	0.5	0.3664199914199914	0.027586564948422952				human	15
Mechanical - linotypes	-3.0	0.1111111111111111	0.3664199914199914	0.027586564948422952				human	16
Mechanical - linotypes	-3.0	0.625	0.3664199914199914	0.027586564948422952				human	17
Mechanical - linotypes	-3.0	0.3333333333333333	0.3664199914199914	0.027586564948422952				human	18
Mechanical - linotypes	-3.0	0.6666666666666666	0.3664199914199914	0.027586564948422952				human	19
Mechanical - linotypes	-3.0	0.5714285714285714	0.3664199914199914	0.027586564948422952				human	20
Mechanical - linotypes	-3.0	0.0	0.3664199914199914	0.027586564948422952				human	21
Mechanical - linotypes	-3.0	0.3333333333333333	0.3664199914199914	0.027586564948422952				human	22
Mechanical - linotypes	-3.0	0.4444444444444444	0.3664199914199914	0.027586564948422952				human	23
Mechanical - linotypes	-3.0	0.375	0.3664199914199914	0.027586564948422952				human	24
Mechanical - linotypes	-3.0	0.5555555555555556	0.3664199914199914	0.027586564948422952				human	25
Mechanical - linotypes	-3.0	0.5555555555555556	0.3664199914199914	0.027586564948422952				human	26
Mechanical - linotypes	-3.0	0.2222222222222222	0.3664199914199914	0.027586564948422952				human	27
Mechanical - linotypes	-3.0	0.4444444444444444	0.3664199914199914	0.027586564948422952				human	28
Mechanical - linotypes	-3.0	0.4444444444444444	0.3664199914199914	0.027586564948422952				human	29
Mechanical - linotypes	-3.0	0.5555555555555556	0.3664199914199914	0.027586564948422952				human	30
Mechanical - linotypes	-3.0	0.3333333333333333	0.3664199914199914	0.027586564948422952				human	31
Mechanical - linotypes	-3.0	0.3333333333333333	0.3664199914199914	0.027586564948422952				human	32
Mechanical - linotypes	-3.0	0.2222222222222222	0.3664199914199914	0.027586564948422952				human	33
Mechanical - linotypes	-3.0	0.375	0.3664199914199914	0.027586564948422952				human	34
Mechanical - linotypes	-3.0	0.3333333333333333	0.3664199914199914	0.027586564948422952				human	35
Mechanical - linotypes	-3.0	0.5555555555555556	0.3664199914199914	0.027586564948422952				human	36
Mechanical - lathe	-3.0	0.1111111111111111	0.25201388888888887	0.022511030037955557				human	0
Mechanical - lathe	-3.0	0.2222222222222222	0.25201388888888887	0.022511030037955557				human	1
Mechanical - lathe	-3.0	0.3333333333333333	0.25201388888888887	0.022511030037955557				human	2
Mechanical - lathe	-3.0	0.3333333333333333	0.25201388888888887	0.022511030037955557				human	3
Mechanical - lathe	-3.0	0.3333333333333333	0.25201388888888887	0.022511030037955557				human	4
Mechanical - lathe	-3.0	0.2222222222222222	0.25201388888888887	0.022511030037955557				human	5
Mechanical - lathe	-3.0	0.2222222222222222	0.25201388888888887	0.022511030037955557				human	6
Mechanical - lathe	-3.0	0.1111111111111111	0.25201388888888887	0.022511030037955557				human	7
Mechanical - lathe	-3.0	0.3333333333333333	0.25201388888888887	0.022511030037955557				human	8
Mechanical - lathe	-3.0	0.0	0.25201388888888887	0.022511030037955557				human	9
Mechanical - lathe	-3.0	0.25	0.25201388888888887	0.022511030037955557				human	10
Mechanical - lathe	-3.0	0.25	0.25201388888888887	0.022511030037955557				human	11
Mechanical - lathe	-3.0	0.2222222222222222	0.25201388888888887	0.022511030037955557				human	12
Mechanical - lathe	-3.0	0.125	0.25201388888888887	0.022511030037955557				human	13
Mechanical - lathe	-3.0	0.4444444444444444	0.25201388888888887	0.022511030037955557				human	14
Mechanical - lathe	-3.0	0.375	0.25201388888888887	0.022511030037955557				human	15
Mechanical - lathe	-3.0	0.4444444444444444	0.25201388888888887	0.022511030037955557				human	16
Mechanical - lathe	-3.0	0.2222222222222222	0.25201388888888887	0.022511030037955557				human	17
Mechanical - lathe	-3.0	0.2222222222222222	0.25201388888888887	0.022511030037955557				human	18
Mechanical - lathe	-3.0	0.4444444444444444	0.25201388888888887	0.022511030037955557				human	19
Mechanical - lathe	-3.0	0.3333333333333333	0.25201388888888887	0.022511030037955557				human	20
Mechanical - lathe	-3.0	0.2	0.25201388888888887	0.022511030037955557				human	21
Mechanical - lathe	-3.0	0.0	0.25201388888888887	0.022511030037955557				human	22
Mechanical - lathe	-3.0	0.1111111111111111	0.25201388888888887	0.022511030037955557				human	23
Mechanical - lathe	-3.0	0.3333333333333333	0.25201388888888887	0.022511030037955557				human	24
Mechanical - lathe	-3.0	0.4444444444444444	0.25201388888888887	0.022511030037955557				human	25
Mechanical - lathe	-3.0	0.375	0.25201388888888887	0.022511030037955557				human	26
Mechanical - lathe	-3.0	0.3333333333333333	0.25201388888888887	0.022511030037955557				human	27
Mechanical - lathe	-3.0	0.1111111111111111	0.25201388888888887	0.022511030037955557				human	28
Mechanical - lathe	-3.0	0.0	0.25201388888888887	0.022511030037955557				human	29
Mechanical - lathe	-3.0	0.6666666666666666	0.25201388888888887	0.022511030037955557				human	30
Mechanical - lathe	-3.0	0.25	0.25201388888888887	0.022511030037955557				human	31
Mechanical - lathe	-3.0	0.1111111111111111	0.25201388888888887	0.022511030037955557				human	32
Mechanical - lathe	-3.0	0.25	0.25201388888888887	0.022511030037955557				human	33
Mechanical - lathe	-3.0	0.2	0.25201388888888887	0.022511030037955557				human	34
Mechanical - lathe	-3.0	0.1111111111111111	0.25201388888888887	0.022511030037955557				human	35
Mechanical - lathe	-3.0	0.375	0.25201388888888887	0.022511030037955557				human	36
Mechanical - lathe	-3.0	0.1111111111111111	0.25201388888888887	0.022511030037955557				human	37
Mechanical - lathe	-3.0	0.375	0.25201388888888887	0.022511030037955557				human	38
Mechanical - lathe	-3.0	0.1666666666666666	0.25201388888888887	0.022511030037955557				human	39
Mechanical - shaking coins	-3.0	1.0	0.7078892668178383	0.024790431103986266				human	0
Mechanical - shaking coins	-3.0	0.8571428571428571	0.7078892668178383	0.024790431103986266				human	1
Mechanical - shaking coins	-3.0	0.6666666666666666	0.7078892668178383	0.024790431103986266				human	2
Mechanical - shaking coins	-3.0	0.7777777777777778	0.7078892668178383	0.024790431103986266				human	3
Mechanical - shaking coins	-3.0	0.75	0.7078892668178383	0.024790431103986266				human	4
Mechanical - shaking coins	-3.0	0.75	0.7078892668178383	0.024790431103986266				human	5
Mechanical - shaking coins	-3.0	0.8888888888888888	0.7078892668178383	0.024790431103986266				human	6
Mechanical - shaking coins	-3.0	0.6	0.7078892668178383	0.024790431103986266				human	7
Mechanical - shaking coins	-3.0	0.7777777777777778	0.7078892668178383	0.024790431103986266				human	8
Mechanical - shaking coins	-3.0	0.8571428571428571	0.7078892668178383	0.024790431103986266				human	9
Mechanical - shaking coins	-3.0	0.5555555555555556	0.7078892668178383	0.024790431103986266				human	10
Mechanical - shaking coins	-3.0	0.8	0.7078892668178383	0.024790431103986266				human	11
Mechanical - shaking coins	-3.0	0.4444444444444444	0.7078892668178383	0.024790431103986266				human	12
Mechanical - shaking coins	-3.0	0.5555555555555556	0.7078892668178383	0.024790431103986266				human	13
Mechanical - shaking coins	-3.0	0.7777777777777778	0.7078892668178383	0.024790431103986266				human	14
Mechanical - shaking coins	-3.0	0.7142857142857143	0.7078892668178383	0.024790431103986266				human	15
Mechanical - shaking coins	-3.0	0.4444444444444444	0.7078892668178383	0.024790431103986266				human	16
Mechanical - shaking coins	-3.0	0.7777777777777778	0.7078892668178383	0.024790431103986266				human	17
Mechanical - shaking coins	-3.0	0.8888888888888888	0.7078892668178383	0.024790431103986266				human	18
Mechanical - shaking coins	-3.0	0.4444444444444444	0.7078892668178383	0.024790431103986266				human	19
Mechanical - shaking coins	-3.0	0.5555555555555556	0.7078892668178383	0.024790431103986266				human	20
Mechanical - shaking coins	-3.0	0.7777777777777778	0.7078892668178383	0.024790431103986266				human	21
Mechanical - shaking coins	-3.0	0.8888888888888888	0.7078892668178383	0.024790431103986266				human	22
Mechanical - shaking coins	-3.0	0.6666666666666666	0.7078892668178383	0.024790431103986266				human	23
Mechanical - shaking coins	-3.0	1.0	0.7078892668178383	0.024790431103986266				human	24
Mechanical - shaking coins	-3.0	0.8333333333333334	0.7078892668178383	0.024790431103986266				human	25
Mechanical - shaking coins	-3.0	0.75	0.7078892668178383	0.024790431103986266				human	26
Mechanical - shaking coins	-3.0	0.6666666666666666	0.7078892668178383	0.024790431103986266				human	27
Mechanical - shaking coins	-3.0	0.4444444444444444	0.7078892668178383	0.024790431103986266				human	28
Mechanical - shaking coins	-3.0	0.3333333333333333	0.7078892668178383	0.024790431103986266				human	29
Mechanical - shaking coins	-3.0	1.0	0.7078892668178383	0.024790431103986266				human	30
Mechanical - shaking coins	-3.0	0.6666666666666666	0.7078892668178383	0.024790431103986266				human	31
Mechanical - shaking coins	-3.0	0.6666666666666666	0.7078892668178383	0.024790431103986266				human	32
Mechanical - shaking coins	-3.0	0.7777777777777778	0.7078892668178383	0.024790431103986266				human	33
Mechanical - shaking coins	-3.0	0.6666666666666666	0.7078892668178383	0.024790431103986266				human	34
Mechanical - shaking coins	-3.0	0.7777777777777778	0.7078892668178383	0.024790431103986266				human	35
Mechanical - shaking coins	-3.0	0.7777777777777778	0.7078892668178383	0.024790431103986266				human	36
Mechanical - shaking coins	-3.0	0.4444444444444444	0.7078892668178383	0.024790431103986266				human	37
Mechanical - shaking coins	-3.0	0.6666666666666666	0.7078892668178383	0.024790431103986266				human	38
Mechanical - shaking coins	-3.0	0.6666666666666666	0.7078892668178383	0.024790431103986266				human	39
Mechanical - shaking coins	-3.0	0.75	0.7078892668178383	0.024790431103986266				human	40
Mechanical - shaking coins	-3.0	0.625	0.7078892668178383	0.024790431103986266				human	41
Military jet engine	-3.0	0.2222222222222222	0.3856620718462824	0.030860202445719048				human	0
Military jet engine	-3.0	0.4444444444444444	0.3856620718462824	0.030860202445719048				human	1
Military jet engine	-3.0	0.5555555555555556	0.3856620718462824	0.030860202445719048				human	2
Military jet engine	-3.0	0.125	0.3856620718462824	0.030860202445719048				human	3
Military jet engine	-3.0	0.375	0.3856620718462824	0.030860202445719048				human	4
Military jet engine	-3.0	0.6666666666666666	0.3856620718462824	0.030860202445719048				human	5
Military jet engine	-3.0	0.3333333333333333	0.3856620718462824	0.030860202445719048				human	6
Military jet engine	-3.0	0.3333333333333333	0.3856620718462824	0.030860202445719048				human	7
Military jet engine	-3.0	0.4	0.3856620718462824	0.030860202445719048				human	8
Military jet engine	-3.0	0.2222222222222222	0.3856620718462824	0.030860202445719048				human	9
Military jet engine	-3.0	0.1111111111111111	0.3856620718462824	0.030860202445719048				human	10
Military jet engine	-3.0	0.375	0.3856620718462824	0.030860202445719048				human	11
Military jet engine	-3.0	0.2857142857142857	0.3856620718462824	0.030860202445719048				human	12
Military jet engine	-3.0	0.3333333333333333	0.3856620718462824	0.030860202445719048				human	13
Military jet engine	-3.0	0.7777777777777778	0.3856620718462824	0.030860202445719048				human	14
Military jet engine	-3.0	0.5555555555555556	0.3856620718462824	0.030860202445719048				human	15
Military jet engine	-3.0	0.5	0.3856620718462824	0.030860202445719048				human	16
Military jet engine	-3.0	0.6666666666666666	0.3856620718462824	0.030860202445719048				human	17
Military jet engine	-3.0	0.0	0.3856620718462824	0.030860202445719048				human	18
Military jet engine	-3.0	0.625	0.3856620718462824	0.030860202445719048				human	19
Military jet engine	-3.0	0.375	0.3856620718462824	0.030860202445719048				human	20
Military jet engine	-3.0	0.5555555555555556	0.3856620718462824	0.030860202445719048				human	21
Military jet engine	-3.0	0.375	0.3856620718462824	0.030860202445719048				human	22
Military jet engine	-3.0	0.6666666666666666	0.3856620718462824	0.030860202445719048				human	23
Military jet engine	-3.0	0.1111111111111111	0.3856620718462824	0.030860202445719048				human	24
Military jet engine	-3.0	0.3333333333333333	0.3856620718462824	0.030860202445719048				human	25
Military jet engine	-3.0	0.2222222222222222	0.3856620718462824	0.030860202445719048				human	26
Military jet engine	-3.0	0.2222222222222222	0.3856620718462824	0.030860202445719048				human	27
Military jet engine	-3.0	0.1111111111111111	0.3856620718462824	0.030860202445719048				human	28
Military jet engine	-3.0	0.3333333333333333	0.3856620718462824	0.030860202445719048				human	29
Military jet engine	-3.0	0.4444444444444444	0.3856620718462824	0.030860202445719048				human	30
Military jet engine	-3.0	0.4444444444444444	0.3856620718462824	0.030860202445719048				human	31
Military jet engine	-3.0	0.75	0.3856620718462824	0.030860202445719048				human	32
Military jet engine	-3.0	0.5555555555555556	0.3856620718462824	0.030860202445719048				human	33
Military jet engine	-3.0	0.4	0.3856620718462824	0.030860202445719048				human	34
Military jet engine	-3.0	0.2222222222222222	0.3856620718462824	0.030860202445719048				human	35
Military jet engine	-3.0	0.375	0.3856620718462824	0.030860202445719048				human	36
Military jet engine	-3.0	0.25	0.3856620718462824	0.030860202445719048				human	37
People clapping (theater)	-3.0	0.6666666666666666	0.4813888888888889	0.03134300026667835				human	0
People clapping (theater)	-3.0	0.5	0.4813888888888889	0.03134300026667835				human	1
People clapping (theater)	-3.0	0.6666666666666666	0.4813888888888889	0.03134300026667835				human	2
People clapping (theater)	-3.0	0.3333333333333333	0.4813888888888889	0.03134300026667835				human	3
People clapping (theater)	-3.0	0.3333333333333333	0.4813888888888889	0.03134300026667835				human	4
People clapping (theater)	-3.0	0.5555555555555556	0.4813888888888889	0.03134300026667835				human	5
People clapping (theater)	-3.0	0.5555555555555556	0.4813888888888889	0.03134300026667835				human	6
People clapping (theater)	-3.0	0.7777777777777778	0.4813888888888889	0.03134300026667835				human	7
People clapping (theater)	-3.0	0.8	0.4813888888888889	0.03134300026667835				human	8
People clapping (theater)	-3.0	0.6666666666666666	0.4813888888888889	0.03134300026667835				human	9
People clapping (theater)	-3.0	0.7777777777777778	0.4813888888888889	0.03134300026667835				human	10
People clapping (theater)	-3.0	0.4444444444444444	0.4813888888888889	0.03134300026667835				human	11
People clapping (theater)	-3.0	0.625	0.4813888888888889	0.03134300026667835				human	12
People clapping (theater)	-3.0	0.5	0.4813888888888889	0.03134300026667835				human	13
People clapping (theater)	-3.0	0.3333333333333333	0.4813888888888889	0.03134300026667835				human	14
People clapping (theater)	-3.0	0.5555555555555556	0.4813888888888889	0.03134300026667835				human	15
People clapping (theater)	-3.0	0.5555555555555556	0.4813888888888889	0.03134300026667835				human	16
People clapping (theater)	-3.0	0.5555555555555556	0.4813888888888889	0.03134300026667835				human	17
People clapping (theater)	-3.0	0.3333333333333333	0.4813888888888889	0.03134300026667835				human	18
People clapping (theater)	-3.0	0.5	0.4813888888888889	0.03134300026667835				human	19
People clapping (theater)	-3.0	0.375	0.4813888888888889	0.03134300026667835				human	20
People clapping (theater)	-3.0	0.4444444444444444	0.4813888888888889	0.03134300026667835				human	21
People clapping (theater)	-3.0	0.4	0.4813888888888889	0.03134300026667835				human	22
People clapping (theater)	-3.0	0.1666666666666666	0.4813888888888889	0.03134300026667835				human	23
People clapping (theater)	-3.0	0.2222222222222222	0.4813888888888889	0.03134300026667835				human	24
People clapping (theater)	-3.0	0.7777777777777778	0.4813888888888889	0.03134300026667835				human	25
People clapping (theater)	-3.0	0.4444444444444444	0.4813888888888889	0.03134300026667835				human	26
People clapping (theater)	-3.0	0.5555555555555556	0.4813888888888889	0.03134300026667835				human	27
People clapping (theater)	-3.0	0.1111111111111111	0.4813888888888889	0.03134300026667835				human	28
People clapping (theater)	-3.0	0.5555555555555556	0.4813888888888889	0.03134300026667835				human	29
People clapping (theater)	-3.0	0.8888888888888888	0.4813888888888889	0.03134300026667835				human	30
People clapping (theater)	-3.0	0.5555555555555556	0.4813888888888889	0.03134300026667835				human	31
People clapping (theater)	-3.0	0.4444444444444444	0.4813888888888889	0.03134300026667835				human	32
People clapping (theater)	-3.0	0.3333333333333333	0.4813888888888889	0.03134300026667835				human	33
People clapping (theater)	-3.0	0.3333333333333333	0.4813888888888889	0.03134300026667835				human	34
People clapping (theater)	-3.0	0.25	0.4813888888888889	0.03134300026667835				human	35
People clapping (theater)	-3.0	0.4444444444444444	0.4813888888888889	0.03134300026667835				human	36
People clapping (theater)	-3.0	0.6666666666666666	0.4813888888888889	0.03134300026667835				human	37
People clapping (theater)	-3.0	0.25	0.4813888888888889	0.03134300026667835				human	38
People clapping (theater)	-3.0	0.0	0.4813888888888889	0.03134300026667835				human	39
People clapping (crowd)	-3.0	0.2222222222222222	0.4319444444444444	0.030450079817130882				human	0
People clapping (crowd)	-3.0	0.4444444444444444	0.4319444444444444	0.030450079817130882				human	1
People clapping (crowd)	-3.0	0.4444444444444444	0.4319444444444444	0.030450079817130882				human	2
People clapping (crowd)	-3.0	0.2222222222222222	0.4319444444444444	0.030450079817130882				human	3
People clapping (crowd)	-3.0	0.6666666666666666	0.4319444444444444	0.030450079817130882				human	4
People clapping (crowd)	-3.0	0.5	0.4319444444444444	0.030450079817130882				human	5
People clapping (crowd)	-3.0	0.2222222222222222	0.4319444444444444	0.030450079817130882				human	6
People clapping (crowd)	-3.0	0.5	0.4319444444444444	0.030450079817130882				human	7
People clapping (crowd)	-3.0	0.3333333333333333	0.4319444444444444	0.030450079817130882				human	8
People clapping (crowd)	-3.0	0.6	0.4319444444444444	0.030450079817130882				human	9
People clapping (crowd)	-3.0	0.6666666666666666	0.4319444444444444	0.030450079817130882				human	10
People clapping (crowd)	-3.0	0.25	0.4319444444444444	0.030450079817130882				human	11
People clapping (crowd)	-3.0	0.6666666666666666	0.4319444444444444	0.030450079817130882				human	12
People clapping (crowd)	-3.0	0.625	0.4319444444444444	0.030450079817130882				human	13
People clapping (crowd)	-3.0	0.5	0.4319444444444444	0.030450079817130882				human	14
People clapping (crowd)	-3.0	0.7777777777777778	0.4319444444444444	0.030450079817130882				human	15
People clapping (crowd)	-3.0	0.3333333333333333	0.4319444444444444	0.030450079817130882				human	16
People clapping (crowd)	-3.0	0.625	0.4319444444444444	0.030450079817130882				human	17
People clapping (crowd)	-3.0	0.6666666666666666	0.4319444444444444	0.030450079817130882				human	18
People clapping (crowd)	-3.0	0.5555555555555556	0.4319444444444444	0.030450079817130882				human	19
People clapping (crowd)	-3.0	0.6666666666666666	0.4319444444444444	0.030450079817130882				human	20
People clapping (crowd)	-3.0	0.4	0.4319444444444444	0.030450079817130882				human	21
People clapping (crowd)	-3.0	0.5	0.4319444444444444	0.030450079817130882				human	22
People clapping (crowd)	-3.0	0.125	0.4319444444444444	0.030450079817130882				human	23
People clapping (crowd)	-3.0	0.375	0.4319444444444444	0.030450079817130882				human	24
People clapping (crowd)	-3.0	0.5	0.4319444444444444	0.030450079817130882				human	25
People clapping (crowd)	-3.0	0.625	0.4319444444444444	0.030450079817130882				human	26
People clapping (crowd)	-3.0	0.2222222222222222	0.4319444444444444	0.030450079817130882				human	27
People clapping (crowd)	-3.0	0.5	0.4319444444444444	0.030450079817130882				human	28
People clapping (crowd)	-3.0	0.4444444444444444	0.4319444444444444	0.030450079817130882				human	29
People clapping (crowd)	-3.0	0.3333333333333333	0.4319444444444444	0.030450079817130882				human	30
People clapping (crowd)	-3.0	0.375	0.4319444444444444	0.030450079817130882				human	31
People clapping (crowd)	-3.0	0.5555555555555556	0.4319444444444444	0.030450079817130882				human	32
People clapping (crowd)	-3.0	0.125	0.4319444444444444	0.030450079817130882				human	33
People clapping (crowd)	-3.0	0.2222222222222222	0.4319444444444444	0.030450079817130882				human	34
People clapping (crowd)	-3.0	0.2222222222222222	0.4319444444444444	0.030450079817130882				human	35
People clapping (crowd)	-3.0	0.0	0.4319444444444444	0.030450079817130882				human	36
People clapping (crowd)	-3.0	0.4	0.4319444444444444	0.030450079817130882				human	37
Rain sounds in a car	-3.0	0.3333333333333333	0.3591676841676842	0.029256858374290286				human	0
Rain sounds in a car	-3.0	0.25	0.3591676841676842	0.029256858374290286				human	1
Rain sounds in a car	-3.0	0.3333333333333333	0.3591676841676842	0.029256858374290286				human	2
Rain sounds in a car	-3.0	0.5555555555555556	0.3591676841676842	0.029256858374290286				human	3
Rain sounds in a car	-3.0	0.3333333333333333	0.3591676841676842	0.029256858374290286				human	4
Rain sounds in a car	-3.0	0.375	0.3591676841676842	0.029256858374290286				human	5
Rain sounds in a car	-3.0	0.625	0.3591676841676842	0.029256858374290286				human	6
Rain sounds in a car	-3.0	0.2	0.3591676841676842	0.029256858374290286				human	7
Rain sounds in a car	-3.0	0.4444444444444444	0.3591676841676842	0.029256858374290286				human	8
Rain sounds in a car	-3.0	0.3333333333333333	0.3591676841676842	0.029256858374290286				human	9
Rain sounds in a car	-3.0	0.3333333333333333	0.3591676841676842	0.029256858374290286				human	10
Rain sounds in a car	-3.0	0.1111111111111111	0.3591676841676842	0.029256858374290286				human	11
Rain sounds in a car	-3.0	0.5555555555555556	0.3591676841676842	0.029256858374290286				human	12
Rain sounds in a car	-3.0	0.5714285714285714	0.3591676841676842	0.029256858374290286				human	13
Rain sounds in a car	-3.0	0.1111111111111111	0.3591676841676842	0.029256858374290286				human	14
Rain sounds in a car	-3.0	0.5555555555555556	0.3591676841676842	0.029256858374290286				human	15
Rain sounds in a car	-3.0	0.5	0.3591676841676842	0.029256858374290286				human	16
Rain sounds in a car	-3.0	0.3333333333333333	0.3591676841676842	0.029256858374290286				human	17
Rain sounds in a car	-3.0	0.5555555555555556	0.3591676841676842	0.029256858374290286				human	18
Rain sounds in a car	-3.0	0.375	0.3591676841676842	0.029256858374290286				human	19
Rain sounds in a car	-3.0	0.0	0.3591676841676842	0.029256858374290286				human	20
Rain sounds in a car	-3.0	0.375	0.3591676841676842	0.029256858374290286				human	21
Rain sounds in a car	-3.0	0.0	0.3591676841676842	0.029256858374290286				human	22
Rain sounds in a car	-3.0	0.1111111111111111	0.3591676841676842	0.029256858374290286				human	23
Rain sounds in a car	-3.0	0.375	0.3591676841676842	0.029256858374290286				human	24
Rain sounds in a car	-3.0	0.3333333333333333	0.3591676841676842	0.029256858374290286				human	25
Rain sounds in a car	-3.0	0.3333333333333333	0.3591676841676842	0.029256858374290286				human	26
Rain sounds in a car	-3.0	0.4444444444444444	0.3591676841676842	0.029256858374290286				human	27
Rain sounds in a car	-3.0	0.1111111111111111	0.3591676841676842	0.029256858374290286				human	28
Rain sounds in a car	-3.0	0.25	0.3591676841676842	0.029256858374290286				human	29
Rain sounds in a car	-3.0	0.5555555555555556	0.3591676841676842	0.029256858374290286				human	30
Rain sounds in a car	-3.0	0.1111111111111111	0.3591676841676842	0.029256858374290286				human	31
Rain sounds in a car	-3.0	0.5555555555555556	0.3591676841676842	0.029256858374290286				human	32
Rain sounds in a car	-3.0	0.6666666666666666	0.3591676841676842	0.029256858374290286				human	33
Rain sounds in a car	-3.0	0.4444444444444444	0.3591676841676842	0.029256858374290286				human	34
Rain sounds in a car	-3.0	0.1111111111111111	0.3591676841676842	0.029256858374290286				human	35
Rain sounds in a car	-3.0	0.4444444444444444	0.3591676841676842	0.029256858374290286				human	36
Rain sounds in a car	-3.0	0.3333333333333333	0.3591676841676842	0.029256858374290286				human	37
Rain sounds in a car	-3.0	0.6666666666666666	0.3591676841676842	0.029256858374290286				human	38
Slot machine	-3.0	0.375	0.329484126984127	0.020652685990849063				human	0
Slot machine	-3.0	0.2857142857142857	0.329484126984127	0.020652685990849063				human	1
Slot machine	-3.0	0.2222222222222222	0.329484126984127	0.020652685990849063				human	2
Slot machine	-3.0	0.2222222222222222	0.329484126984127	0.020652685990849063				human	3
Slot machine	-3.0	0.1111111111111111	0.329484126984127	0.020652685990849063				human	4
Slot machine	-3.0	0.3333333333333333	0.329484126984127	0.020652685990849063				human	5
Slot machine	-3.0	0.3333333333333333	0.329484126984127	0.020652685990849063				human	6
Slot machine	-3.0	0.4	0.329484126984127	0.020652685990849063				human	7
Slot machine	-3.0	0.4444444444444444	0.329484126984127	0.020652685990849063				human	8
Slot machine	-3.0	0.2857142857142857	0.329484126984127	0.020652685990849063				human	9
Slot machine	-3.0	0.2222222222222222	0.329484126984127	0.020652685990849063				human	10
Slot machine	-3.0	0.0	0.329484126984127	0.020652685990849063				human	11
Slot machine	-3.0	0.0	0.329484126984127	0.020652685990849063				human	12
Slot machine	-3.0	0.4444444444444444	0.329484126984127	0.020652685990849063				human	13
Slot machine	-3.0	0.5555555555555556	0.329484126984127	0.020652685990849063				human	14
Slot machine	-3.0	0.3333333333333333	0.329484126984127	0.020652685990849063				human	15
Slot machine	-3.0	0.3333333333333333	0.329484126984127	0.020652685990849063				human	16
Slot machine	-3.0	0.25	0.329484126984127	0.020652685990849063				human	17
Slot machine	-3.0	0.3333333333333333	0.329484126984127	0.020652685990849063				human	18
Slot machine	-3.0	0.3333333333333333	0.329484126984127	0.020652685990849063				human	19
Slot machine	-3.0	0.3333333333333333	0.329484126984127	0.020652685990849063				human	20
Slot machine	-3.0	0.3333333333333333	0.329484126984127	0.020652685990849063				human	21
Slot machine	-3.0	0.2857142857142857	0.329484126984127	0.020652685990849063				human	22
Slot machine	-3.0	0.2	0.329484126984127	0.020652685990849063				human	23
Slot machine	-3.0	0.5	0.329484126984127	0.020652685990849063				human	24
Slot machine	-3.0	0.3333333333333333	0.329484126984127	0.020652685990849063				human	25
Slot machine	-3.0	0.2222222222222222	0.329484126984127	0.020652685990849063				human	26
Slot machine	-3.0	0.3333333333333333	0.329484126984127	0.020652685990849063				human	27
Slot machine	-3.0	0.5555555555555556	0.329484126984127	0.020652685990849063				human	28
Slot machine	-3.0	0.4444444444444444	0.329484126984127	0.020652685990849063				human	29
Slot machine	-3.0	0.5	0.329484126984127	0.020652685990849063				human	30
Slot machine	-3.0	0.5	0.329484126984127	0.020652685990849063				human	31
Slot machine	-3.0	0.3333333333333333	0.329484126984127	0.020652685990849063				human	32
Slot machine	-3.0	0.4444444444444444	0.329484126984127	0.020652685990849063				human	33
Slot machine	-3.0	0.4444444444444444	0.329484126984127	0.020652685990849063				human	34
Slot machine	-3.0	0.375	0.329484126984127	0.020652685990849063				human	35
Slot machine	-3.0	0.3333333333333333	0.329484126984127	0.020652685990849063				human	36
Slot machine	-3.0	0.3333333333333333	0.329484126984127	0.020652685990849063				human	37
Slot machine	-3.0	0.4444444444444444	0.329484126984127	0.020652685990849063				human	38
Slot machine	-3.0	0.1111111111111111	0.329484126984127	0.020652685990849063				human	39
Summer night insects	-3.0	0.625	0.6895706145706146	0.029547003656841056				human	0
Summer night insects	-3.0	0.8571428571428571	0.6895706145706146	0.029547003656841056				human	1
Summer night insects	-3.0	0.5	0.6895706145706146	0.029547003656841056				human	2
Summer night insects	-3.0	0.6666666666666666	0.6895706145706146	0.029547003656841056				human	3
Summer night insects	-3.0	0.4444444444444444	0.6895706145706146	0.029547003656841056				human	4
Summer night insects	-3.0	0.6666666666666666	0.6895706145706146	0.029547003656841056				human	5
Summer night insects	-3.0	0.6666666666666666	0.6895706145706146	0.029547003656841056				human	6
Summer night insects	-3.0	0.8333333333333334	0.6895706145706146	0.029547003656841056				human	7
Summer night insects	-3.0	0.4444444444444444	0.6895706145706146	0.029547003656841056				human	8
Summer night insects	-3.0	0.7777777777777778	0.6895706145706146	0.029547003656841056				human	9
Summer night insects	-3.0	0.8	0.6895706145706146	0.029547003656841056				human	10
Summer night insects	-3.0	0.4444444444444444	0.6895706145706146	0.029547003656841056				human	11
Summer night insects	-3.0	0.625	0.6895706145706146	0.029547003656841056				human	12
Summer night insects	-3.0	0.5555555555555556	0.6895706145706146	0.029547003656841056				human	13
Summer night insects	-3.0	0.75	0.6895706145706146	0.029547003656841056				human	14
Summer night insects	-3.0	0.6666666666666666	0.6895706145706146	0.029547003656841056				human	15
Summer night insects	-3.0	0.8888888888888888	0.6895706145706146	0.029547003656841056				human	16
Summer night insects	-3.0	1.0	0.6895706145706146	0.029547003656841056				human	17
Summer night insects	-3.0	0.875	0.6895706145706146	0.029547003656841056				human	18
Summer night insects	-3.0	0.6666666666666666	0.6895706145706146	0.029547003656841056				human	19
Summer night insects	-3.0	0.6666666666666666	0.6895706145706146	0.029547003656841056				human	20
Summer night insects	-3.0	0.5555555555555556	0.6895706145706146	0.029547003656841056				human	21
Summer night insects	-3.0	0.75	0.6895706145706146	0.029547003656841056				human	22
Summer night insects	-3.0	0.2222222222222222	0.6895706145706146	0.029547003656841056				human	23
Summer night insects	-3.0	0.6666666666666666	0.6895706145706146	0.029547003656841056				human	24
Summer night insects	-3.0	0.7777777777777778	0.6895706145706146	0.029547003656841056				human	25
Summer night insects	-3.0	1.0	0.6895706145706146	0.029547003656841056				human	26
Summer night insects	-3.0	0.8888888888888888	0.6895706145706146	0.029547003656841056				human	27
Summer night insects	-3.0	0.875	0.6895706145706146	0.029547003656841056				human	28
Summer night insects	-3.0	0.8888888888888888	0.6895706145706146	0.029547003656841056				human	29
Summer night insects	-3.0	0.625	0.6895706145706146	0.029547003656841056				human	30
Summer night insects	-3.0	0.6666666666666666	0.6895706145706146	0.029547003656841056				human	31
Summer night insects	-3.0	0.3333333333333333	0.6895706145706146	0.029547003656841056				human	32
Summer night insects	-3.0	0.8888888888888888	0.6895706145706146	0.029547003656841056				human	33
Summer night insects	-3.0	0.5555555555555556	0.6895706145706146	0.029547003656841056				human	34
Summer night insects	-3.0	0.6666666666666666	0.6895706145706146	0.029547003656841056				human	35
Summer night insects	-3.0	0.6666666666666666	0.6895706145706146	0.029547003656841056				human	36
Summer night insects	-3.0	0.4444444444444444	0.6895706145706146	0.029547003656841056				human	37
Summer night insects	-3.0	1.0	0.6895706145706146	0.029547003656841056				human	38
Typing	-3.0	0.75	0.5424414210128495	0.02345287826416103				human	0
Typing	-3.0	0.625	0.5424414210128495	0.02345287826416103				human	1
Typing	-3.0	0.8888888888888888	0.5424414210128495	0.02345287826416103				human	2
Typing	-3.0	0.4444444444444444	0.5424414210128495	0.02345287826416103				human	3
Typing	-3.0	0.625	0.5424414210128495	0.02345287826416103				human	4
Typing	-3.0	0.8888888888888888	0.5424414210128495	0.02345287826416103				human	5
Typing	-3.0	0.5	0.5424414210128495	0.02345287826416103				human	6
Typing	-3.0	0.5	0.5424414210128495	0.02345287826416103				human	7
Typing	-3.0	0.4444444444444444	0.5424414210128495	0.02345287826416103				human	8
Typing	-3.0	0.375	0.5424414210128495	0.02345287826416103				human	9
Typing	-3.0	0.6666666666666666	0.5424414210128495	0.02345287826416103				human	10
Typing	-3.0	0.6	0.5424414210128495	0.02345287826416103				human	11
Typing	-3.0	0.6666666666666666	0.5424414210128495	0.02345287826416103				human	12
Typing	-3.0	0.6666666666666666	0.5424414210128495	0.02345287826416103				human	13
Typing	-3.0	0.4444444444444444	0.5424414210128495	0.02345287826416103				human	14
Typing	-3.0	0.4444444444444444	0.5424414210128495	0.02345287826416103				human	15
Typing	-3.0	0.8888888888888888	0.5424414210128495	0.02345287826416103				human	16
Typing	-3.0	0.3333333333333333	0.5424414210128495	0.02345287826416103				human	17
Typing	-3.0	0.4444444444444444	0.5424414210128495	0.02345287826416103				human	18
Typing	-3.0	0.4444444444444444	0.5424414210128495	0.02345287826416103				human	19
Typing	-3.0	0.4444444444444444	0.5424414210128495	0.02345287826416103				human	20
Typing	-3.0	0.4444444444444444	0.5424414210128495	0.02345287826416103				human	21
Typing	-3.0	0.4444444444444444	0.5424414210128495	0.02345287826416103				human	22
Typing	-3.0	0.5714285714285714	0.5424414210128495	0.02345287826416103				human	23
Typing	-3.0	0.2222222222222222	0.5424414210128495	0.02345287826416103				human	24
Typing	-3.0	0.5555555555555556	0.5424414210128495	0.02345287826416103				human	25
Typing	-3.0	0.5	0.5424414210128495	0.02345287826416103				human	26
Typing	-3.0	0.5	0.5424414210128495	0.02345287826416103				human	27
Typing	-3.0	0.625	0.5424414210128495	0.02345287826416103				human	28
Typing	-3.0	0.3333333333333333	0.5424414210128495	0.02345287826416103				human	29
Typing	-3.0	0.5555555555555556	0.5424414210128495	0.02345287826416103				human	30
Typing	-3.0	0.7777777777777778	0.5424414210128495	0.02345287826416103				human	31
Typing	-3.0	0.4444444444444444	0.5424414210128495	0.02345287826416103				human	32
Typing	-3.0	0.6666666666666666	0.5424414210128495	0.02345287826416103				human	33
Typing	-3.0	0.6666666666666666	0.5424414210128495	0.02345287826416103				human	34
Typing	-3.0	0.5555555555555556	0.5424414210128495	0.02345287826416103				human	35
Typing	-3.0	0.5	0.5424414210128495	0.02345287826416103				human	36
Typing	-3.0	0.5555555555555556	0.5424414210128495	0.02345287826416103				human	37
Typing	-3.0	0.5555555555555556	0.5424414210128495	0.02345287826416103				human	38
Typing	-3.0	0.4444444444444444	0.5424414210128495	0.02345287826416103				human	39
Typing	-3.0	0.4444444444444444	0.5424414210128495	0.02345287826416103				human	40
Typing	-3.0	0.3333333333333333	0.5424414210128495	0.02345287826416103				human	41
Thunder and rain	-3.0	0.7777777777777778	0.6052401302401302	0.027221304236776753				human	0
Thunder and rain	-3.0	0.6666666666666666	0.6052401302401302	0.027221304236776753				human	1
Thunder and rain	-3.0	0.6666666666666666	0.6052401302401302	0.027221304236776753				human	2
Thunder and rain	-3.0	0.5	0.6052401302401302	0.027221304236776753				human	3
Thunder and rain	-3.0	0.6666666666666666	0.6052401302401302	0.027221304236776753				human	4
Thunder and rain	-3.0	0.8888888888888888	0.6052401302401302	0.027221304236776753				human	5
Thunder and rain	-3.0	0.5555555555555556	0.6052401302401302	0.027221304236776753				human	6
Thunder and rain	-3.0	0.25	0.6052401302401302	0.027221304236776753				human	7
Thunder and rain	-3.0	0.5	0.6052401302401302	0.027221304236776753				human	8
Thunder and rain	-3.0	0.375	0.6052401302401302	0.027221304236776753				human	9
Thunder and rain	-3.0	0.2222222222222222	0.6052401302401302	0.027221304236776753				human	10
Thunder and rain	-3.0	0.7777777777777778	0.6052401302401302	0.027221304236776753				human	11
Thunder and rain	-3.0	0.4444444444444444	0.6052401302401302	0.027221304236776753				human	12
Thunder and rain	-3.0	0.75	0.6052401302401302	0.027221304236776753				human	13
Thunder and rain	-3.0	0.4444444444444444	0.6052401302401302	0.027221304236776753				human	14
Thunder and rain	-3.0	0.6666666666666666	0.6052401302401302	0.027221304236776753				human	15
Thunder and rain	-3.0	0.7777777777777778	0.6052401302401302	0.027221304236776753				human	16
Thunder and rain	-3.0	0.5	0.6052401302401302	0.027221304236776753				human	17
Thunder and rain	-3.0	0.6666666666666666	0.6052401302401302	0.027221304236776753				human	18
Thunder and rain	-3.0	0.5555555555555556	0.6052401302401302	0.027221304236776753				human	19
Thunder and rain	-3.0	0.5555555555555556	0.6052401302401302	0.027221304236776753				human	20
Thunder and rain	-3.0	0.5555555555555556	0.6052401302401302	0.027221304236776753				human	21
Thunder and rain	-3.0	0.8571428571428571	0.6052401302401302	0.027221304236776753				human	22
Thunder and rain	-3.0	0.7777777777777778	0.6052401302401302	0.027221304236776753				human	23
Thunder and rain	-3.0	1.0	0.6052401302401302	0.027221304236776753				human	24
Thunder and rain	-3.0	0.6666666666666666	0.6052401302401302	0.027221304236776753				human	25
Thunder and rain	-3.0	0.5555555555555556	0.6052401302401302	0.027221304236776753				human	26
Thunder and rain	-3.0	0.6666666666666666	0.6052401302401302	0.027221304236776753				human	27
Thunder and rain	-3.0	0.6666666666666666	0.6052401302401302	0.027221304236776753				human	28
Thunder and rain	-3.0	0.75	0.6052401302401302	0.027221304236776753				human	29
Thunder and rain	-3.0	0.6666666666666666	0.6052401302401302	0.027221304236776753				human	30
Thunder and rain	-3.0	0.5555555555555556	0.6052401302401302	0.027221304236776753				human	31
Thunder and rain	-3.0	0.25	0.6052401302401302	0.027221304236776753				human	32
Thunder and rain	-3.0	0.5555555555555556	0.6052401302401302	0.027221304236776753				human	33
Thunder and rain	-3.0	0.625	0.6052401302401302	0.027221304236776753				human	34
Thunder and rain	-3.0	0.4	0.6052401302401302	0.027221304236776753				human	35
Thunder and rain	-3.0	0.6666666666666666	0.6052401302401302	0.027221304236776753				human	36
Thunder and rain	-3.0	0.625	0.6052401302401302	0.027221304236776753				human	37
Thunder and rain	-3.0	0.5555555555555556	0.6052401302401302	0.027221304236776753				human	38
Water (bathroom sink)	-3.0	0.4444444444444444	0.3893055555555555	0.02464281679505832				human	0
Water (bathroom sink)	-3.0	0.375	0.3893055555555555	0.02464281679505832				human	1
Water (bathroom sink)	-3.0	0.3333333333333333	0.3893055555555555	0.02464281679505832				human	2
Water (bathroom sink)	-3.0	0.5555555555555556	0.3893055555555555	0.02464281679505832				human	3
Water (bathroom sink)	-3.0	0.25	0.3893055555555555	0.02464281679505832				human	4
Water (bathroom sink)	-3.0	0.3333333333333333	0.3893055555555555	0.02464281679505832				human	5
Water (bathroom sink)	-3.0	0.3333333333333333	0.3893055555555555	0.02464281679505832				human	6
Water (bathroom sink)	-3.0	0.6666666666666666	0.3893055555555555	0.02464281679505832				human	7
Water (bathroom sink)	-3.0	0.1111111111111111	0.3893055555555555	0.02464281679505832				human	8
Water (bathroom sink)	-3.0	0.2222222222222222	0.3893055555555555	0.02464281679505832				human	9
Water (bathroom sink)	-3.0	0.125	0.3893055555555555	0.02464281679505832				human	10
Water (bathroom sink)	-3.0	0.4444444444444444	0.3893055555555555	0.02464281679505832				human	11
Water (bathroom sink)	-3.0	0.25	0.3893055555555555	0.02464281679505832				human	12
Water (bathroom sink)	-3.0	0.3333333333333333	0.3893055555555555	0.02464281679505832				human	13
Water (bathroom sink)	-3.0	0.4444444444444444	0.3893055555555555	0.02464281679505832				human	14
Water (bathroom sink)	-3.0	0.7777777777777778	0.3893055555555555	0.02464281679505832				human	15
Water (bathroom sink)	-3.0	0.1111111111111111	0.3893055555555555	0.02464281679505832				human	16
Water (bathroom sink)	-3.0	0.4444444444444444	0.3893055555555555	0.02464281679505832				human	17
Water (bathroom sink)	-3.0	0.3333333333333333	0.3893055555555555	0.02464281679505832				human	18
Water (bathroom sink)	-3.0	0.3333333333333333	0.3893055555555555	0.02464281679505832				human	19
Water (bathroom sink)	-3.0	0.5555555555555556	0.3893055555555555	0.02464281679505832				human	20
Water (bathroom sink)	-3.0	0.5	0.3893055555555555	0.02464281679505832				human	21
Water (bathroom sink)	-3.0	0.5	0.3893055555555555	0.02464281679505832				human	22
Water (bathroom sink)	-3.0	0.6	0.3893055555555555	0.02464281679505832				human	23
Water (bathroom sink)	-3.0	0.25	0.3893055555555555	0.02464281679505832				human	24
Water (bathroom sink)	-3.0	0.5	0.3893055555555555	0.02464281679505832				human	25
Water (bathroom sink)	-3.0	0.625	0.3893055555555555	0.02464281679505832				human	26
Water (bathroom sink)	-3.0	0.4444444444444444	0.3893055555555555	0.02464281679505832				human	27
Water (bathroom sink)	-3.0	0.5555555555555556	0.3893055555555555	0.02464281679505832				human	28
Water (bathroom sink)	-3.0	0.3333333333333333	0.3893055555555555	0.02464281679505832				human	29
Water (bathroom sink)	-3.0	0.3333333333333333	0.3893055555555555	0.02464281679505832				human	30
Water (bathroom sink)	-3.0	0.1111111111111111	0.3893055555555555	0.02464281679505832				human	31
Water (bathroom sink)	-3.0	0.3333333333333333	0.3893055555555555	0.02464281679505832				human	32
Water (bathroom sink)	-3.0	0.375	0.3893055555555555	0.02464281679505832				human	33
Water (bathroom sink)	-3.0	0.3333333333333333	0.3893055555555555	0.02464281679505832				human	34
Water (bathroom sink)	-3.0	0.2222222222222222	0.3893055555555555	0.02464281679505832				human	35
Water (bathroom sink)	-3.0	0.4444444444444444	0.3893055555555555	0.02464281679505832				human	36
Water (bathroom sink)	-3.0	0.5555555555555556	0.3893055555555555	0.02464281679505832				human	37
Water (bathroom sink)	-3.0	0.4444444444444444	0.3893055555555555	0.02464281679505832				human	38
Water (bathroom sink)	-3.0	0.3333333333333333	0.3893055555555555	0.02464281679505832				human	39
Water (natural stream)	-3.0	0.0	0.27936507936507937	0.02518638007925312				human	0
Water (natural stream)	-3.0	0.2857142857142857	0.27936507936507937	0.02518638007925312				human	1
Water (natural stream)	-3.0	0.4444444444444444	0.27936507936507937	0.02518638007925312				human	2
Water (natural stream)	-3.0	0.2222222222222222	0.27936507936507937	0.02518638007925312				human	3
Water (natural stream)	-3.0	0.2222222222222222	0.27936507936507937	0.02518638007925312				human	4
Water (natural stream)	-3.0	0.5	0.27936507936507937	0.02518638007925312				human	5
Water (natural stream)	-3.0	0.3333333333333333	0.27936507936507937	0.02518638007925312				human	6
Water (natural stream)	-3.0	0.4	0.27936507936507937	0.02518638007925312				human	7
Water (natural stream)	-3.0	0.1111111111111111	0.27936507936507937	0.02518638007925312				human	8
Water (natural stream)	-3.0	0.3333333333333333	0.27936507936507937	0.02518638007925312				human	9
Water (natural stream)	-3.0	0.1111111111111111	0.27936507936507937	0.02518638007925312				human	10
Water (natural stream)	-3.0	0.3333333333333333	0.27936507936507937	0.02518638007925312				human	11
Water (natural stream)	-3.0	0.125	0.27936507936507937	0.02518638007925312				human	12
Water (natural stream)	-3.0	0.25	0.27936507936507937	0.02518638007925312				human	13
Water (natural stream)	-3.0	0.4444444444444444	0.27936507936507937	0.02518638007925312				human	14
Water (natural stream)	-3.0	0.0	0.27936507936507937	0.02518638007925312				human	15
Water (natural stream)	-3.0	0.1111111111111111	0.27936507936507937	0.02518638007925312				human	16
Water (natural stream)	-3.0	0.25	0.27936507936507937	0.02518638007925312				human	17
Water (natural stream)	-3.0	0.1111111111111111	0.27936507936507937	0.02518638007925312				human	18
Water (natural stream)	-3.0	0.3333333333333333	0.27936507936507937	0.02518638007925312				human	19
Water (natural stream)	-3.0	0.4444444444444444	0.27936507936507937	0.02518638007925312				human	20
Water (natural stream)	-3.0	0.3333333333333333	0.27936507936507937	0.02518638007925312				human	21
Water (natural stream)	-3.0	0.0	0.27936507936507937	0.02518638007925312				human	22
Water (natural stream)	-3.0	0.25	0.27936507936507937	0.02518638007925312				human	23
Water (natural stream)	-3.0	0.75	0.27936507936507937	0.02518638007925312				human	24
Water (natural stream)	-3.0	0.375	0.27936507936507937	0.02518638007925312				human	25
Water (natural stream)	-3.0	0.4	0.27936507936507937	0.02518638007925312				human	26
Water (natural stream)	-3.0	0.3333333333333333	0.27936507936507937	0.02518638007925312				human	27
Water (natural stream)	-3.0	0.3333333333333333	0.27936507936507937	0.02518638007925312				human	28
Water (natural stream)	-3.0	0.3333333333333333	0.27936507936507937	0.02518638007925312				human	29
Water (natural stream)	-3.0	0.5555555555555556	0.27936507936507937	0.02518638007925312				human	30
Water (natural stream)	-3.0	0.125	0.27936507936507937	0.02518638007925312				human	31
Water (natural stream)	-3.0	0.125	0.27936507936507937	0.02518638007925312				human	32
Water (natural stream)	-3.0	0.3333333333333333	0.27936507936507937	0.02518638007925312				human	33
Water (natural stream)	-3.0	0.1111111111111111	0.27936507936507937	0.02518638007925312				human	34
Water (natural stream)	-3.0	0.3333333333333333	0.27936507936507937	0.02518638007925312				human	35
Water (natural stream)	-3.0	0.2222222222222222	0.27936507936507937	0.02518638007925312				human	36
Water (natural stream)	-3.0	0.25	0.27936507936507937	0.02518638007925312				human	37
Water (natural stream)	-3.0	0.4444444444444444	0.27936507936507937	0.02518638007925312				human	38
Water (natural stream)	-3.0	0.2	0.27936507936507937	0.02518638007925312				human	39
Water (ocean waves)	-3.0	0.4444444444444444	0.4240277777777778	0.02965313848803473				human	0
Water (ocean waves)	-3.0	0.2222222222222222	0.4240277777777778	0.02965313848803473				human	1
Water (ocean waves)	-3.0	0.5555555555555556	0.4240277777777778	0.02965313848803473				human	2
Water (ocean waves)	-3.0	0.4444444444444444	0.4240277777777778	0.02965313848803473				human	3
Water (ocean waves)	-3.0	0.5	0.4240277777777778	0.02965313848803473				human	4
Water (ocean waves)	-3.0	0.625	0.4240277777777778	0.02965313848803473				human	5
Water (ocean waves)	-3.0	0.3333333333333333	0.4240277777777778	0.02965313848803473				human	6
Water (ocean waves)	-3.0	0.1666666666666666	0.4240277777777778	0.02965313848803473				human	7
Water (ocean waves)	-3.0	0.5	0.4240277777777778	0.02965313848803473				human	8
Water (ocean waves)	-3.0	0.3333333333333333	0.4240277777777778	0.02965313848803473				human	9
Water (ocean waves)	-3.0	0.1111111111111111	0.4240277777777778	0.02965313848803473				human	10
Water (ocean waves)	-3.0	0.375	0.4240277777777778	0.02965313848803473				human	11
Water (ocean waves)	-3.0	0.5555555555555556	0.4240277777777778	0.02965313848803473				human	12
Water (ocean waves)	-3.0	0.3333333333333333	0.4240277777777778	0.02965313848803473				human	13
Water (ocean waves)	-3.0	0.1666666666666666	0.4240277777777778	0.02965313848803473				human	14
Water (ocean waves)	-3.0	0.7777777777777778	0.4240277777777778	0.02965313848803473				human	15
Water (ocean waves)	-3.0	0.2222222222222222	0.4240277777777778	0.02965313848803473				human	16
Water (ocean waves)	-3.0	0.2222222222222222	0.4240277777777778	0.02965313848803473				human	17
Water (ocean waves)	-3.0	0.7777777777777778	0.4240277777777778	0.02965313848803473				human	18
Water (ocean waves)	-3.0	0.25	0.4240277777777778	0.02965313848803473				human	19
Water (ocean waves)	-3.0	0.5555555555555556	0.4240277777777778	0.02965313848803473				human	20
Water (ocean waves)	-3.0	0.25	0.4240277777777778	0.02965313848803473				human	21
Water (ocean waves)	-3.0	0.5555555555555556	0.4240277777777778	0.02965313848803473				human	22
Water (ocean waves)	-3.0	0.6	0.4240277777777778	0.02965313848803473				human	23
Water (ocean waves)	-3.0	0.6666666666666666	0.4240277777777778	0.02965313848803473				human	24
Water (ocean waves)	-3.0	0.2222222222222222	0.4240277777777778	0.02965313848803473				human	25
Water (ocean waves)	-3.0	0.6666666666666666	0.4240277777777778	0.02965313848803473				human	26
Water (ocean waves)	-3.0	0.2222222222222222	0.4240277777777778	0.02965313848803473				human	27
Water (ocean waves)	-3.0	0.3333333333333333	0.4240277777777778	0.02965313848803473				human	28
Water (ocean waves)	-3.0	0.625	0.4240277777777778	0.02965313848803473				human	29
Water (ocean waves)	-3.0	0.5	0.4240277777777778	0.02965313848803473				human	30
Water (ocean waves)	-3.0	0.7777777777777778	0.4240277777777778	0.02965313848803473				human	31
Water (ocean waves)	-3.0	0.375	0.4240277777777778	0.02965313848803473				human	32
Water (ocean waves)	-3.0	0.3333333333333333	0.4240277777777778	0.02965313848803473				human	33
Water (ocean waves)	-3.0	0.25	0.4240277777777778	0.02965313848803473				human	34
Water (ocean waves)	-3.0	0.2222222222222222	0.4240277777777778	0.02965313848803473				human	35
Water (ocean waves)	-3.0	0.6666666666666666	0.4240277777777778	0.02965313848803473				human	36
Water (ocean waves)	-3.0	0.4444444444444444	0.4240277777777778	0.02965313848803473				human	37
Water (ocean waves)	-3.0	0.4444444444444444	0.4240277777777778	0.02965313848803473				human	38
Water (ocean waves)	-3.0	0.3333333333333333	0.4240277777777778	0.02965313848803473				human	39
Wind through grass	-3.0	0.125	0.3509485094850949	0.02846583637755807				human	0
Wind through grass	-3.0	0.5	0.3509485094850949	0.02846583637755807				human	1
Wind through grass	-3.0	0.625	0.3509485094850949	0.02846583637755807				human	2
Wind through grass	-3.0	0.1111111111111111	0.3509485094850949	0.02846583637755807				human	3
Wind through grass	-3.0	0.5	0.3509485094850949	0.02846583637755807				human	4
Wind through grass	-3.0	0.2222222222222222	0.3509485094850949	0.02846583637755807				human	5
Wind through grass	-3.0	0.375	0.3509485094850949	0.02846583637755807				human	6
Wind through grass	-3.0	0.6	0.3509485094850949	0.02846583637755807				human	7
Wind through grass	-3.0	0.3333333333333333	0.3509485094850949	0.02846583637755807				human	8
Wind through grass	-3.0	0.0	0.3509485094850949	0.02846583637755807				human	9
Wind through grass	-3.0	0.1111111111111111	0.3509485094850949	0.02846583637755807				human	10
Wind through grass	-3.0	0.3333333333333333	0.3509485094850949	0.02846583637755807				human	11
Wind through grass	-3.0	0.3333333333333333	0.3509485094850949	0.02846583637755807				human	12
Wind through grass	-3.0	0.375	0.3509485094850949	0.02846583637755807				human	13
Wind through grass	-3.0	0.2222222222222222	0.3509485094850949	0.02846583637755807				human	14
Wind through grass	-3.0	0.25	0.3509485094850949	0.02846583637755807				human	15
Wind through grass	-3.0	0.3333333333333333	0.3509485094850949	0.02846583637755807				human	16
Wind through grass	-3.0	0.375	0.3509485094850949	0.02846583637755807				human	17
Wind through grass	-3.0	0.5555555555555556	0.3509485094850949	0.02846583637755807				human	18
Wind through grass	-3.0	0.4444444444444444	0.3509485094850949	0.02846583637755807				human	19
Wind through grass	-3.0	0.2222222222222222	0.3509485094850949	0.02846583637755807				human	20
Wind through grass	-3.0	0.4444444444444444	0.3509485094850949	0.02846583637755807				human	21
Wind through grass	-3.0	0.6666666666666666	0.3509485094850949	0.02846583637755807				human	22
Wind through grass	-3.0	0.2	0.3509485094850949	0.02846583637755807				human	23
Wind through grass	-3.0	0.1111111111111111	0.3509485094850949	0.02846583637755807				human	24
Wind through grass	-3.0	0.5555555555555556	0.3509485094850949	0.02846583637755807				human	25
Wind through grass	-3.0	0.4444444444444444	0.3509485094850949	0.02846583637755807				human	26
Wind through grass	-3.0	0.2	0.3509485094850949	0.02846583637755807				human	27
Wind through grass	-3.0	0.5555555555555556	0.3509485094850949	0.02846583637755807				human	28
Wind through grass	-3.0	0.4444444444444444	0.3509485094850949	0.02846583637755807				human	29
Wind through grass	-3.0	0.4444444444444444	0.3509485094850949	0.02846583637755807				human	30
Wind through grass	-3.0	0.6666666666666666	0.3509485094850949	0.02846583637755807				human	31
Wind through grass	-3.0	0.4444444444444444	0.3509485094850949	0.02846583637755807				human	32
Wind through grass	-3.0	0.3333333333333333	0.3509485094850949	0.02846583637755807				human	33
Wind through grass	-3.0	0.2222222222222222	0.3509485094850949	0.02846583637755807				human	34
Wind through grass	-3.0	0.375	0.3509485094850949	0.02846583637755807				human	35
Wind through grass	-3.0	0.0	0.3509485094850949	0.02846583637755807				human	36
Wind through grass	-3.0	0.3333333333333333	0.3509485094850949	0.02846583637755807				human	37
Wind through grass	-3.0	0.4444444444444444	0.3509485094850949	0.02846583637755807				human	38
Wind through grass	-3.0	0.5555555555555556	0.3509485094850949	0.02846583637755807				human	39
Wind through grass	-3.0	0.0	0.3509485094850949	0.02846583637755807				human	40
Wind and rain storm	-3.0	0.4444444444444444	0.4038220551378446	0.02790568916936401				human	0
Wind and rain storm	-3.0	0.3333333333333333	0.4038220551378446	0.02790568916936401				human	1
Wind and rain storm	-3.0	0.6666666666666666	0.4038220551378446	0.02790568916936401				human	2
Wind and rain storm	-3.0	0.5	0.4038220551378446	0.02790568916936401				human	3
Wind and rain storm	-3.0	0.375	0.4038220551378446	0.02790568916936401				human	4
Wind and rain storm	-3.0	0.4444444444444444	0.4038220551378446	0.02790568916936401				human	5
Wind and rain storm	-3.0	0.3333333333333333	0.4038220551378446	0.02790568916936401				human	6
Wind and rain storm	-3.0	0.4444444444444444	0.4038220551378446	0.02790568916936401				human	7
Wind and rain storm	-3.0	0.25	0.4038220551378446	0.02790568916936401				human	8
Wind and rain storm	-3.0	0.3333333333333333	0.4038220551378446	0.02790568916936401				human	9
Wind and rain storm	-3.0	0.5555555555555556	0.4038220551378446	0.02790568916936401				human	10
Wind and rain storm	-3.0	0.3333333333333333	0.4038220551378446	0.02790568916936401				human	11
Wind and rain storm	-3.0	0.4	0.4038220551378446	0.02790568916936401				human	12
Wind and rain storm	-3.0	0.3333333333333333	0.4038220551378446	0.02790568916936401				human	13
Wind and rain storm	-3.0	0.3333333333333333	0.4038220551378446	0.02790568916936401				human	14
Wind and rain storm	-3.0	0.7777777777777778	0.4038220551378446	0.02790568916936401				human	15
Wind and rain storm	-3.0	0.4444444444444444	0.4038220551378446	0.02790568916936401				human	16
Wind and rain storm	-3.0	0.3333333333333333	0.4038220551378446	0.02790568916936401				human	17
Wind and rain storm	-3.0	0.5	0.4038220551378446	0.02790568916936401				human	18
Wind and rain storm	-3.0	0.3333333333333333	0.4038220551378446	0.02790568916936401				human	19
Wind and rain storm	-3.0	0.0	0.4038220551378446	0.02790568916936401				human	20
Wind and rain storm	-3.0	0.6	0.4038220551378446	0.02790568916936401				human	21
Wind and rain storm	-3.0	0.2222222222222222	0.4038220551378446	0.02790568916936401				human	22
Wind and rain storm	-3.0	0.3333333333333333	0.4038220551378446	0.02790568916936401				human	23
Wind and rain storm	-3.0	0.4444444444444444	0.4038220551378446	0.02790568916936401				human	24
Wind and rain storm	-3.0	0.625	0.4038220551378446	0.02790568916936401				human	25
Wind and rain storm	-3.0	0.625	0.4038220551378446	0.02790568916936401				human	26
Wind and rain storm	-3.0	0.4444444444444444	0.4038220551378446	0.02790568916936401				human	27
Wind and rain storm	-3.0	0.7777777777777778	0.4038220551378446	0.02790568916936401				human	28
Wind and rain storm	-3.0	0.1111111111111111	0.4038220551378446	0.02790568916936401				human	29
Wind and rain storm	-3.0	0.3333333333333333	0.4038220551378446	0.02790568916936401				human	30
Wind and rain storm	-3.0	0.2222222222222222	0.4038220551378446	0.02790568916936401				human	31
Wind and rain storm	-3.0	0.6666666666666666	0.4038220551378446	0.02790568916936401				human	32
Wind and rain storm	-3.0	0.2222222222222222	0.4038220551378446	0.02790568916936401				human	33
Wind and rain storm	-3.0	0.375	0.4038220551378446	0.02790568916936401				human	34
Wind and rain storm	-3.0	0.2222222222222222	0.4038220551378446	0.02790568916936401				human	35
Wind and rain storm	-3.0	0.2222222222222222	0.4038220551378446	0.02790568916936401				human	36
Wind and rain storm	-3.0	0.4285714285714285	0.4038220551378446	0.02790568916936401				human	37
16mm film projector	-3.0	0.4920212765957447	0.48351063829787233	0.006619913015104424	0.7313829787234043	0.725	0.009475453344600995	50	arch0_0000
16mm film projector	-3.0	0.4627659574468085	0.48351063829787233	0.006619913015104424	0.699468085106383	0.725	0.009475453344600995	50	arch0_0001
16mm film projector	-3.0	0.48138297872340424	0.48351063829787233	0.006619913015104424	0.7659574468085106	0.725	0.009475453344600995	50	arch0_0002
16mm film projector	-3.0	0.4973404255319149	0.48351063829787233	0.006619913015104424	0.7553191489361702	0.725	0.009475453344600995	50	arch0_0004
16mm film projector	-3.0	0.4787234042553192	0.48351063829787233	0.006619913015104424	0.7340425531914894	0.725	0.009475453344600995	50	arch0_0006
16mm film projector	-3.0	0.5132978723404256	0.48351063829787233	0.006619913015104424	0.7632978723404256	0.725	0.009475453344600995	50	arch0_0007
16mm film projector	-3.0	0.4441489361702128	0.48351063829787233	0.006619913015104424	0.6888297872340425	0.725	0.009475453344600995	50	arch0_0008
16mm film projector	-3.0	0.4920212765957447	0.48351063829787233	0.006619913015104424	0.6861702127659575	0.725	0.009475453344600995	50	arch0_0009
16mm film projector	-3.0	0.46808510638297873	0.48351063829787233	0.006619913015104424	0.7207446808510638	0.725	0.009475453344600995	50	arch0_0016
16mm film projector	-3.0	0.5053191489361702	0.48351063829787233	0.006619913015104424	0.7047872340425532	0.725	0.009475453344600995	50	arch0_0017
Airplane engine	-3.0	0.42819148936170215	0.39574468085106385	0.006228428393705786	0.651595744680851	0.6625	0.00799299354293342	50	arch0_0000
Airplane engine	-3.0	0.3803191489361702	0.39574468085106385	0.006228428393705786	0.6143617021276596	0.6625	0.00799299354293342	50	arch0_0001
Airplane engine	-3.0	0.4122340425531915	0.39574468085106385	0.006228428393705786	0.7101063829787234	0.6625	0.00799299354293342	50	arch0_0002
Airplane engine	-3.0	0.4228723404255319	0.39574468085106385	0.006228428393705786	0.6808510638297872	0.6625	0.00799299354293342	50	arch0_0004
Airplane engine	-3.0	0.3696808510638298	0.39574468085106385	0.006228428393705786	0.6569148936170213	0.6625	0.00799299354293342	50	arch0_0006
Airplane engine	-3.0	0.4015957446808511	0.39574468085106385	0.006228428393705786	0.651595744680851	0.6625	0.00799299354293342	50	arch0_0007
Airplane engine	-3.0	0.3882978723404255	0.39574468085106385	0.006228428393705786	0.6462765957446809	0.6625	0.00799299354293342	50	arch0_0008
Airplane engine	-3.0	0.39095744680851063	0.39574468085106385	0.006228428393705786	0.6781914893617021	0.6625	0.00799299354293342	50	arch0_0009
Airplane engine	-3.0	0.3803191489361702	0.39574468085106385	0.006228428393705786	0.6675531914893617	0.6625	0.00799299354293342	50	arch0_0016
Airplane engine	-3.0	0.3829787234042553	0.39574468085106385	0.006228428393705786	0.6675531914893617	0.6625	0.00799299354293342	50	arch0_0017
Airplane cabin	-3.0	0.8457446808510638	0.827659574468085	0.004637126535681567	0.9601063829787234	0.9601063829787234	0.0031717276276592805	50	arch0_0000
Airplane cabin	-3.0	0.8404255319148937	0.827659574468085	0.004637126535681567	0.9547872340425532	0.9601063829787234	0.0031717276276592805	50	arch0_0001
Airplane cabin	-3.0	0.8297872340425532	0.827659574468085	0.004637126535681567	0.9680851063829787	0.9601063829787234	0.0031717276276592805	50	arch0_0002
Airplane cabin	-3.0	0.8377659574468085	0.827659574468085	0.004637126535681567	0.9521276595744681	0.9601063829787234	0.0031717276276592805	50	arch0_0004
Airplane cabin	-3.0	0.824468085106383	0.827659574468085	0.004637126535681567	0.9707446808510638	0.9601063829787234	0.0031717276276592805	50	arch0_0006
Airplane cabin	-3.0	0.8324468085106383	0.827659574468085	0.004637126535681567	0.9707446808510638	0.9601063829787234	0.0031717276276592805	50	arch0_0007
Airplane cabin	-3.0	0.8138297872340425	0.827659574468085	0.004637126535681567	0.9680851063829787	0.9601063829787234	0.0031717276276592805	50	arch0_0008
Airplane cabin	-3.0	0.8377659574468085	0.827659574468085	0.004637126535681567	0.9441489361702128	0.9601063829787234	0.0031717276276592805	50	arch0_0009
Airplane cabin	-3.0	0.7978723404255319	0.827659574468085	0.004637126535681567	0.9468085106382979	0.9601063829787234	0.0031717276276592805	50	arch0_0016
Airplane cabin	-3.0	0.8164893617021277	0.827659574468085	0.004637126535681567	0.9654255319148937	0.9601063829787234	0.0031717276276592805	50	arch0_0017
Alarm bell	-3.0	0.6968085106382979	0.6840425531914894	0.005330956162543583	0.7792553191489362	0.7779255319148936	0.009291609107081652	50	arch0_0000
Alarm bell	-3.0	0.6648936170212766	0.6840425531914894	0.005330956162543583	0.7632978723404256	0.7779255319148936	0.009291609107081652	50	arch0_0001
Alarm bell	-3.0	0.6808510638297872	0.6840425531914894	0.005330956162543583	0.8297872340425532	0.7779255319148936	0.009291609107081652	50	arch0_0002
Alarm bell	-3.0	0.6941489361702128	0.6840425531914894	0.005330956162543583	0.8191489361702128	0.7779255319148936	0.009291609107081652	50	arch0_0004
Alarm bell	-3.0	0.6941489361702128	0.6840425531914894	0.005330956162543583	0.7925531914893617	0.7779255319148936	0.009291609107081652	50	arch0_0006
Alarm bell	-3.0	0.6675531914893617	0.6840425531914894	0.005330956162543583	0.776595744680851	0.7779255319148936	0.009291609107081652	50	arch0_0007
Alarm bell	-3.0	0.7074468085106383	0.6840425531914894	0.005330956162543583	0.7606382978723404	0.7779255319148936	0.009291609107081652	50	arch0_0008
Alarm bell	-3.0	0.7021276595744681	0.6840425531914894	0.005330956162543583	0.7579787234042553	0.7779255319148936	0.009291609107081652	50	arch0_0009
Alarm bell	-3.0	0.6622340425531915	0.6840425531914894	0.005330956162543583	0.7313829787234043	0.7779255319148936	0.009291609107081652	50	arch0_0016
Alarm bell	-3.0	0.6702127659574468	0.6840425531914894	0.005330956162543583	0.7686170212765957	0.7779255319148936	0.009291609107081652	50	arch0_0017
Applause (large crowd)	-3.0	0.5345744680851063	0.5247340425531914	0.0044512022023521875	0.7845744680851063	0.7683510638297872	0.006236624942184939	50	arch0_0000
Applause (large crowd)	-3.0	0.5186170212765957	0.5247340425531914	0.0044512022023521875	0.773936170212766	0.7683510638297872	0.006236624942184939	50	arch0_0001
Applause (large crowd)	-3.0	0.523936170212766	0.5247340425531914	0.0044512022023521875	0.800531914893617	0.7683510638297872	0.006236624942184939	50	arch0_0002
Applause (large crowd)	-3.0	0.5425531914893617	0.5247340425531914	0.0044512022023521875	0.7925531914893617	0.7683510638297872	0.006236624942184939	50	arch0_0004
Applause (large crowd)	-3.0	0.5372340425531915	0.5247340425531914	0.0044512022023521875	0.7553191489361702	0.7683510638297872	0.006236624942184939	50	arch0_0006
Applause (large crowd)	-3.0	0.5079787234042553	0.5247340425531914	0.0044512022023521875	0.7579787234042553	0.7683510638297872	0.006236624942184939	50	arch0_0007
Applause (large crowd)	-3.0	0.5026595744680851	0.5247340425531914	0.0044512022023521875	0.7420212765957447	0.7683510638297872	0.006236624942184939	50	arch0_0008
Applause (large crowd)	-3.0	0.5212765957446809	0.5247340425531914	0.0044512022023521875	0.75	0.7683510638297872	0.006236624942184939	50	arch0_0009
Applause (large crowd)	-3.0	0.5159574468085106	0.5247340425531914	0.0044512022023521875	0.773936170212766	0.7683510638297872	0.006236624942184939	50	arch0_0016
Applause (large crowd)	-3.0	0.5425531914893617	0.5247340425531914	0.0044512022023521875	0.7526595744680851	0.7683510638297872	0.006236624942184939	50	arch0_0017
Applause (small crowd)	-3.0	0.5585106382978723	0.5542553191489362	0.006002237900642112	0.8271276595744681	0.8055851063829786	0.005585106382978732	50	arch0_0000
Applause (small crowd)	-3.0	0.5664893617021277	0.5542553191489362	0.006002237900642112	0.7792553191489362	0.8055851063829786	0.005585106382978732	50	arch0_0001
Applause (small crowd)	-3.0	0.5824468085106383	0.5542553191489362	0.006002237900642112	0.8404255319148937	0.8055851063829786	0.005585106382978732	50	arch0_0002
Applause (small crowd)	-3.0	0.550531914893617	0.5542553191489362	0.006002237900642112	0.8138297872340425	0.8055851063829786	0.005585106382978732	50	arch0_0004
Applause (small crowd)	-3.0	0.5771276595744681	0.5542553191489362	0.006002237900642112	0.7978723404255319	0.8055851063829786	0.005585106382978732	50	arch0_0006
Applause (small crowd)	-3.0	0.5212765957446809	0.5542553191489362	0.006002237900642112	0.800531914893617	0.8055851063829786	0.005585106382978732	50	arch0_0007
Applause (small crowd)	-3.0	0.5345744680851063	0.5542553191489362	0.006002237900642112	0.800531914893617	0.8055851063829786	0.005585106382978732	50	arch0_0008
Applause (small crowd)	-3.0	0.550531914893617	0.5542553191489362	0.006002237900642112	0.7898936170212766	0.8055851063829786	0.005585106382978732	50	arch0_0009
Applause (small crowd)	-3.0	0.5398936170212766	0.5542553191489362	0.006002237900642112	0.8031914893617021	0.8055851063829786	0.005585106382978732	50	arch0_0016
Applause (small crowd)	-3.0	0.5611702127659575	0.5542553191489362	0.006002237900642112	0.8031914893617021	0.8055851063829786	0.005585106382978732	50	arch0_0017
Bamboo water fountain	-3.0	0.5106382978723404	0.4922872340425532	0.005084202467709098	0.7659574468085106	0.7667553191489362	0.004252547856457957	50	arch0_0000
Bamboo water fountain	-3.0	0.47606382978723405	0.4922872340425532	0.005084202467709098	0.7526595744680851	0.7667553191489362	0.004252547856457957	50	arch0_0001
Bamboo water fountain	-3.0	0.48138297872340424	0.4922872340425532	0.005084202467709098	0.7978723404255319	0.7667553191489362	0.004252547856457957	50	arch0_0002
Bamboo water fountain	-3.0	0.5106382978723404	0.4922872340425532	0.005084202467709098	0.7819148936170213	0.7667553191489362	0.004252547856457957	50	arch0_0004
Bamboo water fountain	-3.0	0.48138297872340424	0.4922872340425532	0.005084202467709098	0.7606382978723404	0.7667553191489362	0.004252547856457957	50	arch0_0006
Bamboo water fountain	-3.0	0.48138297872340424	0.4922872340425532	0.005084202467709098	0.7632978723404256	0.7667553191489362	0.004252547856457957	50	arch0_0007
Bamboo water fountain	-3.0	0.48138297872340424	0.4922872340425532	0.005084202467709098	0.7606382978723404	0.7667553191489362	0.004252547856457957	50	arch0_0008
Bamboo water fountain	-3.0	0.48404255319148937	0.4922872340425532	0.005084202467709098	0.7632978723404256	0.7667553191489362	0.004252547856457957	50	arch0_0009
Bamboo water fountain	-3.0	0.4946808510638298	0.4922872340425532	0.005084202467709098	0.7553191489361702	0.7667553191489362	0.004252547856457957	50	arch0_0016
Bamboo water fountain	-3.0	0.5212765957446809	0.4922872340425532	0.005084202467709098	0.7659574468085106	0.7667553191489362	0.004252547856457957	50	arch0_0017
Bicycle	-3.0	0.48404255319148937	0.4675531914893617	0.008492148946686554	0.7978723404255319	0.7797872340425532	0.008960481396094537	50	arch0_0000
Bicycle	-3.0	0.4601063829787234	0.4675531914893617	0.008492148946686554	0.7446808510638298	0.7797872340425532	0.008960481396094537	50	arch0_0001
Bicycle	-3.0	0.4734042553191489	0.4675531914893617	0.008492148946686554	0.8138297872340425	0.7797872340425532	0.008960481396094537	50	arch0_0002
Bicycle	-3.0	0.45478723404255317	0.4675531914893617	0.008492148946686554	0.8324468085106383	0.7797872340425532	0.008960481396094537	50	arch0_0004
Bicycle	-3.0	0.4601063829787234	0.4675531914893617	0.008492148946686554	0.7712765957446809	0.7797872340425532	0.008960481396094537	50	arch0_0006
Bicycle	-3.0	0.4574468085106383	0.4675531914893617	0.008492148946686554	0.7898936170212766	0.7797872340425532	0.008960481396094537	50	arch0_0007
Bicycle	-3.0	0.4654255319148936	0.4675531914893617	0.008492148946686554	0.7526595744680851	0.7797872340425532	0.008960481396094537	50	arch0_0008
Bicycle	-3.0	0.4973404255319149	0.4675531914893617	0.008492148946686554	0.773936170212766	0.7797872340425532	0.008960481396094537	50	arch0_0009
Bicycle	-3.0	0.4122340425531915	0.4675531914893617	0.008492148946686554	0.7553191489361702	0.7797872340425532	0.008960481396094537	50	arch0_0016
Bicycle	-3.0	0.5106382978723404	0.4675531914893617	0.008492148946686554	0.7659574468085106	0.7797872340425532	0.008960481396094537	50	arch0_0017
Birdsong	-3.0	0.675531914893617	0.686968085106383	0.004486376215914901	0.8164893617021277	0.7997340425531915	0.007491528169618086	50	arch0_0000
Birdsong	-3.0	0.7074468085106383	0.686968085106383	0.004486376215914901	0.800531914893617	0.7997340425531915	0.007491528169618086	50	arch0_0001
Birdsong	-3.0	0.6835106382978723	0.686968085106383	0.004486376215914901	0.8351063829787234	0.7997340425531915	0.007491528169618086	50	arch0_0002
Birdsong	-3.0	0.675531914893617	0.686968085106383	0.004486376215914901	0.8218085106382979	0.7997340425531915	0.007491528169618086	50	arch0_0004
Birdsong	-3.0	0.6941489361702128	0.686968085106383	0.004486376215914901	0.8085106382978723	0.7997340425531915	0.007491528169618086	50	arch0_0006
Birdsong	-3.0	0.7074468085106383	0.686968085106383	0.004486376215914901	0.7872340425531915	0.7997340425531915	0.007491528169618086	50	arch0_0007
Birdsong	-3.0	0.6914893617021277	0.686968085106383	0.004486376215914901	0.8085106382978723	0.7997340425531915	0.007491528169618086	50	arch0_0008
Birdsong	-3.0	0.6728723404255319	0.686968085106383	0.004486376215914901	0.7659574468085106	0.7997340425531915	0.007491528169618086	50	arch0_0009
Birdsong	-3.0	0.6941489361702128	0.686968085106383	0.004486376215914901	0.7606382978723404	0.7997340425531915	0.007491528169618086	50	arch0_0016
Birdsong	-3.0	0.6675531914893617	0.686968085106383	0.004486376215914901	0.7925531914893617	0.7997340425531915	0.007491528169618086	50	arch0_0017
Disc grinder	-3.0	0.6728723404255319	0.6569148936170213	0.005229745107713692	0.824468085106383	0.7840425531914894	0.00979840558840291	50	arch0_0000
Disc grinder	-3.0	0.6436170212765957	0.6569148936170213	0.005229745107713692	0.7632978723404256	0.7840425531914894	0.00979840558840291	50	arch0_0001
Disc grinder	-3.0	0.6356382978723404	0.6569148936170213	0.005229745107713692	0.8271276595744681	0.7840425531914894	0.00979840558840291	50	arch0_0002
Disc grinder	-3.0	0.6728723404255319	0.6569148936170213	0.005229745107713692	0.824468085106383	0.7840425531914894	0.00979840558840291	50	arch0_0004
Disc grinder	-3.0	0.6728723404255319	0.6569148936170213	0.005229745107713692	0.7819148936170213	0.7840425531914894	0.00979840558840291	50	arch0_0006
Disc grinder	-3.0	0.6675531914893617	0.6569148936170213	0.005229745107713692	0.7659574468085106	0.7840425531914894	0.00979840558840291	50	arch0_0007
Disc grinder	-3.0	0.6436170212765957	0.6569148936170213	0.005229745107713692	0.7446808510638298	0.7840425531914894	0.00979840558840291	50	arch0_0008
Disc grinder	-3.0	0.6436170212765957	0.6569148936170213	0.005229745107713692	0.7792553191489362	0.7840425531914894	0.00979840558840291	50	arch0_0009
Disc grinder	-3.0	0.6409574468085106	0.6569148936170213	0.005229745107713692	0.75	0.7840425531914894	0.00979840558840291	50	arch0_0016
Disc grinder	-3.0	0.675531914893617	0.6569148936170213	0.005229745107713692	0.7792553191489362	0.7840425531914894	0.00979840558840291	50	arch0_0017
Dolphins clicking	-3.0	0.6117021276595744	0.6162234042553191	0.004658264062205553	0.8031914893617021	0.7656914893617022	0.00806152854880089	50	arch0_0000
Dolphins clicking	-3.0	0.6196808510638298	0.6162234042553191	0.004658264062205553	0.7473404255319149	0.7656914893617022	0.00806152854880089	50	arch0_0001
Dolphins clicking	-3.0	0.6196808510638298	0.6162234042553191	0.004658264062205553	0.8031914893617021	0.7656914893617022	0.00806152854880089	50	arch0_0002
Dolphins clicking	-3.0	0.6170212765957447	0.6162234042553191	0.004658264062205553	0.7872340425531915	0.7656914893617022	0.00806152854880089	50	arch0_0004
Dolphins clicking	-3.0	0.6196808510638298	0.6162234042553191	0.004658264062205553	0.776595744680851	0.7656914893617022	0.00806152854880089	50	arch0_0006
Dolphins clicking	-3.0	0.648936170212766	0.6162234042553191	0.004658264062205553	0.7340425531914894	0.7656914893617022	0.00806152854880089	50	arch0_0007
Dolphins clicking	-3.0	0.5957446808510638	0.6162234042553191	0.004658264062205553	0.7553191489361702	0.7656914893617022	0.00806152854880089	50	arch0_0008
Dolphins clicking	-3.0	0.6223404255319149	0.6162234042553191	0.004658264062205553	0.7579787234042553	0.7656914893617022	0.00806152854880089	50	arch0_0009
Dolphins clicking	-3.0	0.598404255319149	0.6162234042553191	0.004658264062205553	0.7553191489361702	0.7656914893617022	0.00806152854880089	50	arch0_0016
Dolphins clicking	-3.0	0.6090425531914894	0.6162234042553191	0.004658264062205553	0.7367021276595744	0.7656914893617022	0.00806152854880089	50	arch0_0017
Fire (small, indoor)	-3.0	0.6888297872340425	0.6672872340425531	0.00541361157474185	0.8164893617021277	0.814095744680851	0.005805891606394656	50	arch0_0000
Fire (small, indoor)	-3.0	0.6356382978723404	0.6672872340425531	0.00541361157474185	0.8085106382978723	0.814095744680851	0.005805891606394656	50	arch0_0001
Fire (small, indoor)	-3.0	0.675531914893617	0.6672872340425531	0.00541361157474185	0.848404255319149	0.814095744680851	0.005805891606394656	50	arch0_0002
Fire (small, indoor)	-3.0	0.6675531914893617	0.6672872340425531	0.00541361157474185	0.8377659574468085	0.814095744680851	0.005805891606394656	50	arch0_0004
Fire (small, indoor)	-3.0	0.6648936170212766	0.6672872340425531	0.00541361157474185	0.7978723404255319	0.814095744680851	0.005805891606394656	50	arch0_0006
Fire (small, indoor)	-3.0	0.6968085106382979	0.6672872340425531	0.00541361157474185	0.7978723404255319	0.814095744680851	0.005805891606394656	50	arch0_0007
Fire (small, indoor)	-3.0	0.6648936170212766	0.6672872340425531	0.00541361157474185	0.824468085106383	0.814095744680851	0.005805891606394656	50	arch0_0008
Fire (small, indoor)	-3.0	0.6648936170212766	0.6672872340425531	0.00541361157474185	0.7952127659574468	0.814095744680851	0.005805891606394656	50	arch0_0009
Fire (small, indoor)	-3.0	0.6569148936170213	0.6672872340425531	0.00541361157474185	0.7978723404255319	0.814095744680851	0.005805891606394656	50	arch0_0016
Fire (small, indoor)	-3.0	0.6569148936170213	0.6672872340425531	0.00541361157474185	0.8164893617021277	0.814095744680851	0.005805891606394656	50	arch0_0017
Fire (large, outdoor)	-3.0	0.8271276595744681	0.8143617021276596	0.0040780141843971595	0.9388297872340425	0.9242021276595744	0.0041817292252023875	50	arch0_0000
Fire (large, outdoor)	-3.0	0.8085106382978723	0.8143617021276596	0.0040780141843971595	0.9095744680851063	0.9242021276595744	0.0041817292252023875	50	arch0_0001
Fire (large, outdoor)	-3.0	0.8404255319148937	0.8143617021276596	0.0040780141843971595	0.9441489361702128	0.9242021276595744	0.0041817292252023875	50	arch0_0002
Fire (large, outdoor)	-3.0	0.8031914893617021	0.8143617021276596	0.0040780141843971595	0.9335106382978723	0.9242021276595744	0.0041817292252023875	50	arch0_0004
Fire (large, outdoor)	-3.0	0.7925531914893617	0.8143617021276596	0.0040780141843971595	0.9228723404255319	0.9242021276595744	0.0041817292252023875	50	arch0_0006
Fire (large, outdoor)	-3.0	0.8138297872340425	0.8143617021276596	0.0040780141843971595	0.925531914893617	0.9242021276595744	0.0041817292252023875	50	arch0_0007
Fire (large, outdoor)	-3.0	0.8164893617021277	0.8143617021276596	0.0040780141843971595	0.9202127659574468	0.9242021276595744	0.0041817292252023875	50	arch0_0008
Fire (large, outdoor)	-3.0	0.8138297872340425	0.8143617021276596	0.0040780141843971595	0.925531914893617	0.9242021276595744	0.0041817292252023875	50	arch0_0009
Fire (large, outdoor)	-3.0	0.8164893617021277	0.8143617021276596	0.0040780141843971595	0.898936170212766	0.9242021276595744	0.0041817292252023875	50	arch0_0016
Fire (large, outdoor)	-3.0	0.8111702127659575	0.8143617021276596	0.0040780141843971595	0.9228723404255319	0.9242021276595744	0.0041817292252023875	50	arch0_0017
Fire (dry grass, near)	-3.0	0.6542553191489362	0.6452127659574468	0.006541087498473994	0.8058510638297872	0.7930851063829787	0.007937244427517526	50	arch0_0000
Fire (dry grass, near)	-3.0	0.651595744680851	0.6452127659574468	0.006541087498473994	0.7898936170212766	0.7930851063829787	0.007937244427517526	50	arch0_0001
Fire (dry grass, near)	-3.0	0.6595744680851063	0.6452127659574468	0.006541087498473994	0.8377659574468085	0.7930851063829787	0.007937244427517526	50	arch0_0002
Fire (dry grass, near)	-3.0	0.6675531914893617	0.6452127659574468	0.006541087498473994	0.8111702127659575	0.7930851063829787	0.007937244427517526	50	arch0_0004
Fire (dry grass, near)	-3.0	0.6542553191489362	0.6452127659574468	0.006541087498473994	0.7925531914893617	0.7930851063829787	0.007937244427517526	50	arch0_0006
Fire (dry grass, near)	-3.0	0.6382978723404256	0.6452127659574468	0.006541087498473994	0.7872340425531915	0.7930851063829787	0.007937244427517526	50	arch0_0007
Fire (dry grass, near)	-3.0	0.6675531914893617	0.6452127659574468	0.006541087498473994	0.8058510638297872	0.7930851063829787	0.007937244427517526	50	arch0_0008
Fire (dry grass, near)	-3.0	0.6356382978723404	0.6452127659574468	0.006541087498473994	0.7872340425531915	0.7930851063829787	0.007937244427517526	50	arch0_0009
Fire (dry grass, near)	-3.0	0.6170212765957447	0.6452127659574468	0.006541087498473994	0.7446808510638298	0.7930851063829787	0.007937244427517526	50	arch0_0016
Fire (dry grass, near)	-3.0	0.6063829787234043	0.6452127659574468	0.006541087498473994	0.7686170212765957	0.7930851063829787	0.007937244427517526	50	arch0_0017
Fire (windy, distant)	-3.0	0.848404255319149	0.8340425531914895	0.0038886014538052007	0.949468085106383	0.9444148936170214	0.0021877593402930984	50	arch0_0000
Fire (windy, distant)	-3.0	0.8297872340425532	0.8340425531914895	0.0038886014538052007	0.9547872340425532	0.9444148936170214	0.0021877593402930984	50	arch0_0001
Fire (windy, distant)	-3.0	0.8164893617021277	0.8340425531914895	0.0038886014538052007	0.9414893617021277	0.9444148936170214	0.0021877593402930984	50	arch0_0002
Fire (windy, distant)	-3.0	0.8404255319148937	0.8340425531914895	0.0038886014538052007	0.9521276595744681	0.9444148936170214	0.0021877593402930984	50	arch0_0004
Fire (windy, distant)	-3.0	0.848404255319149	0.8340425531914895	0.0038886014538052007	0.9468085106382979	0.9444148936170214	0.0021877593402930984	50	arch0_0006
Fire (windy, distant)	-3.0	0.8111702127659575	0.8340425531914895	0.0038886014538052007	0.9468085106382979	0.9444148936170214	0.0021877593402930984	50	arch0_0007
Fire (windy, distant)	-3.0	0.8377659574468085	0.8340425531914895	0.0038886014538052007	0.9441489361702128	0.9444148936170214	0.0021877593402930984	50	arch0_0008
Fire (windy, distant)	-3.0	0.8324468085106383	0.8340425531914895	0.0038886014538052007	0.9361702127659575	0.9444148936170214	0.0021877593402930984	50	arch0_0009
Fire (windy, distant)	-3.0	0.8351063829787234	0.8340425531914895	0.0038886014538052007	0.9335106382978723	0.9444148936170214	0.0021877593402930984	50	arch0_0016
Fire (windy, distant)	-3.0	0.8404255319148937	0.8340425531914895	0.0038886014538052007	0.9388297872340425	0.9444148936170214	0.0021877593402930984	50	arch0_0017
Frying bacon	-3.0	0.6117021276595744	0.5917553191489362	0.006119590374263225	0.7553191489361702	0.738563829787234	0.00982443912621279	50	arch0_0000
Frying bacon	-3.0	0.5638297872340425	0.5917553191489362	0.006119590374263225	0.7047872340425532	0.738563829787234	0.00982443912621279	50	arch0_0001
Frying bacon	-3.0	0.6117021276595744	0.5917553191489362	0.006119590374263225	0.7925531914893617	0.738563829787234	0.00982443912621279	50	arch0_0002
Frying bacon	-3.0	0.6063829787234043	0.5917553191489362	0.006119590374263225	0.7792553191489362	0.738563829787234	0.00982443912621279	50	arch0_0004
Frying bacon	-3.0	0.5957446808510638	0.5917553191489362	0.006119590374263225	0.7313829787234043	0.738563829787234	0.00982443912621279	50	arch0_0006
Frying bacon	-3.0	0.5930851063829787	0.5917553191489362	0.006119590374263225	0.723404255319149	0.738563829787234	0.00982443912621279	50	arch0_0007
Frying bacon	-3.0	0.5877659574468085	0.5917553191489362	0.006119590374263225	0.7446808510638298	0.738563829787234	0.00982443912621279	50	arch0_0008
Frying bacon	-3.0	0.5957446808510638	0.5917553191489362	0.006119590374263225	0.726063829787234	0.738563829787234	0.00982443912621279	50	arch0_0009
Frying bacon	-3.0	0.598404255319149	0.5917553191489362	0.006119590374263225	0.6914893617021277	0.738563829787234	0.00982443912621279	50	arch0_0016
Frying bacon	-3.0	0.5531914893617021	0.5917553191489362	0.006119590374263225	0.7367021276595744	0.738563829787234	0.00982443912621279	50	arch0_0017
Hand drill	-3.0	0.4867021276595745	0.49867021276595747	0.003989361702127657	0.7047872340425532	0.6920212765957447	0.009004229734464284	50	arch0_0000
Hand drill	-3.0	0.4920212765957447	0.49867021276595747	0.003989361702127657	0.6702127659574468	0.6920212765957447	0.009004229734464284	50	arch0_0001
Hand drill	-3.0	0.5132978723404256	0.49867021276595747	0.003989361702127657	0.7473404255319149	0.6920212765957447	0.009004229734464284	50	arch0_0002
Hand drill	-3.0	0.4946808510638298	0.49867021276595747	0.003989361702127657	0.7180851063829787	0.6920212765957447	0.009004229734464284	50	arch0_0004
Hand drill	-3.0	0.5026595744680851	0.49867021276595747	0.003989361702127657	0.699468085106383	0.6920212765957447	0.009004229734464284	50	arch0_0006
Hand drill	-3.0	0.5132978723404256	0.49867021276595747	0.003989361702127657	0.7101063829787234	0.6920212765957447	0.009004229734464284	50	arch0_0007
Hand drill	-3.0	0.4787234042553192	0.49867021276595747	0.003989361702127657	0.6702127659574468	0.6920212765957447	0.009004229734464284	50	arch0_0008
Hand drill	-3.0	0.48936170212765956	0.49867021276595747	0.003989361702127657	0.6595744680851063	0.6920212765957447	0.009004229734464284	50	arch0_0009
Hand drill	-3.0	0.5159574468085106	0.49867021276595747	0.003989361702127657	0.675531914893617	0.6920212765957447	0.009004229734464284	50	arch0_0016
Hand drill	-3.0	0.5	0.49867021276595747	0.003989361702127657	0.6648936170212766	0.6920212765957447	0.009004229734464284	50	arch0_0017
Heavy traffic (wet road)	-3.0	0.45478723404255317	0.45132978723404255	0.004024666476175943	0.699468085106383	0.711968085106383	0.007585358369018526	50	arch0_0000
Heavy traffic (wet road)	-3.0	0.42819148936170215	0.45132978723404255	0.004024666476175943	0.6835106382978723	0.711968085106383	0.007585358369018526	50	arch0_0001
Heavy traffic (wet road)	-3.0	0.4601063829787234	0.45132978723404255	0.004024666476175943	0.7632978723404256	0.711968085106383	0.007585358369018526	50	arch0_0002
Heavy traffic (wet road)	-3.0	0.47606382978723405	0.45132978723404255	0.004024666476175943	0.7340425531914894	0.711968085106383	0.007585358369018526	50	arch0_0004
Heavy traffic (wet road)	-3.0	0.4574468085106383	0.45132978723404255	0.004024666476175943	0.7074468085106383	0.711968085106383	0.007585358369018526	50	arch0_0006
Heavy traffic (wet road)	-3.0	0.44680851063829785	0.45132978723404255	0.004024666476175943	0.726063829787234	0.711968085106383	0.007585358369018526	50	arch0_0007
Heavy traffic (wet road)	-3.0	0.45478723404255317	0.45132978723404255	0.004024666476175943	0.7021276595744681	0.711968085106383	0.007585358369018526	50	arch0_0008
Heavy traffic (wet road)	-3.0	0.44148936170212766	0.45132978723404255	0.004024666476175943	0.6861702127659575	0.711968085106383	0.007585358369018526	50	arch0_0009
Heavy traffic (wet road)	-3.0	0.4441489361702128	0.45132978723404255	0.004024666476175943	0.7154255319148937	0.711968085106383	0.007585358369018526	50	arch0_0016
Heavy traffic (wet road)	-3.0	0.449468085106383	0.45132978723404255	0.004024666476175943	0.7021276595744681	0.711968085106383	0.007585358369018526	50	arch0_0017
Hissing air (small)	-3.0	0.7606382978723404	0.7571808510638298	0.002860330816471919	0.8138297872340425	0.8138297872340425	0.00641736208186308	50	arch0_0000
Hissing air (small)	-3.0	0.7579787234042553	0.7571808510638298	0.002860330816471919	0.8164893617021277	0.8138297872340425	0.00641736208186308	50	arch0_0001
Hissing air (small)	-3.0	0.7473404255319149	0.7571808510638298	0.002860330816471919	0.851063829787234	0.8138297872340425	0.00641736208186308	50	arch0_0002
Hissing air (small)	-3.0	0.7473404255319149	0.7571808510638298	0.002860330816471919	0.8271276595744681	0.8138297872340425	0.00641736208186308	50	arch0_0004
Hissing air (small)	-3.0	0.75	0.7571808510638298	0.002860330816471919	0.7952127659574468	0.8138297872340425	0.00641736208186308	50	arch0_0006
Hissing air (small)	-3.0	0.7579787234042553	0.7571808510638298	0.002860330816471919	0.8404255319148937	0.8138297872340425	0.00641736208186308	50	arch0_0007
Hissing air (small)	-3.0	0.776595744680851	0.7571808510638298	0.002860330816471919	0.8085106382978723	0.8138297872340425	0.00641736208186308	50	arch0_0008
Hissing air (small)	-3.0	0.75	0.7571808510638298	0.002860330816471919	0.7925531914893617	0.8138297872340425	0.00641736208186308	50	arch0_0009
Hissing air (small)	-3.0	0.7606382978723404	0.7571808510638298	0.002860330816471919	0.7978723404255319	0.8138297872340425	0.00641736208186308	50	arch0_0016
Hissing air (small)	-3.0	0.7632978723404256	0.7571808510638298	0.002860330816471919	0.7952127659574468	0.8138297872340425	0.00641736208186308	50	arch0_0017
Hissing air (large)	-3.0	0.625	0.6	0.008251827147673819	0.7526595744680851	0.7303191489361702	0.010676644834981985	50	arch0_0000
Hissing air (large)	-3.0	0.598404255319149	0.6	0.008251827147673819	0.7047872340425532	0.7303191489361702	0.010676644834981985	50	arch0_0001
Hissing air (large)	-3.0	0.601063829787234	0.6	0.008251827147673819	0.7952127659574468	0.7303191489361702	0.010676644834981985	50	arch0_0002
Hissing air (large)	-3.0	0.598404255319149	0.6	0.008251827147673819	0.7712765957446809	0.7303191489361702	0.010676644834981985	50	arch0_0004
Hissing air (large)	-3.0	0.598404255319149	0.6	0.008251827147673819	0.7180851063829787	0.7303191489361702	0.010676644834981985	50	arch0_0006
Hissing air (large)	-3.0	0.6356382978723404	0.6	0.008251827147673819	0.7446808510638298	0.7303191489361702	0.010676644834981985	50	arch0_0007
Hissing air (large)	-3.0	0.6170212765957447	0.6	0.008251827147673819	0.7047872340425532	0.7303191489361702	0.010676644834981985	50	arch0_0008
Hissing air (large)	-3.0	0.5398936170212766	0.6	0.008251827147673819	0.699468085106383	0.7303191489361702	0.010676644834981985	50	arch0_0009
Hissing air (large)	-3.0	0.5824468085106383	0.6	0.008251827147673819	0.699468085106383	0.7303191489361702	0.010676644834981985	50	arch0_0016
Hissing air (large)	-3.0	0.6037234042553191	0.6	0.008251827147673819	0.7127659574468085	0.7303191489361702	0.010676644834981985	50	arch0_0017
Jackhammer	-3.0	0.5585106382978723	0.5433510638297873	0.004824031156174744	0.6914893617021277	0.6843085106382978	0.005691047463015617	50	arch0_0000
Jackhammer	-3.0	0.5345744680851063	0.5433510638297873	0.004824031156174744	0.6675531914893617	0.6843085106382978	0.005691047463015617	50	arch0_0001
Jackhammer	-3.0	0.5558510638297872	0.5433510638297873	0.004824031156174744	0.7180851063829787	0.6843085106382978	0.005691047463015617	50	arch0_0002
Jackhammer	-3.0	0.5611702127659575	0.5433510638297873	0.004824031156174744	0.699468085106383	0.6843085106382978	0.005691047463015617	50	arch0_0004
Jackhammer	-3.0	0.5212765957446809	0.5433510638297873	0.004824031156174744	0.6888297872340425	0.6843085106382978	0.005691047463015617	50	arch0_0006
Jackhammer	-3.0	0.550531914893617	0.5433510638297873	0.004824031156174744	0.6728723404255319	0.6843085106382978	0.005691047463015617	50	arch0_0007
Jackhammer	-3.0	0.5585106382978723	0.5433510638297873	0.004824031156174744	0.6569148936170213	0.6843085106382978	0.005691047463015617	50	arch0_0008
Jackhammer	-3.0	0.5372340425531915	0.5433510638297873	0.004824031156174744	0.675531914893617	0.6843085106382978	0.005691047463015617	50	arch0_0009
Jackhammer	-3.0	0.5319148936170213	0.5433510638297873	0.004824031156174744	0.675531914893617	0.6843085106382978	0.005691047463015617	50	arch0_0016
Jackhammer	-3.0	0.523936170212766	0.5433510638297873	0.004824031156174744	0.6968085106382979	0.6843085106382978	0.005691047463015617	50	arch0_0017
Jungle environment	-3.0	0.5026595744680851	0.4832446808510638	0.004468823816003029	0.726063829787234	0.721276595744681	0.007966894304489703	50	arch0_0000
Jungle environment	-3.0	0.4601063829787234	0.4832446808510638	0.004468823816003029	0.6808510638297872	0.721276595744681	0.007966894304489703	50	arch0_0001
Jungle environment	-3.0	0.4973404255319149	0.4832446808510638	0.004468823816003029	0.7526595744680851	0.721276595744681	0.007966894304489703	50	arch0_0002
Jungle environment	-3.0	0.4920212765957447	0.4832446808510638	0.004468823816003029	0.7473404255319149	0.721276595744681	0.007966894304489703	50	arch0_0004
Jungle environment	-3.0	0.4787234042553192	0.4832446808510638	0.004468823816003029	0.7074468085106383	0.721276595744681	0.007966894304489703	50	arch0_0006
Jungle environment	-3.0	0.4867021276595745	0.4832446808510638	0.004468823816003029	0.7313829787234043	0.721276595744681	0.007966894304489703	50	arch0_0007
Jungle environment	-3.0	0.48138297872340424	0.4832446808510638	0.004468823816003029	0.7340425531914894	0.721276595744681	0.007966894304489703	50	arch0_0008
Jungle environment	-3.0	0.48936170212765956	0.4832446808510638	0.004468823816003029	0.6781914893617021	0.721276595744681	0.007966894304489703	50	arch0_0009
Jungle environment	-3.0	0.4601063829787234	0.4832446808510638	0.004468823816003029	0.7287234042553191	0.721276595744681	0.007966894304489703	50	arch0_0016
Jungle environment	-3.0	0.48404255319148937	0.4832446808510638	0.004468823816003029	0.726063829787234	0.721276595744681	0.007966894304489703	50	arch0_0017
Manual hand mixer	-3.0	0.5186170212765957	0.5106382978723405	0.005772631417056632	0.675531914893617	0.6619680851063829	0.00914840355258708	50	arch0_0000
Manual hand mixer	-3.0	0.4920212765957447	0.5106382978723405	0.005772631417056632	0.6356382978723404	0.6619680851063829	0.00914840355258708	50	arch0_0001
Manual hand mixer	-3.0	0.5212765957446809	0.5106382978723405	0.005772631417056632	0.723404255319149	0.6619680851063829	0.00914840355258708	50	arch0_0002
Manual hand mixer	-3.0	0.5372340425531915	0.5106382978723405	0.005772631417056632	0.6888297872340425	0.6619680851063829	0.00914840355258708	50	arch0_0004
Manual hand mixer	-3.0	0.4946808510638298	0.5106382978723405	0.005772631417056632	0.6595744680851063	0.6619680851063829	0.00914840355258708	50	arch0_0006
Manual hand mixer	-3.0	0.5132978723404256	0.5106382978723405	0.005772631417056632	0.6622340425531915	0.6619680851063829	0.00914840355258708	50	arch0_0007
Manual hand mixer	-3.0	0.5319148936170213	0.5106382978723405	0.005772631417056632	0.6622340425531915	0.6619680851063829	0.00914840355258708	50	arch0_0008
Manual hand mixer	-3.0	0.5132978723404256	0.5106382978723405	0.005772631417056632	0.6462765957446809	0.6619680851063829	0.00914840355258708	50	arch0_0009
Manual hand mixer	-3.0	0.4787234042553192	0.5106382978723405	0.005772631417056632	0.6223404255319149	0.6619680851063829	0.00914840355258708	50	arch0_0016
Manual hand mixer	-3.0	0.5053191489361702	0.5106382978723405	0.005772631417056632	0.6436170212765957	0.6619680851063829	0.00914840355258708	50	arch0_0017
Mechanical - castanets	-3.0	0.7712765957446809	0.7617021276595745	0.003723404255319142	0.9175531914893617	0.915159574468085	0.002816024853593732	50	arch0_0000
Mechanical - castanets	-3.0	0.7659574468085106	0.7617021276595745	0.003723404255319142	0.9175531914893617	0.915159574468085	0.002816024853593732	50	arch0_0001
Mechanical - castanets	-3.0	0.7686170212765957	0.7617021276595745	0.003723404255319142	0.9335106382978723	0.915159574468085	0.002816024853593732	50	arch0_0002
Mechanical - castanets	-3.0	0.7632978723404256	0.7617021276595745	0.003723404255319142	0.9148936170212766	0.915159574468085	0.002816024853593732	50	arch0_0004
Mechanical - castanets	-3.0	0.7420212765957447	0.7617021276595745	0.003723404255319142	0.9148936170212766	0.915159574468085	0.002816024853593732	50	arch0_0006
Mechanical - castanets	-3.0	0.7553191489361702	0.7617021276595745	0.003723404255319142	0.9095744680851063	0.915159574468085	0.002816024853593732	50	arch0_0007
Mechanical - castanets	-3.0	0.7553191489361702	0.7617021276595745	0.003723404255319142	0.9202127659574468	0.915159574468085	0.002816024853593732	50	arch0_0008
Mechanical - castanets	-3.0	0.7845744680851063	0.7617021276595745	0.003723404255319142	0.9175531914893617	0.915159574468085	0.002816024853593732	50	arch0_0009
Mechanical - castanets	-3.0	0.7579787234042553	0.7617021276595745	0.003723404255319142	0.9042553191489362	0.915159574468085	0.002816024853593732	50	arch0_0016
Mechanical - castanets	-3.0	0.7526595744680851	0.7617021276595745	0.003723404255319142	0.901595744680851	0.915159574468085	0.002816024853593732	50	arch0_0017
Mechanical - frying bacon	-3.0	0.651595744680851	0.6441489361702127	0.004135426875776813	0.7686170212765957	0.760904255319149	0.005899887635452069	50	arch0_0000
Mechanical - frying bacon	-3.0	0.6276595744680851	0.6441489361702127	0.004135426875776813	0.7526595744680851	0.760904255319149	0.005899887635452069	50	arch0_0001
Mechanical - frying bacon	-3.0	0.6436170212765957	0.6441489361702127	0.004135426875776813	0.7898936170212766	0.760904255319149	0.005899887635452069	50	arch0_0002
Mechanical - frying bacon	-3.0	0.651595744680851	0.6441489361702127	0.004135426875776813	0.7845744680851063	0.760904255319149	0.005899887635452069	50	arch0_0004
Mechanical - frying bacon	-3.0	0.6569148936170213	0.6441489361702127	0.004135426875776813	0.7553191489361702	0.760904255319149	0.005899887635452069	50	arch0_0006
Mechanical - frying bacon	-3.0	0.6436170212765957	0.6441489361702127	0.004135426875776813	0.7553191489361702	0.760904255319149	0.005899887635452069	50	arch0_0007
Mechanical - frying bacon	-3.0	0.6648936170212766	0.6441489361702127	0.004135426875776813	0.7792553191489362	0.760904255319149	0.005899887635452069	50	arch0_0008
Mechanical - frying bacon	-3.0	0.6303191489361702	0.6441489361702127	0.004135426875776813	0.7420212765957447	0.760904255319149	0.005899887635452069	50	arch0_0009
Mechanical - frying bacon	-3.0	0.625	0.6441489361702127	0.004135426875776813	0.7367021276595744	0.760904255319149	0.005899887635452069	50	arch0_0016
Mechanical - frying bacon	-3.0	0.6462765957446809	0.6441489361702127	0.004135426875776813	0.7446808510638298	0.760904255319149	0.005899887635452069	50	arch0_0017
Mechanical - horse trotting	-3.0	0.5132978723404256	0.5146276595744681	0.006055035927847227	0.8430851063829787	0.8311170212765958	0.005910534858433783	50	arch0_0000
Mechanical - horse trotting	-3.0	0.4946808510638298	0.5146276595744681	0.006055035927847227	0.824468085106383	0.8311170212765958	0.005910534858433783	50	arch0_0001
Mechanical - horse trotting	-3.0	0.526595744680851	0.5146276595744681	0.006055035927847227	0.8670212765957447	0.8311170212765958	0.005910534858433783	50	arch0_0002
Mechanical - horse trotting	-3.0	0.5292553191489362	0.5146276595744681	0.006055035927847227	0.851063829787234	0.8311170212765958	0.005910534858433783	50	arch0_0004
Mechanical - horse trotting	-3.0	0.4973404255319149	0.5146276595744681	0.006055035927847227	0.8271276595744681	0.8311170212765958	0.005910534858433783	50	arch0_0006
Mechanical - horse trotting	-3.0	0.5212765957446809	0.5146276595744681	0.006055035927847227	0.8085106382978723	0.8311170212765958	0.005910534858433783	50	arch0_0007
Mechanical - horse trotting	-3.0	0.5106382978723404	0.5146276595744681	0.006055035927847227	0.8351063829787234	0.8311170212765958	0.005910534858433783	50	arch0_0008
Mechanical - horse trotting	-3.0	0.526595744680851	0.5146276595744681	0.006055035927847227	0.824468085106383	0.8311170212765958	0.005910534858433783	50	arch0_0009
Mechanical - horse trotting	-3.0	0.48138297872340424	0.5146276595744681	0.006055035927847227	0.824468085106383	0.8311170212765958	0.005910534858433783	50	arch0_0016
Mechanical - horse trotting	-3.0	0.5452127659574468	0.5146276595744681	0.006055035927847227	0.8058510638297872	0.8311170212765958	0.005910534858433783	50	arch0_0017
Mechanical - typewriter	-3.0	0.6808510638297872	0.6361702127659574	0.007777202907610386	0.8058510638297872	0.7906914893617021	0.007606052332908393	50	arch0_0000
Mechanical - typewriter	-3.0	0.6143617021276596	0.6361702127659574	0.007777202907610386	0.776595744680851	0.7906914893617021	0.007606052332908393	50	arch0_0001
Mechanical - typewriter	-3.0	0.6329787234042553	0.6361702127659574	0.007777202907610386	0.824468085106383	0.7906914893617021	0.007606052332908393	50	arch0_0002
Mechanical - typewriter	-3.0	0.651595744680851	0.6361702127659574	0.007777202907610386	0.8111702127659575	0.7906914893617021	0.007606052332908393	50	arch0_0004
Mechanical - typewriter	-3.0	0.6329787234042553	0.6361702127659574	0.007777202907610386	0.7898936170212766	0.7906914893617021	0.007606052332908393	50	arch0_0006
Mechanical - typewriter	-3.0	0.6143617021276596	0.6361702127659574	0.007777202907610386	0.8031914893617021	0.7906914893617021	0.007606052332908393	50	arch0_0007
Mechanical - typewriter	-3.0	0.6702127659574468	0.6361702127659574	0.007777202907610386	0.7952127659574468	0.7906914893617021	0.007606052332908393	50	arch0_0008
Mechanical - typewriter	-3.0	0.6356382978723404	0.6361702127659574	0.007777202907610386	0.7606382978723404	0.7906914893617021	0.007606052332908393	50	arch0_0009
Mechanical - typewriter	-3.0	0.6063829787234043	0.6361702127659574	0.007777202907610386	0.7446808510638298	0.7906914893617021	0.007606052332908393	50	arch0_0016
Mechanical - typewriter	-3.0	0.6223404255319149	0.6361702127659574	0.007777202907610386	0.7952127659574468	0.7906914893617021	0.007606052332908393	50	arch0_0017
Mechanical - linotypes	-3.0	0.4627659574468085	0.4526595744680851	0.005360360446039352	0.6595744680851063	0.6484042553191489	0.00852908756794731	50	arch0_0000
Mechanical - linotypes	-3.0	0.43351063829787234	0.4526595744680851	0.005360360446039352	0.6037234042553191	0.6484042553191489	0.00852908756794731	50	arch0_0001
Mechanical - linotypes	-3.0	0.44680851063829785	0.4526595744680851	0.005360360446039352	0.6781914893617021	0.6484042553191489	0.00852908756794731	50	arch0_0002
Mechanical - linotypes	-3.0	0.4574468085106383	0.4526595744680851	0.005360360446039352	0.6888297872340425	0.6484042553191489	0.00852908756794731	50	arch0_0004
Mechanical - linotypes	-3.0	0.4734042553191489	0.4526595744680851	0.005360360446039352	0.6569148936170213	0.6484042553191489	0.00852908756794731	50	arch0_0006
Mechanical - linotypes	-3.0	0.4734042553191489	0.4526595744680851	0.005360360446039352	0.648936170212766	0.6484042553191489	0.00852908756794731	50	arch0_0007
Mechanical - linotypes	-3.0	0.449468085106383	0.4526595744680851	0.005360360446039352	0.6409574468085106	0.6484042553191489	0.00852908756794731	50	arch0_0008
Mechanical - linotypes	-3.0	0.46808510638297873	0.4526595744680851	0.005360360446039352	0.6329787234042553	0.6484042553191489	0.00852908756794731	50	arch0_0009
[truncated: 1,442 more rows]
